# Supplementary material for: Hybrid male sterility and genome-wide misexpression of male reproductive proteases
Source: Sci Rep. 2015 Jul 6;5:11976. doi: 10.1038/srep11976 (PMC4491705; doi:10.1038/srep11976)
Supplement: Supplementary Table S1 [file srep11976-s2.xls]

## Sheet: Table 1a
Table 1a: Tests of pair-wise differences between samples in gene expression. Status= OK if at least 10 reads per locus. FPKM= Fragments per kilobase per million reads. Test_stats= beta negative binomial distribution (Cuffdiff 2.1.0)
Gene_ID	gene	locus	sample_1	sample_2	status	status_NUM	FPKM_s1	FPKM_s2	log2(fold_change)	test_stat	p_value	q_value	significant	signif_NUM	No pairwise signif	Gene ID with at least one sample comparison with 10 reads	No pairwise diff and at least 10 reads
XLOC_000001	Dpse\GA10613,Dpse\GA14028,Dpse\GA26897	2:1508-9601	Pse .139P	Pse .175P	OK	1	17.6939	14.6671	-0.270666	-0.736207	0.31385	0.691633	no	0	1	1	1
XLOC_000001	Dpse\GA10613,Dpse\GA14028,Dpse\GA26897	2:1508-9601	Pse .139P	Pse .139XF1	OK	1	17.6939	15.0448	-0.23398	-0.606225	0.41375	0.787573	no	0
XLOC_000001	Dpse\GA10613,Dpse\GA14028,Dpse\GA26897	2:1508-9601	Pse .139P	Pse .175XF1	OK	1	17.6939	15.2437	-0.215033	-0.603798	0.408	0.782743	no	0
XLOC_000001	Dpse\GA10613,Dpse\GA14028,Dpse\GA26897	2:1508-9601	Pse .139XF1	Pse .175XF1	OK	1	15.0448	15.2437	0.0189467	0.0491586	0.94645	0.996864	no	0
XLOC_000001	Dpse\GA10613,Dpse\GA14028,Dpse\GA26897	2:1508-9601	Pse .175P	Pse .139XF1	OK	1	14.6671	15.0448	0.0366858	0.0926213	0.9013	0.994038	no	0
XLOC_000001	Dpse\GA10613,Dpse\GA14028,Dpse\GA26897	2:1508-9601	Pse .175P	Pse .175XF1	OK	1	14.6671	15.2437	0.0556325	0.151555	0.82825	0.983832	no	0
XLOC_000002	Dpse\GA26898	2:9668-13443	Pse .139P	Pse .175P	OK	1	53.0371	61.5748	0.21534	0.788248	0.2634	0.63267	no	0	1	1	1
XLOC_000002	Dpse\GA26898	2:9668-13443	Pse .139P	Pse .139XF1	OK	1	53.0371	60.6533	0.193586	0.709228	0.31735	0.695609	no	0
XLOC_000002	Dpse\GA26898	2:9668-13443	Pse .139P	Pse .175XF1	OK	1	53.0371	67.3774	0.345263	1.26445	0.07195	0.320114	no	0
XLOC_000002	Dpse\GA26898	2:9668-13443	Pse .139XF1	Pse .175XF1	OK	1	60.6533	67.3774	0.151677	0.55555	0.4296	0.80072	no	0
XLOC_000002	Dpse\GA26898	2:9668-13443	Pse .175P	Pse .139XF1	OK	1	61.5748	60.6533	-0.0217542	-0.0796403	0.9132	0.99476	no	0
XLOC_000002	Dpse\GA26898	2:9668-13443	Pse .175P	Pse .175XF1	OK	1	61.5748	67.3774	0.129923	0.475461	0.49395	0.846898	no	0
XLOC_000003	Dpse\GA18055	2:13564-18089	Pse .139P	Pse .175P	OK	1	8.71332	13.8052	0.663916	2.00719	0.0054	0.0550825	no	0	0	1	0
XLOC_000003	Dpse\GA18055	2:13564-18089	Pse .139P	Pse .139XF1	OK	1	8.71332	9.31871	0.0969074	0.279689	0.6964	0.948414	no	0
XLOC_000003	Dpse\GA18055	2:13564-18089	Pse .139P	Pse .175XF1	OK	1	8.71332	8.73618	0.0037797	0.0111824	0.98835	0.997631	no	0
XLOC_000003	Dpse\GA18055	2:13564-18089	Pse .139XF1	Pse .175XF1	OK	1	9.31871	8.73618	-0.0931277	-0.269344	0.7008	0.949821	no	0
XLOC_000003	Dpse\GA18055	2:13564-18089	Pse .175P	Pse .139XF1	OK	1	13.8052	9.31871	-0.567008	-1.67412	0.01875	0.135762	no	0
XLOC_000003	Dpse\GA18055	2:13564-18089	Pse .175P	Pse .175XF1	OK	1	13.8052	8.73618	-0.660136	-2.00035	0.0038	0.0422514	yes	1
XLOC_000004	Dpse\GA20024,Dpse\GA20030	2:18507-28127	Pse .139P	Pse .175P	OK	1	30.7746	17.6711	-0.800349	-1.30542	0.1214	0.429848	no	0	1	1	1
XLOC_000004	Dpse\GA20024,Dpse\GA20030	2:18507-28127	Pse .139P	Pse .139XF1	OK	1	30.7746	24.0886	-0.353387	-0.567827	0.50105	0.851697	no	0
XLOC_000004	Dpse\GA20024,Dpse\GA20030	2:18507-28127	Pse .139P	Pse .175XF1	OK	1	30.7746	21.8759	-0.492398	-0.734674	0.38445	0.762451	no	0
XLOC_000004	Dpse\GA20024,Dpse\GA20030	2:18507-28127	Pse .139XF1	Pse .175XF1	OK	1	24.0886	21.8759	-0.13901	-0.211288	0.79855	0.978063	no	0
XLOC_000004	Dpse\GA20024,Dpse\GA20030	2:18507-28127	Pse .175P	Pse .139XF1	OK	1	17.6711	24.0886	0.446962	0.745406	0.3703	0.749399	no	0
XLOC_000004	Dpse\GA20024,Dpse\GA20030	2:18507-28127	Pse .175P	Pse .175XF1	OK	1	17.6711	21.8759	0.307952	0.474373	0.5631	0.887885	no	0
XLOC_000005	Dpse\GA20034	2:31845-32934	Pse .139P	Pse .175P	NOTEST	0	0.226108	0.5127	1.1811	0	1	1	no	0	1	0	0
XLOC_000005	Dpse\GA20034	2:31845-32934	Pse .139P	Pse .139XF1	NOTEST	0	0.226108	0.355562	0.653091	0	1	1	no	0
XLOC_000005	Dpse\GA20034	2:31845-32934	Pse .139P	Pse .175XF1	NOTEST	0	0.226108	0.495646	1.1323	0	1	1	no	0
XLOC_000005	Dpse\GA20034	2:31845-32934	Pse .139XF1	Pse .175XF1	NOTEST	0	0.355562	0.495646	0.479209	0	1	1	no	0
XLOC_000005	Dpse\GA20034	2:31845-32934	Pse .175P	Pse .139XF1	NOTEST	0	0.5127	0.355562	-0.528012	0	1	1	no	0
XLOC_000005	Dpse\GA20034	2:31845-32934	Pse .175P	Pse .175XF1	NOTEST	0	0.5127	0.495646	-0.048803	0	1	1	no	0
XLOC_000006	Dpse\GA20038	2:34295-39473	Pse .139P	Pse .175P	OK	1	4.56451	3.88904	-0.231044	-0.263157	0.755	0.965747	no	0	1	1	1
XLOC_000006	Dpse\GA20038	2:34295-39473	Pse .139P	Pse .139XF1	OK	1	4.56451	4.64468	0.0251195	0.0295799	0.97035	0.996985	no	0
XLOC_000006	Dpse\GA20038	2:34295-39473	Pse .139P	Pse .175XF1	OK	1	4.56451	3.99412	-0.192583	-0.208482	0.8188	0.982556	no	0
XLOC_000006	Dpse\GA20038	2:34295-39473	Pse .139XF1	Pse .175XF1	OK	1	4.64468	3.99412	-0.217703	-0.320098	0.6989	0.949153	no	0
XLOC_000006	Dpse\GA20038	2:34295-39473	Pse .175P	Pse .139XF1	OK	1	3.88904	4.64468	0.256164	0.415501	0.62195	0.917957	no	0
XLOC_000006	Dpse\GA20038	2:34295-39473	Pse .175P	Pse .175XF1	OK	1	3.88904	3.99412	0.0384609	0.0537385	0.9503	0.996864	no	0
XLOC_000007	Dpse\GA21065	2:40169-49828	Pse .139P	Pse .175P	OK	1	8.41465	4.86414	-0.790719	-0.99737	0.1531	0.486377	no	0	1	1	1
XLOC_000007	Dpse\GA21065	2:40169-49828	Pse .139P	Pse .139XF1	OK	1	8.41465	7.1869	-0.227533	-0.336087	0.6299	0.921224	no	0
XLOC_000007	Dpse\GA21065	2:40169-49828	Pse .139P	Pse .175XF1	OK	1	8.41465	5.23332	-0.685176	-0.910839	0.196	0.555186	no	0
XLOC_000007	Dpse\GA21065	2:40169-49828	Pse .139XF1	Pse .175XF1	OK	1	7.1869	5.23332	-0.457643	-0.590561	0.40055	0.77651	no	0
XLOC_000007	Dpse\GA21065	2:40169-49828	Pse .175P	Pse .139XF1	OK	1	4.86414	7.1869	0.563186	0.691572	0.31975	0.698413	no	0
XLOC_000007	Dpse\GA21065	2:40169-49828	Pse .175P	Pse .175XF1	OK	1	4.86414	5.23332	0.105543	0.120222	0.86625	0.990042	no	0
XLOC_000008	Dpse\GA14114	2:50141-51678	Pse .139P	Pse .175P	NOTEST	0	0.117676	0.0699887	-0.749625	0	1	1	no	0	1	0	0
XLOC_000008	Dpse\GA14114	2:50141-51678	Pse .139P	Pse .139XF1	NOTEST	0	0.117676	0.128733	0.129567	0	1	1	no	0
XLOC_000008	Dpse\GA14114	2:50141-51678	Pse .139P	Pse .175XF1	NOTEST	0	0.117676	0.102381	-0.200868	0	1	1	no	0
XLOC_000008	Dpse\GA14114	2:50141-51678	Pse .139XF1	Pse .175XF1	NOTEST	0	0.128733	0.102381	-0.330435	0	1	1	no	0
XLOC_000008	Dpse\GA14114	2:50141-51678	Pse .175P	Pse .139XF1	NOTEST	0	0.0699887	0.128733	0.879192	0	1	1	no	0
XLOC_000008	Dpse\GA14114	2:50141-51678	Pse .175P	Pse .175XF1	NOTEST	0	0.0699887	0.102381	0.548757	0	1	1	no	0
XLOC_000009	Dpse\GA26900	2:51769-64516	Pse .139P	Pse .139XF1	NOTEST	0	0.285895	0.499381	0.804657	0	1	1	no	0	1	1	1
XLOC_000009	Dpse\GA26900	2:51769-64516	Pse .139P	Pse .175XF1	NOTEST	0	0.285895	0.385212	0.43017	0	1	1	no	0
XLOC_000009	Dpse\GA26900	2:51769-64516	Pse .139XF1	Pse .175XF1	NOTEST	0	0.499381	0.385212	-0.374488	0	1	1	no	0
XLOC_000009	Dpse\GA26900	2:51769-64516	Pse .139P	Pse .175P	OK	1	0.285895	0.735869	1.36396	0.198583	0.64565	0.928428	no	0
XLOC_000009	Dpse\GA26900	2:51769-64516	Pse .175P	Pse .139XF1	OK	1	0.735869	0.499381	-0.559308	-0.101288	0.8076	0.979989	no	0
XLOC_000009	Dpse\GA26900	2:51769-64516	Pse .175P	Pse .175XF1	OK	1	0.735869	0.385212	-0.933795	-0.150629	0.732	0.959875	no	0
XLOC_000010	Dpse\GA14115	2:51769-64516	Pse .139XF1	Pse .175XF1	NOTEST	0	0.623797	0.530422	-0.233936	0	1	1	no	0	1	1	1
XLOC_000010	Dpse\GA14115	2:51769-64516	Pse .175P	Pse .139XF1	NOTEST	0	0.387034	0.623797	0.688616	0	1	1	no	0
XLOC_000010	Dpse\GA14115	2:51769-64516	Pse .175P	Pse .175XF1	NOTEST	0	0.387034	0.530422	0.45468	0	1	1	no	0
XLOC_000010	Dpse\GA14115	2:51769-64516	Pse .139P	Pse .175P	OK	1	0.707159	0.387034	-0.869574	-0.160697	0.78835	0.974727	no	0
XLOC_000010	Dpse\GA14115	2:51769-64516	Pse .139P	Pse .139XF1	OK	1	0.707159	0.623797	-0.180958	-0.039231	0.92075	0.995212	no	0
XLOC_000010	Dpse\GA14115	2:51769-64516	Pse .139P	Pse .175XF1	OK	1	0.707159	0.530422	-0.414894	-0.0793523	0.87035	0.990625	no	0
XLOC_000011	Dpse\GA21077,Dpse\GA21083	2:51769-64516	Pse .139P	Pse .175P	OK	1	82.4725	81.9368	-0.00940166	-0.0215159	0.9761	0.996985	no	0	1	1	1
XLOC_000011	Dpse\GA21077,Dpse\GA21083	2:51769-64516	Pse .139P	Pse .139XF1	OK	1	82.4725	80.6285	-0.0326227	-0.076559	0.91025	0.99476	no	0
XLOC_000011	Dpse\GA21077,Dpse\GA21083	2:51769-64516	Pse .139P	Pse .175XF1	OK	1	82.4725	77.3111	-0.0932372	-0.209845	0.7666	0.969525	no	0
XLOC_000011	Dpse\GA21077,Dpse\GA21083	2:51769-64516	Pse .139XF1	Pse .175XF1	OK	1	80.6285	77.3111	-0.0606145	-0.143117	0.84125	0.986279	no	0
XLOC_000011	Dpse\GA21077,Dpse\GA21083	2:51769-64516	Pse .175P	Pse .139XF1	OK	1	81.9368	80.6285	-0.023221	-0.0558449	0.93545	0.996256	no	0
XLOC_000011	Dpse\GA21077,Dpse\GA21083	2:51769-64516	Pse .175P	Pse .175XF1	OK	1	81.9368	77.3111	-0.0838355	-0.192971	0.78495	0.97398	no	0
XLOC_000012	Dpse\GA21090	2:66820-73247	Pse .139P	Pse .175P	OK	1	10.1104	9.64329	-0.0682421	-0.170498	0.8084	0.98013	no	0	1	1	1
XLOC_000012	Dpse\GA21090	2:66820-73247	Pse .139P	Pse .139XF1	OK	1	10.1104	9.29283	-0.121649	-0.297209	0.67475	0.940455	no	0
XLOC_000012	Dpse\GA21090	2:66820-73247	Pse .139P	Pse .175XF1	OK	1	10.1104	8.49648	-0.250902	-0.60167	0.38265	0.760976	no	0
XLOC_000012	Dpse\GA21090	2:66820-73247	Pse .139XF1	Pse .175XF1	OK	1	9.29283	8.49648	-0.129253	-0.310501	0.65205	0.931301	no	0
XLOC_000012	Dpse\GA21090	2:66820-73247	Pse .175P	Pse .139XF1	OK	1	9.64329	9.29283	-0.053407	-0.13369	0.85065	0.987247	no	0
XLOC_000012	Dpse\GA21090	2:66820-73247	Pse .175P	Pse .175XF1	OK	1	9.64329	8.49648	-0.18266	-0.448384	0.5143	0.860282	no	0
XLOC_000013	Dpse\GA14517	2:74040-88735	Pse .139P	Pse .175P	OK	1	255.239	229.603	-0.152712	-0.535795	0.4445	0.81226	no	0	1	1	1
XLOC_000013	Dpse\GA14517	2:74040-88735	Pse .139P	Pse .139XF1	OK	1	255.239	237.054	-0.106634	-0.373903	0.59105	0.902553	no	0
XLOC_000013	Dpse\GA14517	2:74040-88735	Pse .139P	Pse .175XF1	OK	1	255.239	214.984	-0.24762	-0.869145	0.21245	0.578311	no	0
XLOC_000013	Dpse\GA14517	2:74040-88735	Pse .139XF1	Pse .175XF1	OK	1	237.054	214.984	-0.140987	-0.496581	0.4804	0.837736	no	0
XLOC_000013	Dpse\GA14517	2:74040-88735	Pse .175P	Pse .139XF1	OK	1	229.603	237.054	0.0460788	0.16223	0.81325	0.981216	no	0
XLOC_000013	Dpse\GA14517	2:74040-88735	Pse .175P	Pse .175XF1	OK	1	229.603	214.984	-0.0949079	-0.334484	0.63085	0.921669	no	0
XLOC_000014	Dpse\GA26901	2:89582-94333	Pse .139P	Pse .175P	OK	1	4.7634	3.27749	-0.5394	-0.538166	0.54625	0.877901	no	0	1	1	1
XLOC_000014	Dpse\GA26901	2:89582-94333	Pse .139P	Pse .139XF1	OK	1	4.7634	7.84167	0.71917	0.84139	0.33455	0.714418	no	0
XLOC_000014	Dpse\GA26901	2:89582-94333	Pse .139P	Pse .175XF1	OK	1	4.7634	7.04321	0.564242	0.653231	0.45675	0.821776	no	0
XLOC_000014	Dpse\GA26901	2:89582-94333	Pse .139XF1	Pse .175XF1	OK	1	7.84167	7.04321	-0.154928	-0.205376	0.81395	0.981392	no	0
XLOC_000014	Dpse\GA26901	2:89582-94333	Pse .175P	Pse .139XF1	OK	1	3.27749	7.84167	1.25857	1.3835	0.12655	0.437938	no	0
XLOC_000014	Dpse\GA26901	2:89582-94333	Pse .175P	Pse .175XF1	OK	1	3.27749	7.04321	1.10364	1.20197	0.17785	0.528228	no	0
XLOC_000015	Dpse\GA15054	2:89582-94333	Pse .139P	Pse .175P	OK	1	12.5898	9.60727	-0.390059	-0.987021	0.16145	0.500524	no	0	1	1	1
XLOC_000015	Dpse\GA15054	2:89582-94333	Pse .139P	Pse .139XF1	OK	1	12.5898	11.0079	-0.193719	-0.489521	0.48005	0.837515	no	0
XLOC_000015	Dpse\GA15054	2:89582-94333	Pse .139P	Pse .175XF1	OK	1	12.5898	10.3696	-0.279895	-0.699764	0.31465	0.692409	no	0
XLOC_000015	Dpse\GA15054	2:89582-94333	Pse .139XF1	Pse .175XF1	OK	1	11.0079	10.3696	-0.0861759	-0.209577	0.76575	0.969212	no	0
XLOC_000015	Dpse\GA15054	2:89582-94333	Pse .175P	Pse .139XF1	OK	1	9.60727	11.0079	0.19634	0.48297	0.48995	0.844216	no	0
XLOC_000015	Dpse\GA15054	2:89582-94333	Pse .175P	Pse .175XF1	OK	1	9.60727	10.3696	0.110165	0.268257	0.6984	0.948987	no	0
XLOC_000016	Dpse\GA14511	2:94717-100459	Pse .139P	Pse .175P	NOTEST	0	0.0985056	0.112434	0.190803	0	1	1	no	0	1	0	0
XLOC_000016	Dpse\GA14511	2:94717-100459	Pse .139P	Pse .139XF1	NOTEST	0	0.0985056	0.0933045	-0.0782595	0	1	1	no	0
XLOC_000016	Dpse\GA14511	2:94717-100459	Pse .139P	Pse .175XF1	NOTEST	0	0.0985056	0.0621851	-0.663637	0	1	1	no	0
XLOC_000016	Dpse\GA14511	2:94717-100459	Pse .139XF1	Pse .175XF1	NOTEST	0	0.0933045	0.0621851	-0.585378	0	1	1	no	0
XLOC_000016	Dpse\GA14511	2:94717-100459	Pse .175P	Pse .139XF1	NOTEST	0	0.112434	0.0933045	-0.269063	0	1	1	no	0
XLOC_000016	Dpse\GA14511	2:94717-100459	Pse .175P	Pse .175XF1	NOTEST	0	0.112434	0.0621851	-0.85444	0	1	1	no	0
XLOC_000017	Dpse\GA15929	2:109638-128888	Pse .139P	Pse .175P	NOTEST	0	0.1493	0.0879983	-0.762671	0	1	1	no	0	1	0	0
XLOC_000017	Dpse\GA15929	2:109638-128888	Pse .139P	Pse .139XF1	NOTEST	0	0.1493	0.302122	1.01692	0	1	1	no	0
XLOC_000017	Dpse\GA15929	2:109638-128888	Pse .139P	Pse .175XF1	NOTEST	0	0.1493	0.441685	1.5648	0	1	1	no	0
XLOC_000017	Dpse\GA15929	2:109638-128888	Pse .139XF1	Pse .175XF1	NOTEST	0	0.302122	0.441685	0.547884	0	1	1	no	0
XLOC_000017	Dpse\GA15929	2:109638-128888	Pse .175P	Pse .139XF1	NOTEST	0	0.0879983	0.302122	1.77959	0	1	1	no	0
XLOC_000017	Dpse\GA15929	2:109638-128888	Pse .175P	Pse .175XF1	NOTEST	0	0.0879983	0.441685	2.32747	0	1	1	no	0
XLOC_000018	Dpse\GA15931	2:130186-177726	Pse .139P	Pse .175P	OK	1	10.4923	13.0345	0.313002	0.882367	0.21055	0.57579	no	0	1	1	1
XLOC_000018	Dpse\GA15931	2:130186-177726	Pse .139P	Pse .139XF1	OK	1	10.4923	8.74525	-0.262758	-0.710827	0.31575	0.693691	no	0
XLOC_000018	Dpse\GA15931	2:130186-177726	Pse .139P	Pse .175XF1	OK	1	10.4923	11.4239	0.122731	0.33687	0.6305	0.921498	no	0
XLOC_000018	Dpse\GA15931	2:130186-177726	Pse .139XF1	Pse .175XF1	OK	1	8.74525	11.4239	0.385489	1.08598	0.12285	0.432203	no	0
XLOC_000018	Dpse\GA15931	2:130186-177726	Pse .175P	Pse .139XF1	OK	1	13.0345	8.74525	-0.57576	-1.66834	0.01785	0.131243	no	0
XLOC_000018	Dpse\GA15931	2:130186-177726	Pse .175P	Pse .175XF1	OK	1	13.0345	11.4239	-0.190271	-0.56061	0.4199	0.792636	no	0
XLOC_000019	Dpse\GA26903,Dpse\GA26903-RB	2:182005-182580	Pse .139P	Pse .139XF1	NOTEST	0	0.41192	0.326274	-0.336281	0	1	1	no	0	1	1	1
XLOC_000019	Dpse\GA26903,Dpse\GA26903-RB	2:182005-182580	Pse .139P	Pse .175P	OK	1	0.41192	1.38071	1.74497	1.187	0.0683	0.310753	no	0
XLOC_000019	Dpse\GA26903,Dpse\GA26903-RB	2:182005-182580	Pse .139P	Pse .175XF1	OK	1	0.41192	0.846723	1.03953	0.665544	0.251	0.619048	no	0
XLOC_000019	Dpse\GA26903,Dpse\GA26903-RB	2:182005-182580	Pse .139XF1	Pse .175XF1	OK	1	0.326274	0.846723	1.37581	0.892978	0.15635	0.492132	no	0
XLOC_000019	Dpse\GA26903,Dpse\GA26903-RB	2:182005-182580	Pse .175P	Pse .139XF1	OK	1	1.38071	0.326274	-2.08125	-1.43782	0.0514	0.260976	no	0
XLOC_000019	Dpse\GA26903,Dpse\GA26903-RB	2:182005-182580	Pse .175P	Pse .175XF1	OK	1	1.38071	0.846723	-0.705443	-0.645832	0.30165	0.678149	no	0
XLOC_000020	-	2:183532-184291	Pse .139P	Pse .139XF1	NOTEST	0	0.0657429	0.308553	2.23061	0	1	1	no	0	1	1	1
XLOC_000020	-	2:183532-184291	Pse .139P	Pse .175XF1	NOTEST	0	0.0657429	0.595589	3.17941	0	1	1	no	0
XLOC_000020	-	2:183532-184291	Pse .139XF1	Pse .175XF1	NOTEST	0	0.308553	0.595589	0.948797	0	1	1	no	0
XLOC_000020	-	2:183532-184291	Pse .139P	Pse .175P	OK	1	0.0657429	0.838626	3.67312	1.8971	0.25165	0.619048	no	0
XLOC_000020	-	2:183532-184291	Pse .175P	Pse .139XF1	OK	1	0.838626	0.308553	-1.44251	-1.50082	0.13525	0.454451	no	0
XLOC_000020	-	2:183532-184291	Pse .175P	Pse .175XF1	OK	1	0.838626	0.595589	-0.493711	-0.600699	0.5243	0.866184	no	0
XLOC_000021	Dpse\GA26904	2:185806-188175	Pse .139P	Pse .175P	NOTEST	0	0.0744866	0.254644	1.77343	0	1	1	no	0	1	0	0
XLOC_000021	Dpse\GA26904	2:185806-188175	Pse .139P	Pse .139XF1	NOTEST	0	0.0744866	0.135307	0.861187	0	1	1	no	0
XLOC_000021	Dpse\GA26904	2:185806-188175	Pse .139P	Pse .175XF1	NOTEST	0	0.0744866	0.400289	2.42599	0	1	1	no	0
XLOC_000021	Dpse\GA26904	2:185806-188175	Pse .139XF1	Pse .175XF1	NOTEST	0	0.135307	0.400289	1.5648	0	1	1	no	0
XLOC_000021	Dpse\GA26904	2:185806-188175	Pse .175P	Pse .139XF1	NOTEST	0	0.254644	0.135307	-0.912245	0	1	1	no	0
XLOC_000021	Dpse\GA26904	2:185806-188175	Pse .175P	Pse .175XF1	NOTEST	0	0.254644	0.400289	0.652558	0	1	1	no	0
XLOC_000022	Dpse\GA13811	2:215415-217422	Pse .139P	Pse .175P	NOTEST	0	0	0	0	0	1	1	no	0	1	0	0
XLOC_000022	Dpse\GA13811	2:215415-217422	Pse .139P	Pse .139XF1	NOTEST	0	0	0	0	0	1	1	no	0
XLOC_000022	Dpse\GA13811	2:215415-217422	Pse .139P	Pse .175XF1	NOTEST	0	0	0	0	0	1	1	no	0
XLOC_000022	Dpse\GA13811	2:215415-217422	Pse .139XF1	Pse .175XF1	NOTEST	0	0	0	0	0	1	1	no	0
XLOC_000022	Dpse\GA13811	2:215415-217422	Pse .175P	Pse .139XF1	NOTEST	0	0	0	0	0	1	1	no	0
XLOC_000022	Dpse\GA13811	2:215415-217422	Pse .175P	Pse .175XF1	NOTEST	0	0	0	0	0	1	1	no	0
XLOC_000023	Dpse\GA10912	2:219523-224146	Pse .139P	Pse .175P	NOTEST	0	0	0.00665343	inf	0	1	1	no	0	1	0	0
XLOC_000023	Dpse\GA10912	2:219523-224146	Pse .139P	Pse .139XF1	NOTEST	0	0	0	0	0	1	1	no	0
XLOC_000023	Dpse\GA10912	2:219523-224146	Pse .139P	Pse .175XF1	NOTEST	0	0	0	0	0	1	1	no	0
XLOC_000023	Dpse\GA10912	2:219523-224146	Pse .139XF1	Pse .175XF1	NOTEST	0	0	0	0	0	1	1	no	0
XLOC_000023	Dpse\GA10912	2:219523-224146	Pse .175P	Pse .139XF1	NOTEST	0	0.00665343	0	#NAME?	0	1	1	no	0
XLOC_000023	Dpse\GA10912	2:219523-224146	Pse .175P	Pse .175XF1	NOTEST	0	0.00665343	0	#NAME?	0	1	1	no	0
XLOC_000024	-	2:228839-229582	Pse .139P	Pse .175P	OK	1	4.90038	5.21155	0.0888178	0.0732566	0.9207	0.995212	no	0	1	1	1
XLOC_000024	-	2:228839-229582	Pse .139P	Pse .139XF1	OK	1	4.90038	3.84595	-0.349555	-0.291605	0.68265	0.943464	no	0
XLOC_000024	-	2:228839-229582	Pse .139P	Pse .175XF1	OK	1	4.90038	2.99188	-0.711842	-0.577639	0.42075	0.793311	no	0
XLOC_000024	-	2:228839-229582	Pse .139XF1	Pse .175XF1	OK	1	3.84595	2.99188	-0.362287	-0.298452	0.67225	0.939393	no	0
XLOC_000024	-	2:228839-229582	Pse .175P	Pse .139XF1	OK	1	5.21155	3.84595	-0.438373	-0.367249	0.6039	0.909114	no	0
XLOC_000024	-	2:228839-229582	Pse .175P	Pse .175XF1	OK	1	5.21155	2.99188	-0.80066	-0.652317	0.3625	0.742056	no	0
XLOC_000025	Dpse\GA26905,Dpse\GA26906,Dpse\GA26907	2:229696-252538	Pse .139P	Pse .175P	OK	1	3456.29	2686.8	-0.363335	-1.21626	0.12565	0.436477	no	0	0	1	0
XLOC_000025	Dpse\GA26905,Dpse\GA26906,Dpse\GA26907	2:229696-252538	Pse .139XF1	Pse .175XF1	OK	1	2053.48	2036.53	-0.0119579	-0.0433527	0.958	0.996864	no	0
XLOC_000025	Dpse\GA26905,Dpse\GA26906,Dpse\GA26907	2:229696-252538	Pse .175P	Pse .139XF1	OK	1	2686.8	2053.48	-0.387817	-1.38427	0.08655	0.355976	no	0
XLOC_000025	Dpse\GA26905,Dpse\GA26906,Dpse\GA26907	2:229696-252538	Pse .175P	Pse .175XF1	OK	1	2686.8	2036.53	-0.399775	-1.44022	0.0729	0.32213	no	0
XLOC_000025	Dpse\GA26905,Dpse\GA26906,Dpse\GA26907	2:229696-252538	Pse .139P	Pse .139XF1	OK	1	3456.29	2053.48	-0.751152	-2.52822	0.00185	0.0243517	yes	1
XLOC_000025	Dpse\GA26905,Dpse\GA26906,Dpse\GA26907	2:229696-252538	Pse .139P	Pse .175XF1	OK	1	3456.29	2036.53	-0.76311	-2.58968	0.00125	0.0178667	yes	1
XLOC_000026	Dpse\GA26908	2:229696-252538	Pse .139P	Pse .175P	NOTEST	0	0	0	0	0	1	1	no	0	1	0	0
XLOC_000026	Dpse\GA26908	2:229696-252538	Pse .139P	Pse .139XF1	NOTEST	0	0	0	0	0	1	1	no	0
XLOC_000026	Dpse\GA26908	2:229696-252538	Pse .139P	Pse .175XF1	NOTEST	0	0	0.205567	inf	0	1	1	no	0
XLOC_000026	Dpse\GA26908	2:229696-252538	Pse .139XF1	Pse .175XF1	NOTEST	0	0	0.205567	inf	0	1	1	no	0
XLOC_000026	Dpse\GA26908	2:229696-252538	Pse .175P	Pse .139XF1	NOTEST	0	0	0	0	0	1	1	no	0
XLOC_000026	Dpse\GA26908	2:229696-252538	Pse .175P	Pse .175XF1	NOTEST	0	0	0.205567	inf	0	1	1	no	0
XLOC_000027	Dpse\GA26910	2:257620-258273	Pse .139P	Pse .175P	NOTEST	0	0	0	0	0	1	1	no	0	1	0	0
XLOC_000027	Dpse\GA26910	2:257620-258273	Pse .139P	Pse .139XF1	NOTEST	0	0	0	0	0	1	1	no	0
XLOC_000027	Dpse\GA26910	2:257620-258273	Pse .139P	Pse .175XF1	NOTEST	0	0	0	0	0	1	1	no	0
XLOC_000027	Dpse\GA26910	2:257620-258273	Pse .139XF1	Pse .175XF1	NOTEST	0	0	0	0	0	1	1	no	0
XLOC_000027	Dpse\GA26910	2:257620-258273	Pse .175P	Pse .139XF1	NOTEST	0	0	0	0	0	1	1	no	0
XLOC_000027	Dpse\GA26910	2:257620-258273	Pse .175P	Pse .175XF1	NOTEST	0	0	0	0	0	1	1	no	0
XLOC_000028	Dpse\GA15205	2:259118-267478	Pse .139P	Pse .175P	OK	1	13.3476	15.4286	0.209025	0.738474	0.2933	0.669106	no	0	1	1	1
XLOC_000028	Dpse\GA15205	2:259118-267478	Pse .139P	Pse .139XF1	OK	1	13.3476	15.8099	0.244245	0.864407	0.21375	0.579769	no	0
XLOC_000028	Dpse\GA15205	2:259118-267478	Pse .139P	Pse .175XF1	OK	1	13.3476	15.0468	0.172878	0.612349	0.3827	0.760976	no	0
XLOC_000028	Dpse\GA15205	2:259118-267478	Pse .139XF1	Pse .175XF1	OK	1	15.8099	15.0468	-0.071367	-0.254562	0.7145	0.954814	no	0
XLOC_000028	Dpse\GA15205	2:259118-267478	Pse .175P	Pse .139XF1	OK	1	15.4286	15.8099	0.0352202	0.1253	0.8603	0.989303	no	0
XLOC_000028	Dpse\GA15205	2:259118-267478	Pse .175P	Pse .175XF1	OK	1	15.4286	15.0468	-0.0361468	-0.128706	0.85635	0.988976	no	0
XLOC_000029	Dpse\GA14351	2:269463-274511	Pse .139P	Pse .175P	OK	1	87.152	52.7727	-0.723742	-1.28605	0.11485	0.418583	no	0	1	1	1
XLOC_000029	Dpse\GA14351	2:269463-274511	Pse .139P	Pse .139XF1	OK	1	87.152	57.5832	-0.597886	-1.30431	0.11025	0.40888	no	0
XLOC_000029	Dpse\GA14351	2:269463-274511	Pse .139P	Pse .175XF1	OK	1	87.152	60.6127	-0.523914	-1.07152	0.19485	0.553449	no	0
XLOC_000029	Dpse\GA14351	2:269463-274511	Pse .139XF1	Pse .175XF1	OK	1	57.5832	60.6127	0.0739725	0.16258	0.8443	0.98647	no	0
XLOC_000029	Dpse\GA14351	2:269463-274511	Pse .175P	Pse .139XF1	OK	1	52.7727	57.5832	0.125856	0.235894	0.7649	0.96896	no	0
XLOC_000029	Dpse\GA14351	2:269463-274511	Pse .175P	Pse .175XF1	OK	1	52.7727	60.6127	0.199828	0.356839	0.66345	0.93565	no	0
XLOC_000030	Dpse\GA26911	2:275657-284160	Pse .139P	Pse .175P	NOTEST	0	0	0	0	0	1	1	no	0	1	0	0
XLOC_000030	Dpse\GA26911	2:275657-284160	Pse .139P	Pse .139XF1	NOTEST	0	0	0	0	0	1	1	no	0
XLOC_000030	Dpse\GA26911	2:275657-284160	Pse .139P	Pse .175XF1	NOTEST	0	0	0.09139	inf	0	1	1	no	0
XLOC_000030	Dpse\GA26911	2:275657-284160	Pse .139XF1	Pse .175XF1	NOTEST	0	0	0.09139	inf	0	1	1	no	0
XLOC_000030	Dpse\GA26911	2:275657-284160	Pse .175P	Pse .139XF1	NOTEST	0	0	0	0	0	1	1	no	0
XLOC_000030	Dpse\GA26911	2:275657-284160	Pse .175P	Pse .175XF1	NOTEST	0	0	0.09139	inf	0	1	1	no	0
XLOC_000031	Dpse\GA26912	2:275657-284160	Pse .139P	Pse .175P	NOTEST	0	0	0	0	0	1	1	no	0	1	0	0
XLOC_000031	Dpse\GA26912	2:275657-284160	Pse .139P	Pse .139XF1	NOTEST	0	0	0	0	0	1	1	no	0
XLOC_000031	Dpse\GA26912	2:275657-284160	Pse .139P	Pse .175XF1	NOTEST	0	0	0	0	0	1	1	no	0
XLOC_000031	Dpse\GA26912	2:275657-284160	Pse .139XF1	Pse .175XF1	NOTEST	0	0	0	0	0	1	1	no	0
XLOC_000031	Dpse\GA26912	2:275657-284160	Pse .175P	Pse .139XF1	NOTEST	0	0	0	0	0	1	1	no	0
XLOC_000031	Dpse\GA26912	2:275657-284160	Pse .175P	Pse .175XF1	NOTEST	0	0	0	0	0	1	1	no	0
XLOC_000032	Dpse\GA15932	2:316752-365727	Pse .139P	Pse .175P	NOTEST	0	0.443896	0.293159	-0.598541	0	1	1	no	0	1	0	0
XLOC_000032	Dpse\GA15932	2:316752-365727	Pse .139P	Pse .139XF1	NOTEST	0	0.443896	0.305634	-0.538418	0	1	1	no	0
XLOC_000032	Dpse\GA15932	2:316752-365727	Pse .139P	Pse .175XF1	NOTEST	0	0.443896	0.564792	0.347497	0	1	1	no	0
XLOC_000032	Dpse\GA15932	2:316752-365727	Pse .139XF1	Pse .175XF1	NOTEST	0	0.305634	0.564792	0.885915	0	1	1	no	0
XLOC_000032	Dpse\GA15932	2:316752-365727	Pse .175P	Pse .139XF1	NOTEST	0	0.293159	0.305634	0.0601226	0	1	1	no	0
XLOC_000032	Dpse\GA15932	2:316752-365727	Pse .175P	Pse .175XF1	NOTEST	0	0.293159	0.564792	0.946038	0	1	1	no	0
XLOC_000033	Dpse\GA15932	2:316752-365727	Pse .139P	Pse .175P	OK	1	210.51	176.105	-0.257451	-0.897518	0.3096	0.687069	no	0	1	1	1
XLOC_000033	Dpse\GA15932	2:316752-365727	Pse .139P	Pse .139XF1	OK	1	210.51	134.271	-0.648744	-2.21999	0.0093	0.0822936	no	0
XLOC_000033	Dpse\GA15932	2:316752-365727	Pse .139P	Pse .175XF1	OK	1	210.51	193.455	-0.121893	-0.418554	0.6281	0.920719	no	0
XLOC_000033	Dpse\GA15932	2:316752-365727	Pse .139XF1	Pse .175XF1	OK	1	134.271	193.455	0.526852	1.74438	0.04365	0.236758	no	0
XLOC_000033	Dpse\GA15932	2:316752-365727	Pse .175P	Pse .139XF1	OK	1	176.105	134.271	-0.391293	-1.31389	0.1425	0.467251	no	0
XLOC_000033	Dpse\GA15932	2:316752-365727	Pse .175P	Pse .175XF1	OK	1	176.105	193.455	0.135558	0.456694	0.61335	0.913758	no	0
XLOC_000034	Dpse\GA26913	2:316752-365727	Pse .139P	Pse .175P	NOTEST	0	0	0	0	0	1	1	no	0	1	0	0
XLOC_000034	Dpse\GA26913	2:316752-365727	Pse .139P	Pse .139XF1	NOTEST	0	0	0	0	0	1	1	no	0
XLOC_000034	Dpse\GA26913	2:316752-365727	Pse .139P	Pse .175XF1	NOTEST	0	0	0	0	0	1	1	no	0
XLOC_000034	Dpse\GA26913	2:316752-365727	Pse .139XF1	Pse .175XF1	NOTEST	0	0	0	0	0	1	1	no	0
XLOC_000034	Dpse\GA26913	2:316752-365727	Pse .175P	Pse .139XF1	NOTEST	0	0	0	0	0	1	1	no	0
XLOC_000034	Dpse\GA26913	2:316752-365727	Pse .175P	Pse .175XF1	NOTEST	0	0	0	0	0	1	1	no	0
XLOC_000035	-	2:316752-365727	Pse .139P	Pse .175P	OK	1	0.752791	7.36838	3.29103	0.67961	0.31235	0.689856	no	0	1	1	1
XLOC_000035	-	2:316752-365727	Pse .139P	Pse .139XF1	OK	1	0.752791	2.98502	1.98742	0.389823	0.53405	0.871106	no	0
XLOC_000035	-	2:316752-365727	Pse .139P	Pse .175XF1	OK	1	0.752791	5.23693	2.7984	0.559415	0.409	0.783484	no	0
XLOC_000035	-	2:316752-365727	Pse .139XF1	Pse .175XF1	OK	1	2.98502	5.23693	0.810982	0.2935	0.7046	0.951082	no	0
XLOC_000035	-	2:316752-365727	Pse .175P	Pse .139XF1	OK	1	7.36838	2.98502	-1.30361	-0.5295	0.46065	0.824436	no	0
XLOC_000035	-	2:316752-365727	Pse .175P	Pse .175XF1	OK	1	7.36838	5.23693	-0.492627	-0.218295	0.7582	0.966503	no	0
XLOC_000036	Dpse\GA11376	2:365779-368259	Pse .139P	Pse .175P	NOTEST	0	0.246764	0.420374	0.768545	0	1	1	no	0	1	0	0
XLOC_000036	Dpse\GA11376	2:365779-368259	Pse .139P	Pse .139XF1	NOTEST	0	0.246764	0.213953	-0.205832	0	1	1	no	0
XLOC_000036	Dpse\GA11376	2:365779-368259	Pse .139P	Pse .175XF1	NOTEST	0	0.246764	0.257383	0.0607903	0	1	1	no	0
XLOC_000036	Dpse\GA11376	2:365779-368259	Pse .139XF1	Pse .175XF1	NOTEST	0	0.213953	0.257383	0.266623	0	1	1	no	0
XLOC_000036	Dpse\GA11376	2:365779-368259	Pse .175P	Pse .139XF1	NOTEST	0	0.420374	0.213953	-0.974377	0	1	1	no	0
XLOC_000036	Dpse\GA11376	2:365779-368259	Pse .175P	Pse .175XF1	NOTEST	0	0.420374	0.257383	-0.707754	0	1	1	no	0
XLOC_000037	Dpse\GA13809	2:373157-374288	Pse .139P	Pse .175P	OK	1	1.75256	1.86978	0.0934056	0.187784	0.8199	0.982556	no	0	1	1	1
XLOC_000037	Dpse\GA13809	2:373157-374288	Pse .139P	Pse .139XF1	OK	1	1.75256	1.8637	0.088706	0.178052	0.8292	0.983996	no	0
XLOC_000037	Dpse\GA13809	2:373157-374288	Pse .139P	Pse .175XF1	OK	1	1.75256	2.31354	0.40064	0.834015	0.3114	0.688896	no	0
XLOC_000037	Dpse\GA13809	2:373157-374288	Pse .139XF1	Pse .175XF1	OK	1	1.8637	2.31354	0.311934	0.65638	0.4306	0.801376	no	0
XLOC_000037	Dpse\GA13809	2:373157-374288	Pse .175P	Pse .139XF1	OK	1	1.86978	1.8637	-0.00469957	-0.00954333	0.97645	0.996985	no	0
XLOC_000037	Dpse\GA13809	2:373157-374288	Pse .175P	Pse .175XF1	OK	1	1.86978	2.31354	0.307234	0.647625	0.43685	0.806455	no	0
XLOC_000038	Dpse\GA26915	2:390743-394094	Pse .139P	Pse .175XF1	OK	1	22.9395	19.638	-0.224189	-0.799827	0.2496	0.619048	no	0	0	1	0
XLOC_000038	Dpse\GA26915	2:390743-394094	Pse .139XF1	Pse .175XF1	OK	1	14.5771	19.638	0.429943	1.51863	0.02905	0.182171	no	0
XLOC_000038	Dpse\GA26915	2:390743-394094	Pse .175P	Pse .139XF1	OK	1	14.6377	14.5771	-0.00598125	-0.0206699	0.9755	0.996985	no	0
XLOC_000038	Dpse\GA26915	2:390743-394094	Pse .175P	Pse .175XF1	OK	1	14.6377	19.638	0.423961	1.47446	0.03445	0.203915	no	0
XLOC_000038	Dpse\GA26915	2:390743-394094	Pse .139P	Pse .175P	OK	1	22.9395	14.6377	-0.64815	-2.26139	0.0015	0.0206013	yes	1
XLOC_000038	Dpse\GA26915	2:390743-394094	Pse .139P	Pse .139XF1	OK	1	22.9395	14.5771	-0.654131	-2.31816	0.0009	0.0137045	yes	1
XLOC_000039	Dpse\GA13808	2:402244-402622	Pse .139P	Pse .175P	NOTEST	0	0	0.14112	inf	0	1	1	no	0	1	0	0
XLOC_000039	Dpse\GA13808	2:402244-402622	Pse .139P	Pse .139XF1	NOTEST	0	0	0	0	0	1	1	no	0
XLOC_000039	Dpse\GA13808	2:402244-402622	Pse .139P	Pse .175XF1	NOTEST	0	0	0.270815	inf	0	1	1	no	0
XLOC_000039	Dpse\GA13808	2:402244-402622	Pse .139XF1	Pse .175XF1	NOTEST	0	0	0.270815	inf	0	1	1	no	0
XLOC_000039	Dpse\GA13808	2:402244-402622	Pse .175P	Pse .139XF1	NOTEST	0	0.14112	0	#NAME?	0	1	1	no	0
XLOC_000039	Dpse\GA13808	2:402244-402622	Pse .175P	Pse .175XF1	NOTEST	0	0.14112	0.270815	0.94038	0	1	1	no	0
XLOC_000040	Dpse\GA13806	2:402704-404078	Pse .139P	Pse .175P	OK	1	616.905	647.042	0.0688129	0.198459	0.7774	0.972162	no	0	1	1	1
XLOC_000040	Dpse\GA13806	2:402704-404078	Pse .139P	Pse .139XF1	OK	1	616.905	443.677	-0.475538	-1.41641	0.04375	0.23706	no	0
XLOC_000040	Dpse\GA13806	2:402704-404078	Pse .139P	Pse .175XF1	OK	1	616.905	562.117	-0.134178	-0.390805	0.5722	0.893195	no	0
XLOC_000040	Dpse\GA13806	2:402704-404078	Pse .139XF1	Pse .175XF1	OK	1	443.677	562.117	0.34136	1.0222	0.1402	0.463166	no	0
XLOC_000040	Dpse\GA13806	2:402704-404078	Pse .175P	Pse .139XF1	OK	1	647.042	443.677	-0.544351	-1.61317	0.0213	0.14786	no	0
XLOC_000040	Dpse\GA13806	2:402704-404078	Pse .175P	Pse .175XF1	OK	1	647.042	562.117	-0.202991	-0.588366	0.3954	0.772356	no	0
XLOC_000041	Dpse\GA13007	2:406675-425482	Pse .139P	Pse .139XF1	OK	1	3.69545	2.15066	-0.78097	-2.05323	0.0084	0.0764501	no	0	0	1	0
XLOC_000041	Dpse\GA13007	2:406675-425482	Pse .139P	Pse .175XF1	OK	1	3.69545	3.20056	-0.207427	-0.572023	0.44895	0.815775	no	0
XLOC_000041	Dpse\GA13007	2:406675-425482	Pse .139XF1	Pse .175XF1	OK	1	2.15066	3.20056	0.573543	1.45803	0.05445	0.270083	no	0
XLOC_000041	Dpse\GA13007	2:406675-425482	Pse .139P	Pse .175P	OK	1	3.69545	0.919045	-2.00754	-4.46503	5e-05	0.001144	yes	1
XLOC_000041	Dpse\GA13007	2:406675-425482	Pse .175P	Pse .139XF1	OK	1	0.919045	2.15066	1.22657	2.58356	0.00185	0.0243517	yes	1
XLOC_000041	Dpse\GA13007	2:406675-425482	Pse .175P	Pse .175XF1	OK	1	0.919045	3.20056	1.80012	3.9076	5e-05	0.001144	yes	1
XLOC_000042	Dpse\GA26917	2:440615-441348	Pse .139XF1	Pse .175XF1	NOTEST	0	0.142341	0.507176	1.83314	0	1	1	no	0	0	1	0
XLOC_000042	Dpse\GA26917	2:440615-441348	Pse .175P	Pse .139XF1	NOTEST	0	0	0.142341	inf	0	1	1	no	0
XLOC_000042	Dpse\GA26917	2:440615-441348	Pse .175P	Pse .175XF1	NOTEST	0	0	0.507176	inf	0	1	1	no	0
XLOC_000042	Dpse\GA26917	2:440615-441348	Pse .139P	Pse .139XF1	OK	1	0.789548	0.142341	-2.47168	-1.9518	0.0884	0.36014	no	0
XLOC_000042	Dpse\GA26917	2:440615-441348	Pse .139P	Pse .175XF1	OK	1	0.789548	0.507176	-0.638539	-0.764931	0.39885	0.775143	no	0
XLOC_000042	Dpse\GA26917	2:440615-441348	Pse .139P	Pse .175P	OK	1	0.789548	0	#NAME?	#NAME?	5e-05	0.001144	yes	1
XLOC_000043	Dpse\GA30038	2:441921-442643	Pse .139P	Pse .175P	NOTEST	0	0	0.0535265	inf	0	1	1	no	0	1	0	0
XLOC_000043	Dpse\GA30038	2:441921-442643	Pse .139P	Pse .139XF1	NOTEST	0	0	0	0	0	1	1	no	0
XLOC_000043	Dpse\GA30038	2:441921-442643	Pse .139P	Pse .175XF1	NOTEST	0	0	0	0	0	1	1	no	0
XLOC_000043	Dpse\GA30038	2:441921-442643	Pse .139XF1	Pse .175XF1	NOTEST	0	0	0	0	0	1	1	no	0
XLOC_000043	Dpse\GA30038	2:441921-442643	Pse .175P	Pse .139XF1	NOTEST	0	0.0535265	0	#NAME?	0	1	1	no	0
XLOC_000043	Dpse\GA30038	2:441921-442643	Pse .175P	Pse .175XF1	NOTEST	0	0.0535265	0	#NAME?	0	1	1	no	0
XLOC_000044	Dpse\GA26918	2:444128-444851	Pse .139P	Pse .175P	NOTEST	0	0.178514	0	#NAME?	0	1	1	no	0	1	0	0
XLOC_000044	Dpse\GA26918	2:444128-444851	Pse .139P	Pse .139XF1	NOTEST	0	0.178514	0	#NAME?	0	1	1	no	0
XLOC_000044	Dpse\GA26918	2:444128-444851	Pse .139P	Pse .175XF1	NOTEST	0	0.178514	0.10151	-0.814412	0	1	1	no	0
XLOC_000044	Dpse\GA26918	2:444128-444851	Pse .139XF1	Pse .175XF1	NOTEST	0	0	0.10151	inf	0	1	1	no	0
XLOC_000044	Dpse\GA26918	2:444128-444851	Pse .175P	Pse .139XF1	NOTEST	0	0	0	0	0	1	1	no	0
XLOC_000044	Dpse\GA26918	2:444128-444851	Pse .175P	Pse .175XF1	NOTEST	0	0	0.10151	inf	0	1	1	no	0
XLOC_000045	Dpse\GA11373,Dpse\GA13804,Dpse\snRNA:U1:1	2:453756-464328	Pse .139P	Pse .175P	OK	1	182.404	148.192	-0.299666	-0.935864	0.2181	0.585699	no	0	1	1	1
XLOC_000045	Dpse\GA11373,Dpse\GA13804,Dpse\snRNA:U1:1	2:453756-464328	Pse .139P	Pse .139XF1	OK	1	182.404	166.27	-0.133605	-0.413544	0.56565	0.889316	no	0
XLOC_000045	Dpse\GA11373,Dpse\GA13804,Dpse\snRNA:U1:1	2:453756-464328	Pse .139P	Pse .175XF1	OK	1	182.404	186.142	0.0292653	0.0908321	0.89755	0.993804	no	0
XLOC_000045	Dpse\GA11373,Dpse\GA13804,Dpse\snRNA:U1:1	2:453756-464328	Pse .139XF1	Pse .175XF1	OK	1	166.27	186.142	0.16287	0.523422	0.45825	0.822836	no	0
XLOC_000045	Dpse\GA11373,Dpse\GA13804,Dpse\snRNA:U1:1	2:453756-464328	Pse .175P	Pse .139XF1	OK	1	148.192	166.27	0.166061	0.537234	0.44995	0.816428	no	0
XLOC_000045	Dpse\GA11373,Dpse\GA13804,Dpse\snRNA:U1:1	2:453756-464328	Pse .175P	Pse .175XF1	OK	1	148.192	186.142	0.328931	1.06732	0.14145	0.465384	no	0
XLOC_000046	Dpse\GA30075	2:464610-465141	Pse .139P	Pse .175P	NOTEST	0	0.0952648	0	#NAME?	0	1	1	no	0	1	0	0
XLOC_000046	Dpse\GA30075	2:464610-465141	Pse .139P	Pse .139XF1	NOTEST	0	0.0952648	0	#NAME?	0	1	1	no	0
XLOC_000046	Dpse\GA30075	2:464610-465141	Pse .139P	Pse .175XF1	NOTEST	0	0.0952648	0	#NAME?	0	1	1	no	0
XLOC_000046	Dpse\GA30075	2:464610-465141	Pse .139XF1	Pse .175XF1	NOTEST	0	0	0	0	0	1	1	no	0
XLOC_000046	Dpse\GA30075	2:464610-465141	Pse .175P	Pse .139XF1	NOTEST	0	0	0	0	0	1	1	no	0
XLOC_000046	Dpse\GA30075	2:464610-465141	Pse .175P	Pse .175XF1	NOTEST	0	0	0	0	0	1	1	no	0
XLOC_000047	Dpse\GA30076	2:467017-470171	Pse .139P	Pse .175P	NOTEST	0	0.57326	0.316574	-0.856644	0	1	1	no	0	1	0	0
XLOC_000047	Dpse\GA30076	2:467017-470171	Pse .139P	Pse .139XF1	NOTEST	0	0.57326	0.478611	-0.260333	0	1	1	no	0
XLOC_000047	Dpse\GA30076	2:467017-470171	Pse .139P	Pse .175XF1	NOTEST	0	0.57326	0.516286	-0.151018	0	1	1	no	0
XLOC_000047	Dpse\GA30076	2:467017-470171	Pse .139XF1	Pse .175XF1	NOTEST	0	0.478611	0.516286	0.109316	0	1	1	no	0
XLOC_000047	Dpse\GA30076	2:467017-470171	Pse .175P	Pse .139XF1	NOTEST	0	0.316574	0.478611	0.596311	0	1	1	no	0
XLOC_000047	Dpse\GA30076	2:467017-470171	Pse .175P	Pse .175XF1	NOTEST	0	0.316574	0.516286	0.705626	0	1	1	no	0
XLOC_000048	Dpse\GA26920	2:470730-473021	Pse .139P	Pse .175P	OK	1	3.66027	2.49442	-0.553243	-1.20748	0.08825	0.35982	no	0	1	1	1
XLOC_000048	Dpse\GA26920	2:470730-473021	Pse .139P	Pse .139XF1	OK	1	3.66027	1.86435	-0.97328	-1.91792	0.00695	0.0665848	no	0
XLOC_000048	Dpse\GA26920	2:470730-473021	Pse .139P	Pse .175XF1	OK	1	3.66027	3.37071	-0.118898	-0.276678	0.69705	0.948696	no	0
XLOC_000048	Dpse\GA26920	2:470730-473021	Pse .139XF1	Pse .175XF1	OK	1	1.86435	3.37071	0.854382	1.66796	0.01815	0.132624	no	0
XLOC_000048	Dpse\GA26920	2:470730-473021	Pse .175P	Pse .139XF1	OK	1	2.49442	1.86435	-0.420036	-0.783181	0.2574	0.624961	no	0
XLOC_000048	Dpse\GA26920	2:470730-473021	Pse .175P	Pse .175XF1	OK	1	2.49442	3.37071	0.434346	0.937195	0.1835	0.537151	no	0
XLOC_000049	Dpse\GA30077	2:473373-473733	Pse .139P	Pse .175P	NOTEST	0	0	0	0	0	1	1	no	0	1	0	0
XLOC_000049	Dpse\GA30077	2:473373-473733	Pse .139P	Pse .139XF1	NOTEST	0	0	0	0	0	1	1	no	0
XLOC_000049	Dpse\GA30077	2:473373-473733	Pse .139P	Pse .175XF1	NOTEST	0	0	0	0	0	1	1	no	0
XLOC_000049	Dpse\GA30077	2:473373-473733	Pse .139XF1	Pse .175XF1	NOTEST	0	0	0	0	0	1	1	no	0
XLOC_000049	Dpse\GA30077	2:473373-473733	Pse .175P	Pse .139XF1	NOTEST	0	0	0	0	0	1	1	no	0
XLOC_000049	Dpse\GA30077	2:473373-473733	Pse .175P	Pse .175XF1	NOTEST	0	0	0	0	0	1	1	no	0
XLOC_000050	Dpse\GA13802	2:474426-475685	Pse .139P	Pse .175P	NOTEST	0	0.0546565	0.134956	1.30402	0	1	1	no	0	1	0	0
XLOC_000050	Dpse\GA13802	2:474426-475685	Pse .139P	Pse .139XF1	NOTEST	0	0.0546565	0.0737753	0.432746	0	1	1	no	0
XLOC_000050	Dpse\GA13802	2:474426-475685	Pse .139P	Pse .175XF1	NOTEST	0	0.0546565	0.104777	0.938863	0	1	1	no	0
XLOC_000050	Dpse\GA13802	2:474426-475685	Pse .139XF1	Pse .175XF1	NOTEST	0	0.0737753	0.104777	0.506116	0	1	1	no	0
XLOC_000050	Dpse\GA13802	2:474426-475685	Pse .175P	Pse .139XF1	NOTEST	0	0.134956	0.0737753	-0.871277	0	1	1	no	0
XLOC_000050	Dpse\GA13802	2:474426-475685	Pse .175P	Pse .175XF1	NOTEST	0	0.134956	0.104777	-0.365161	0	1	1	no	0
XLOC_000051	-	2:487163-489918	Pse .139P	Pse .175P	OK	1	0.325577	1.17209	1.84802	1.55737	0.05425	0.269474	no	0	1	1	1
XLOC_000051	-	2:487163-489918	Pse .139P	Pse .139XF1	OK	1	0.325577	0.599047	0.87967	0.602929	0.40445	0.779859	no	0
XLOC_000051	-	2:487163-489918	Pse .139P	Pse .175XF1	OK	1	0.325577	1.07676	1.72562	1.43143	0.0687	0.311691	no	0
XLOC_000051	-	2:487163-489918	Pse .139XF1	Pse .175XF1	OK	1	0.599047	1.07676	0.84595	0.704969	0.29615	0.672118	no	0
XLOC_000051	-	2:487163-489918	Pse .175P	Pse .139XF1	OK	1	1.17209	0.599047	-0.968347	-0.81994	0.22415	0.593091	no	0
XLOC_000051	-	2:487163-489918	Pse .175P	Pse .175XF1	OK	1	1.17209	1.07676	-0.122397	-0.14431	0.83635	0.985152	no	0
XLOC_000052	Dpse\GA30078,Dpse\GA30078-RA	2:555795-557957	Pse .139P	Pse .175P	OK	1	8.89103	10.4361	0.231156	0.728023	0.2933	0.669106	no	0	1	1	1
XLOC_000052	Dpse\GA30078,Dpse\GA30078-RA	2:555795-557957	Pse .139P	Pse .139XF1	OK	1	8.89103	9.82246	0.143735	0.450689	0.5245	0.866295	no	0
XLOC_000052	Dpse\GA30078,Dpse\GA30078-RA	2:555795-557957	Pse .139P	Pse .175XF1	OK	1	8.89103	9.26226	0.0590144	0.183101	0.7954	0.977353	no	0
XLOC_000052	Dpse\GA30078,Dpse\GA30078-RA	2:555795-557957	Pse .139XF1	Pse .175XF1	OK	1	9.82246	9.26226	-0.0847201	-0.266252	0.70385	0.950925	no	0
XLOC_000052	Dpse\GA30078,Dpse\GA30078-RA	2:555795-557957	Pse .175P	Pse .139XF1	OK	1	10.4361	9.82246	-0.0874217	-0.279	0.69215	0.946703	no	0
XLOC_000052	Dpse\GA30078,Dpse\GA30078-RA	2:555795-557957	Pse .175P	Pse .175XF1	OK	1	10.4361	9.26226	-0.172142	-0.543407	0.44065	0.809474	no	0
XLOC_000053	Dpse\GA11375	2:559017-577981	Pse .139P	Pse .175P	OK	1	1.78938	1.84541	0.0444827	0.124151	0.85405	0.988137	no	0	1	1	1
XLOC_000053	Dpse\GA11375	2:559017-577981	Pse .139P	Pse .139XF1	OK	1	1.78938	2.38907	0.416989	1.20036	0.08195	0.344782	no	0
XLOC_000053	Dpse\GA11375	2:559017-577981	Pse .139P	Pse .175XF1	OK	1	1.78938	1.72757	-0.0507104	-0.140829	0.8363	0.985152	no	0
XLOC_000053	Dpse\GA11375	2:559017-577981	Pse .139XF1	Pse .175XF1	OK	1	2.38907	1.72757	-0.4677	-1.34034	0.05435	0.269804	no	0
XLOC_000053	Dpse\GA11375	2:559017-577981	Pse .175P	Pse .139XF1	OK	1	1.84541	2.38907	0.372507	1.07321	0.12275	0.43204	no	0
XLOC_000053	Dpse\GA11375	2:559017-577981	Pse .175P	Pse .175XF1	OK	1	1.84541	1.72757	-0.0951931	-0.264571	0.7036	0.950923	no	0
XLOC_000054	-	2:620925-621628	Pse .139P	Pse .175P	OK	1	7.12204	7.266	0.0288717	0.0824696	0.9361	0.996365	no	0	1	1	1
XLOC_000054	-	2:620925-621628	Pse .139P	Pse .139XF1	OK	1	7.12204	6.55874	-0.11887	-0.33464	0.73305	0.960077	no	0
XLOC_000054	-	2:620925-621628	Pse .139P	Pse .175XF1	OK	1	7.12204	11.1436	0.645849	1.96151	0.0515	0.261237	no	0
XLOC_000054	-	2:620925-621628	Pse .139XF1	Pse .175XF1	OK	1	6.55874	11.1436	0.76472	2.28797	0.0232	0.156786	no	0
XLOC_000054	-	2:620925-621628	Pse .175P	Pse .139XF1	OK	1	7.266	6.55874	-0.147742	-0.416443	0.67715	0.941381	no	0
XLOC_000054	-	2:620925-621628	Pse .175P	Pse .175XF1	OK	1	7.266	11.1436	0.616978	1.87657	0.06405	0.298875	no	0
XLOC_000055	-	2:621716-622623	Pse .139P	Pse .175P	OK	1	1.27762	1.51167	0.242684	0.410155	0.64825	0.929656	no	0	1	1	1
XLOC_000055	-	2:621716-622623	Pse .139P	Pse .139XF1	OK	1	1.27762	1.25469	-0.0261304	-0.0426746	0.96195	0.996864	no	0
XLOC_000055	-	2:621716-622623	Pse .139P	Pse .175XF1	OK	1	1.27762	1.69275	0.405907	0.700009	0.43085	0.8016	no	0
XLOC_000055	-	2:621716-622623	Pse .139XF1	Pse .175XF1	OK	1	1.25469	1.69275	0.432037	0.745102	0.4006	0.77652	no	0
XLOC_000055	-	2:621716-622623	Pse .175P	Pse .139XF1	OK	1	1.51167	1.25469	-0.268814	-0.454335	0.60755	0.911036	no	0
XLOC_000055	-	2:621716-622623	Pse .175P	Pse .175XF1	OK	1	1.51167	1.69275	0.163223	0.292509	0.74255	0.963013	no	0
XLOC_000056	Dpse\GA10910	2:634289-634772	Pse .139P	Pse .175P	OK	1	21.0509	18.9171	-0.15419	-0.572943	0.6008	0.907362	no	0	1	1	1
XLOC_000056	Dpse\GA10910	2:634289-634772	Pse .139P	Pse .139XF1	OK	1	21.0509	17.5468	-0.262667	-0.961936	0.377	0.755937	no	0
XLOC_000056	Dpse\GA10910	2:634289-634772	Pse .139P	Pse .175XF1	OK	1	21.0509	22.2945	0.0828093	0.313551	0.77625	0.971938	no	0
XLOC_000056	Dpse\GA10910	2:634289-634772	Pse .139XF1	Pse .175XF1	OK	1	17.5468	22.2945	0.345476	1.32843	0.22505	0.594162	no	0
XLOC_000056	Dpse\GA10910	2:634289-634772	Pse .175P	Pse .139XF1	OK	1	18.9171	17.5468	-0.108477	-0.409104	0.70845	0.952597	no	0
XLOC_000056	Dpse\GA10910	2:634289-634772	Pse .175P	Pse .175XF1	OK	1	18.9171	22.2945	0.236999	0.926058	0.39985	0.775958	no	0
XLOC_000057	-	2:648529-649385	Pse .139P	Pse .175P	OK	1	1.82011	1.24519	-0.547664	-0.910754	0.33145	0.711046	no	0	1	1	1
XLOC_000057	-	2:648529-649385	Pse .139P	Pse .139XF1	OK	1	1.82011	1.77955	-0.0325126	-0.0582939	0.96115	0.996864	no	0
XLOC_000057	-	2:648529-649385	Pse .139P	Pse .175XF1	OK	1	1.82011	1.91102	0.070316	0.127681	0.8927	0.993153	no	0
XLOC_000057	-	2:648529-649385	Pse .139XF1	Pse .175XF1	OK	1	1.77955	1.91102	0.102829	0.184598	0.8423	0.986316	no	0
XLOC_000057	-	2:648529-649385	Pse .175P	Pse .139XF1	OK	1	1.24519	1.77955	0.515151	0.848502	0.3625	0.742056	no	0
XLOC_000057	-	2:648529-649385	Pse .175P	Pse .175XF1	OK	1	1.24519	1.91102	0.61798	1.02879	0.27475	0.646527	no	0
XLOC_000058	-	2:657752-658401	Pse .139P	Pse .175P	NOTEST	0	0.195716	0.677825	1.79215	0	1	1	no	0	1	0	0
XLOC_000058	-	2:657752-658401	Pse .139P	Pse .139XF1	NOTEST	0	0.195716	0.337969	0.788125	0	1	1	no	0
XLOC_000058	-	2:657752-658401	Pse .139P	Pse .175XF1	NOTEST	0	0.195716	0	#NAME?	0	1	1	no	0
XLOC_000058	-	2:657752-658401	Pse .139XF1	Pse .175XF1	NOTEST	0	0.337969	0	#NAME?	0	1	1	no	0
XLOC_000058	-	2:657752-658401	Pse .175P	Pse .139XF1	NOTEST	0	0.677825	0.337969	-1.00402	0	1	1	no	0
XLOC_000058	-	2:657752-658401	Pse .175P	Pse .175XF1	NOTEST	0	0.677825	0	#NAME?	0	1	1	no	0
XLOC_000059	Dpse\GA15935	2:675688-677692	Pse .139P	Pse .175P	OK	1	51.9336	38.2264	-0.442101	-1.54073	0.0285	0.179943	no	0	1	1	1
XLOC_000059	Dpse\GA15935	2:675688-677692	Pse .139P	Pse .139XF1	OK	1	51.9336	44.3613	-0.227369	-0.792704	0.25815	0.625931	no	0
XLOC_000059	Dpse\GA15935	2:675688-677692	Pse .139P	Pse .175XF1	OK	1	51.9336	55.4251	0.0938718	0.326861	0.63775	0.924581	no	0
XLOC_000059	Dpse\GA15935	2:675688-677692	Pse .139XF1	Pse .175XF1	OK	1	44.3613	55.4251	0.321241	1.09666	0.11365	0.416115	no	0
XLOC_000059	Dpse\GA15935	2:675688-677692	Pse .175P	Pse .139XF1	OK	1	38.2264	44.3613	0.214732	0.733674	0.2953	0.67125	no	0
XLOC_000059	Dpse\GA15935	2:675688-677692	Pse .175P	Pse .175XF1	OK	1	38.2264	55.4251	0.535973	1.82902	0.00955	0.0838689	no	0
XLOC_000060	Dpse\GA11370,Dpse\GA11372	2:685682-689120	Pse .139P	Pse .175P	OK	1	102.504	102.065	-0.00618572	-0.0223001	0.97485	0.996985	no	0	1	1	1
XLOC_000060	Dpse\GA11370,Dpse\GA11372	2:685682-689120	Pse .139P	Pse .139XF1	OK	1	102.504	94.1232	-0.123053	-0.442788	0.5277	0.867967	no	0
XLOC_000060	Dpse\GA11370,Dpse\GA11372	2:685682-689120	Pse .139P	Pse .175XF1	OK	1	102.504	124.468	0.280097	1.00551	0.14775	0.47646	no	0
XLOC_000060	Dpse\GA11370,Dpse\GA11372	2:685682-689120	Pse .139XF1	Pse .175XF1	OK	1	94.1232	124.468	0.40315	1.44925	0.0368	0.212919	no	0
XLOC_000060	Dpse\GA11370,Dpse\GA11372	2:685682-689120	Pse .175P	Pse .139XF1	OK	1	102.065	94.1232	-0.116867	-0.421903	0.55255	0.881606	no	0
XLOC_000060	Dpse\GA11370,Dpse\GA11372	2:685682-689120	Pse .175P	Pse .175XF1	OK	1	102.065	124.468	0.286283	1.03106	0.143	0.467898	no	0
XLOC_000061	Dpse\GA15939	2:731205-733244	Pse .139P	Pse .175P	NOTEST	0	0.191166	0.125934	-0.602159	0	1	1	no	0	1	0	0
XLOC_000061	Dpse\GA15939	2:731205-733244	Pse .139P	Pse .139XF1	NOTEST	0	0.191166	0.133183	-0.521418	0	1	1	no	0
XLOC_000061	Dpse\GA15939	2:731205-733244	Pse .139P	Pse .175XF1	NOTEST	0	0.191166	0.0460404	-2.05385	0	1	1	no	0
XLOC_000061	Dpse\GA15939	2:731205-733244	Pse .139XF1	Pse .175XF1	NOTEST	0	0.133183	0.0460404	-1.53244	0	1	1	no	0
XLOC_000061	Dpse\GA15939	2:731205-733244	Pse .175P	Pse .139XF1	NOTEST	0	0.125934	0.133183	0.0807417	0	1	1	no	0
XLOC_000061	Dpse\GA15939	2:731205-733244	Pse .175P	Pse .175XF1	NOTEST	0	0.125934	0.0460404	-1.4517	0	1	1	no	0
XLOC_000062	Dpse\GA15937	2:733446-735987	Pse .139P	Pse .139XF1	OK	1	3.0019	4.43556	0.56324	1.45459	0.0386	0.218938	no	0	0	1	0
XLOC_000062	Dpse\GA15937	2:733446-735987	Pse .139XF1	Pse .175XF1	OK	1	4.43556	5.23858	0.240059	0.666595	0.34095	0.721284	no	0
XLOC_000062	Dpse\GA15937	2:733446-735987	Pse .175P	Pse .175XF1	OK	1	8.30125	5.23858	-0.664152	-1.96068	0.0053	0.0542621	no	0
XLOC_000062	Dpse\GA15937	2:733446-735987	Pse .139P	Pse .175P	OK	1	3.0019	8.30125	1.46745	3.99411	5e-05	0.001144	yes	1
XLOC_000062	Dpse\GA15937	2:733446-735987	Pse .139P	Pse .175XF1	OK	1	3.0019	5.23858	0.803299	2.10291	0.0036	0.0406631	yes	1
XLOC_000062	Dpse\GA15937	2:733446-735987	Pse .175P	Pse .139XF1	OK	1	8.30125	4.43556	-0.904212	-2.62386	0.00035	0.00629108	yes	1
XLOC_000063	-	2:746676-747417	Pse .139P	Pse .175P	OK	1	1.09814	6.1951	2.49606	2.50198	0.01415	0.111513	no	0	0	1	0
XLOC_000063	-	2:746676-747417	Pse .139P	Pse .139XF1	OK	1	1.09814	1.64253	0.580848	0.526411	0.4521	0.818391	no	0
XLOC_000063	-	2:746676-747417	Pse .139P	Pse .175XF1	OK	1	1.09814	5.68466	2.37201	2.36217	0.0179	0.131406	no	0
XLOC_000063	-	2:746676-747417	Pse .175P	Pse .175XF1	OK	1	6.1951	5.68466	-0.124055	-0.241606	0.73275	0.95995	no	0
XLOC_000063	-	2:746676-747417	Pse .139XF1	Pse .175XF1	OK	1	1.64253	5.68466	1.79116	2.56961	0.0026	0.0316344	yes	1
XLOC_000063	-	2:746676-747417	Pse .175P	Pse .139XF1	OK	1	6.1951	1.64253	-1.91521	-2.78531	0.00125	0.0178667	yes	1
XLOC_000064	Dpse\GA26925	2:753381-804243	Pse .139P	Pse .175P	OK	1	9.38793	8.20007	-0.19517	-0.143306	0.8396	0.985904	no	0	1	1	1
XLOC_000064	Dpse\GA26925	2:753381-804243	Pse .139P	Pse .139XF1	OK	1	9.38793	7.68944	-0.287929	-0.204531	0.7788	0.972465	no	0
XLOC_000064	Dpse\GA26925	2:753381-804243	Pse .139P	Pse .175XF1	OK	1	9.38793	6.22698	-0.592276	-0.394159	0.5852	0.899791	no	0
XLOC_000064	Dpse\GA26925	2:753381-804243	Pse .139XF1	Pse .175XF1	OK	1	7.68944	6.22698	-0.304347	-0.202045	0.77425	0.971366	no	0
XLOC_000064	Dpse\GA26925	2:753381-804243	Pse .175P	Pse .139XF1	OK	1	8.20007	7.68944	-0.0927587	-0.0679057	0.9271	0.995367	no	0
XLOC_000064	Dpse\GA26925	2:753381-804243	Pse .175P	Pse .175XF1	OK	1	8.20007	6.22698	-0.397105	-0.271324	0.70415	0.950974	no	0
XLOC_000065	Dpse\GA15335	2:753381-804243	Pse .139P	Pse .175P	OK	1	103.225	100.238	-0.0423619	-0.0723556	0.9198	0.995208	no	0	1	1	1
XLOC_000065	Dpse\GA15335	2:753381-804243	Pse .139P	Pse .139XF1	OK	1	103.225	84.2685	-0.292731	-0.457666	0.51705	0.86175	no	0
XLOC_000065	Dpse\GA15335	2:753381-804243	Pse .139P	Pse .175XF1	OK	1	103.225	134.791	0.384926	0.679698	0.32375	0.702811	no	0
XLOC_000065	Dpse\GA15335	2:753381-804243	Pse .139XF1	Pse .175XF1	OK	1	84.2685	134.791	0.677657	1.17984	0.0961	0.377194	no	0
XLOC_000065	Dpse\GA15335	2:753381-804243	Pse .175P	Pse .139XF1	OK	1	100.238	84.2685	-0.250369	-0.422028	0.54775	0.878658	no	0
XLOC_000065	Dpse\GA15335	2:753381-804243	Pse .175P	Pse .175XF1	OK	1	100.238	134.791	0.427288	0.832308	0.23845	0.611761	no	0
XLOC_000066	Dpse\GA26926	2:753381-804243	Pse .139P	Pse .175P	NOTEST	0	0	0	0	0	1	1	no	0	1	0	0
XLOC_000066	Dpse\GA26926	2:753381-804243	Pse .139P	Pse .139XF1	NOTEST	0	0	0	0	0	1	1	no	0
XLOC_000066	Dpse\GA26926	2:753381-804243	Pse .139P	Pse .175XF1	NOTEST	0	0	0	0	0	1	1	no	0
XLOC_000066	Dpse\GA26926	2:753381-804243	Pse .139XF1	Pse .175XF1	NOTEST	0	0	0	0	0	1	1	no	0
XLOC_000066	Dpse\GA26926	2:753381-804243	Pse .175P	Pse .139XF1	NOTEST	0	0	0	0	0	1	1	no	0
XLOC_000066	Dpse\GA26926	2:753381-804243	Pse .175P	Pse .175XF1	NOTEST	0	0	0	0	0	1	1	no	0
XLOC_000067	Dpse\GA26927	2:753381-804243	Pse .139P	Pse .175P	OK	1	69.0622	93.5745	0.438219	0.370984	0.5952	0.904749	no	0	1	1	1
XLOC_000067	Dpse\GA26927	2:753381-804243	Pse .139P	Pse .139XF1	OK	1	69.0622	69.6624	0.0124841	0.00994764	0.9888	0.997704	no	0
XLOC_000067	Dpse\GA26927	2:753381-804243	Pse .139P	Pse .175XF1	OK	1	69.0622	91.368	0.403793	0.335383	0.62885	0.920838	no	0
XLOC_000067	Dpse\GA26927	2:753381-804243	Pse .139XF1	Pse .175XF1	OK	1	69.6624	91.368	0.391309	0.348719	0.6201	0.917196	no	0
XLOC_000067	Dpse\GA26927	2:753381-804243	Pse .175P	Pse .139XF1	OK	1	93.5745	69.6624	-0.425735	-0.387845	0.58725	0.900859	no	0
XLOC_000067	Dpse\GA26927	2:753381-804243	Pse .175P	Pse .175XF1	OK	1	93.5745	91.368	-0.0344265	-0.0331344	0.9617	0.996864	no	0
XLOC_000068	Dpse\GA26928,Dpse\GA26929-RB	2:753381-804243	Pse .139P	Pse .175P	OK	1	15.2116	13.2365	-0.200649	-0.16539	0.81945	0.982556	no	0	1	1	1
XLOC_000068	Dpse\GA26928,Dpse\GA26929-RB	2:753381-804243	Pse .139P	Pse .139XF1	OK	1	15.2116	18.041	0.246102	0.21582	0.7637	0.968572	no	0
XLOC_000068	Dpse\GA26928,Dpse\GA26929-RB	2:753381-804243	Pse .139P	Pse .175XF1	OK	1	15.2116	17.3677	0.191228	0.163734	0.8176	0.982454	no	0
XLOC_000068	Dpse\GA26928,Dpse\GA26929-RB	2:753381-804243	Pse .139XF1	Pse .175XF1	OK	1	18.041	17.3677	-0.0548738	-0.051956	0.93915	0.996397	no	0
XLOC_000068	Dpse\GA26928,Dpse\GA26929-RB	2:753381-804243	Pse .175P	Pse .139XF1	OK	1	13.2365	18.041	0.446751	0.403929	0.56725	0.890447	no	0
XLOC_000068	Dpse\GA26928,Dpse\GA26929-RB	2:753381-804243	Pse .175P	Pse .175XF1	OK	1	13.2365	17.3677	0.391877	0.345432	0.6238	0.918882	no	0
XLOC_000069	Dpse\GA26929,Dpse\GA26929-RB	2:753381-804243	Pse .139P	Pse .175XF1	NOTEST	0	0	0.432121	inf	0	1	1	no	0	1	1	1
XLOC_000069	Dpse\GA26929,Dpse\GA26929-RB	2:753381-804243	Pse .139P	Pse .175P	OK	1	0	1.81112	inf	#NAME?	0.21885	0.586694	no	0
XLOC_000069	Dpse\GA26929,Dpse\GA26929-RB	2:753381-804243	Pse .139P	Pse .139XF1	OK	1	0	2.15814	inf	#NAME?	0.1979	0.55768	no	0
XLOC_000069	Dpse\GA26929,Dpse\GA26929-RB	2:753381-804243	Pse .139XF1	Pse .175XF1	OK	1	2.15814	0.432121	-2.32028	-0.0671836	0.40715	0.781989	no	0
XLOC_000069	Dpse\GA26929,Dpse\GA26929-RB	2:753381-804243	Pse .175P	Pse .139XF1	OK	1	1.81112	2.15814	0.252902	0.0116698	0.43605	0.805904	no	0
XLOC_000069	Dpse\GA26929,Dpse\GA26929-RB	2:753381-804243	Pse .175P	Pse .175XF1	OK	1	1.81112	0.432121	-2.06738	-0.0628275	0.46605	0.828204	no	0
XLOC_000070	Dpse\GA26930	2:808485-820770	Pse .139P	Pse .175P	OK	1	0.813148	0.961017	0.241044	0.0659566	0.93195	0.995705	no	0	1	1	1
XLOC_000070	Dpse\GA26930	2:808485-820770	Pse .139P	Pse .139XF1	OK	1	0.813148	0.898395	0.143831	0.0412266	0.95715	0.996864	no	0
XLOC_000070	Dpse\GA26930	2:808485-820770	Pse .139P	Pse .175XF1	OK	1	0.813148	0.800864	-0.0219618	-0.00653563	0.99255	0.998274	no	0
XLOC_000070	Dpse\GA26930	2:808485-820770	Pse .139XF1	Pse .175XF1	OK	1	0.898395	0.800864	-0.165793	-0.0559718	0.9442	0.996864	no	0
XLOC_000070	Dpse\GA26930	2:808485-820770	Pse .175P	Pse .139XF1	OK	1	0.961017	0.898395	-0.097213	-0.0295287	0.97195	0.996985	no	0
XLOC_000070	Dpse\GA26930	2:808485-820770	Pse .175P	Pse .175XF1	OK	1	0.961017	0.800864	-0.263006	-0.083344	0.91655	0.99476	no	0
XLOC_000071	Dpse\GA21986	2:825954-828871	Pse .175P	Pse .175XF1	NOTEST	0	0.38117	0.275237	-0.469761	0	1	1	no	0	0	1	0
XLOC_000071	Dpse\GA21986	2:825954-828871	Pse .139P	Pse .175P	OK	1	0.91594	0.38117	-1.26482	-1.94274	0.0098	0.085467	no	0
XLOC_000071	Dpse\GA21986	2:825954-828871	Pse .139P	Pse .139XF1	OK	1	0.91594	0.693038	-0.402319	-0.714081	0.3058	0.682915	no	0
XLOC_000071	Dpse\GA21986	2:825954-828871	Pse .139XF1	Pse .175XF1	OK	1	0.693038	0.275237	-1.33226	-1.77323	0.01565	0.119789	no	0
XLOC_000071	Dpse\GA21986	2:825954-828871	Pse .175P	Pse .139XF1	OK	1	0.38117	0.693038	0.8625	1.28152	0.0658	0.303797	no	0
XLOC_000071	Dpse\GA21986	2:825954-828871	Pse .139P	Pse .175XF1	OK	1	0.91594	0.275237	-1.73458	-2.37063	0.00285	0.033992	yes	1
XLOC_000072	Dpse\GA13776	2:831283-831972	Pse .139P	Pse .175P	NOTEST	0	0	0.0565319	inf	0	1	1	no	0	1	0	0
XLOC_000072	Dpse\GA13776	2:831283-831972	Pse .139P	Pse .139XF1	NOTEST	0	0	0	0	0	1	1	no	0
XLOC_000072	Dpse\GA13776	2:831283-831972	Pse .139P	Pse .175XF1	NOTEST	0	0	0.054092	inf	0	1	1	no	0
XLOC_000072	Dpse\GA13776	2:831283-831972	Pse .139XF1	Pse .175XF1	NOTEST	0	0	0.054092	inf	0	1	1	no	0
XLOC_000072	Dpse\GA13776	2:831283-831972	Pse .175P	Pse .139XF1	NOTEST	0	0.0565319	0	#NAME?	0	1	1	no	0
XLOC_000072	Dpse\GA13776	2:831283-831972	Pse .175P	Pse .175XF1	NOTEST	0	0.0565319	0.054092	-0.0636523	0	1	1	no	0
XLOC_000073	Dpse\GA15955	2:833305-837783	Pse .139P	Pse .175P	NOTEST	0	0.0622587	0.14296	1.19926	0	1	1	no	0	1	0	0
XLOC_000073	Dpse\GA15955	2:833305-837783	Pse .139P	Pse .139XF1	NOTEST	0	0.0622587	0.106494	0.774419	0	1	1	no	0
XLOC_000073	Dpse\GA15955	2:833305-837783	Pse .139P	Pse .175XF1	NOTEST	0	0.0622587	0.112118	0.848665	0	1	1	no	0
XLOC_000073	Dpse\GA15955	2:833305-837783	Pse .139XF1	Pse .175XF1	NOTEST	0	0.106494	0.112118	0.0742456	0	1	1	no	0
XLOC_000073	Dpse\GA15955	2:833305-837783	Pse .175P	Pse .139XF1	NOTEST	0	0.14296	0.106494	-0.424845	0	1	1	no	0
XLOC_000073	Dpse\GA15955	2:833305-837783	Pse .175P	Pse .175XF1	NOTEST	0	0.14296	0.112118	-0.3506	0	1	1	no	0
XLOC_000074	Dpse\GA13780	2:844918-862855	Pse .139P	Pse .175P	NOTEST	0	0	0	0	0	1	1	no	0	1	0	0
XLOC_000074	Dpse\GA13780	2:844918-862855	Pse .139P	Pse .139XF1	NOTEST	0	0	0	0	0	1	1	no	0
XLOC_000074	Dpse\GA13780	2:844918-862855	Pse .139P	Pse .175XF1	NOTEST	0	0	0	0	0	1	1	no	0
XLOC_000074	Dpse\GA13780	2:844918-862855	Pse .139XF1	Pse .175XF1	NOTEST	0	0	0	0	0	1	1	no	0
XLOC_000074	Dpse\GA13780	2:844918-862855	Pse .175P	Pse .139XF1	NOTEST	0	0	0	0	0	1	1	no	0
XLOC_000074	Dpse\GA13780	2:844918-862855	Pse .175P	Pse .175XF1	NOTEST	0	0	0	0	0	1	1	no	0
XLOC_000075	-	2:844918-862855	Pse .139P	Pse .175P	OK	1	0.595628	4.38497	2.88008	0.571971	0.31165	0.689089	no	0	1	1	1
XLOC_000075	-	2:844918-862855	Pse .139P	Pse .139XF1	OK	1	0.595628	1.21359	1.0268	0.179011	0.66555	0.936508	no	0
XLOC_000075	-	2:844918-862855	Pse .139P	Pse .175XF1	OK	1	0.595628	2.03689	1.77388	0.329019	0.56775	0.890658	no	0
XLOC_000075	-	2:844918-862855	Pse .139XF1	Pse .175XF1	OK	1	1.21359	2.03689	0.747085	0.189804	0.78895	0.974985	no	0
XLOC_000075	-	2:844918-862855	Pse .175P	Pse .139XF1	OK	1	4.38497	1.21359	-1.85329	-0.539967	0.44725	0.814471	no	0
XLOC_000075	-	2:844918-862855	Pse .175P	Pse .175XF1	OK	1	4.38497	2.03689	-1.1062	-0.39241	0.59035	0.902189	no	0
XLOC_000076	Dpse\GA20644,Dpse\GA26932	2:871546-887115	Pse .139P	Pse .175P	OK	1	77.3731	63.7534	-0.279329	-0.627813	0.4472	0.814417	no	0	1	1	1
XLOC_000076	Dpse\GA20644,Dpse\GA26932	2:871546-887115	Pse .139P	Pse .139XF1	OK	1	77.3731	64.9574	-0.252338	-0.569985	0.4914	0.845338	no	0
XLOC_000076	Dpse\GA20644,Dpse\GA26932	2:871546-887115	Pse .139P	Pse .175XF1	OK	1	77.3731	75.8255	-0.02915	-0.0657109	0.9363	0.996393	no	0
XLOC_000076	Dpse\GA20644,Dpse\GA26932	2:871546-887115	Pse .139XF1	Pse .175XF1	OK	1	64.9574	75.8255	0.223188	0.48981	0.55015	0.879942	no	0
XLOC_000076	Dpse\GA20644,Dpse\GA26932	2:871546-887115	Pse .175P	Pse .139XF1	OK	1	63.7534	64.9574	0.0269907	0.0590682	0.94455	0.996864	no	0
XLOC_000076	Dpse\GA20644,Dpse\GA26932	2:871546-887115	Pse .175P	Pse .175XF1	OK	1	63.7534	75.8255	0.250179	0.546464	0.5109	0.857795	no	0
XLOC_000077	Dpse\GA13781	2:871546-887115	Pse .139P	Pse .175P	OK	1	13.0022	12.0491	-0.109837	-0.313376	0.6567	0.93325	no	0	1	1	1
XLOC_000077	Dpse\GA13781	2:871546-887115	Pse .139P	Pse .139XF1	OK	1	13.0022	12.7364	-0.0297984	-0.0851036	0.902	0.994038	no	0
XLOC_000077	Dpse\GA13781	2:871546-887115	Pse .139P	Pse .175XF1	OK	1	13.0022	15.6474	0.267166	0.776325	0.2702	0.640885	no	0
XLOC_000077	Dpse\GA13781	2:871546-887115	Pse .139XF1	Pse .175XF1	OK	1	12.7364	15.6474	0.296965	0.867277	0.22205	0.590996	no	0
XLOC_000077	Dpse\GA13781	2:871546-887115	Pse .175P	Pse .139XF1	OK	1	12.0491	12.7364	0.0800387	0.229472	0.74655	0.964002	no	0
XLOC_000077	Dpse\GA13781	2:871546-887115	Pse .175P	Pse .175XF1	OK	1	12.0491	15.6474	0.377003	1.09987	0.11765	0.423508	no	0
XLOC_000078	Dpse\GA20661	2:889448-898718	Pse .139P	Pse .175P	OK	1	0.95801	3.22812	1.75258	1.49131	0.0613	0.291198	no	0	1	1	1
XLOC_000078	Dpse\GA20661	2:889448-898718	Pse .139P	Pse .139XF1	OK	1	0.95801	1.40447	0.55191	0.378823	0.62	0.917082	no	0
XLOC_000078	Dpse\GA20661	2:889448-898718	Pse .139P	Pse .175XF1	OK	1	0.95801	1.47085	0.61854	0.458814	0.51975	0.863529	no	0
XLOC_000078	Dpse\GA20661	2:889448-898718	Pse .139XF1	Pse .175XF1	OK	1	1.40447	1.47085	0.0666295	0.0498452	0.9516	0.996864	no	0
XLOC_000078	Dpse\GA20661	2:889448-898718	Pse .175P	Pse .139XF1	OK	1	3.22812	1.40447	-1.20067	-1.03319	0.1822	0.53506	no	0
XLOC_000078	Dpse\GA20661	2:889448-898718	Pse .175P	Pse .175XF1	OK	1	3.22812	1.47085	-1.13404	-1.10918	0.12745	0.439276	no	0
XLOC_000079	Dpse\GA20668	2:918782-923760	Pse .139P	Pse .175P	NOTEST	0	0.014459	0.0121486	-0.25117	0	1	1	no	0	1	0	0
XLOC_000079	Dpse\GA20668	2:918782-923760	Pse .139P	Pse .139XF1	NOTEST	0	0.014459	0.0112977	-0.355932	0	1	1	no	0
XLOC_000079	Dpse\GA20668	2:918782-923760	Pse .139P	Pse .175XF1	NOTEST	0	0.014459	0	#NAME?	0	1	1	no	0
XLOC_000079	Dpse\GA20668	2:918782-923760	Pse .139XF1	Pse .175XF1	NOTEST	0	0.0112977	0	#NAME?	0	1	1	no	0
XLOC_000079	Dpse\GA20668	2:918782-923760	Pse .175P	Pse .139XF1	NOTEST	0	0.0121486	0.0112977	-0.104762	0	1	1	no	0
XLOC_000079	Dpse\GA20668	2:918782-923760	Pse .175P	Pse .175XF1	NOTEST	0	0.0121486	0	#NAME?	0	1	1	no	0
XLOC_000080	Dpse\GA13782	2:923833-929566	Pse .139P	Pse .175P	OK	1	27.1306	32.0805	0.241773	0.559123	0.4321	0.802774	no	0	1	1	1
XLOC_000080	Dpse\GA13782	2:923833-929566	Pse .139P	Pse .139XF1	OK	1	27.1306	24.2568	-0.161535	-0.369232	0.60205	0.907988	no	0
XLOC_000080	Dpse\GA13782	2:923833-929566	Pse .139P	Pse .175XF1	OK	1	27.1306	31.7566	0.227135	0.550426	0.43265	0.803016	no	0
XLOC_000080	Dpse\GA13782	2:923833-929566	Pse .139XF1	Pse .175XF1	OK	1	24.2568	31.7566	0.38867	0.923369	0.1822	0.53506	no	0
XLOC_000080	Dpse\GA13782	2:923833-929566	Pse .175P	Pse .139XF1	OK	1	32.0805	24.2568	-0.403308	-0.91595	0.1967	0.555915	no	0
XLOC_000080	Dpse\GA13782	2:923833-929566	Pse .175P	Pse .175XF1	OK	1	32.0805	31.7566	-0.0146379	-0.0352168	0.95945	0.996864	no	0
XLOC_000081	Dpse\GA11039,Dpse\GA26933,Dpse\GA26934	2:929653-947030	Pse .139P	Pse .175P	OK	1	46.5872	43.5924	-0.0958569	-0.12019	0.86335	0.989612	no	0	1	1	1
XLOC_000081	Dpse\GA11039,Dpse\GA26933,Dpse\GA26934	2:929653-947030	Pse .139P	Pse .139XF1	OK	1	46.5872	41.4733	-0.167752	-0.210361	0.762	0.967894	no	0
XLOC_000081	Dpse\GA11039,Dpse\GA26933,Dpse\GA26934	2:929653-947030	Pse .139P	Pse .175XF1	OK	1	46.5872	54.2516	0.21973	0.30943	0.65765	0.93353	no	0
XLOC_000081	Dpse\GA11039,Dpse\GA26933,Dpse\GA26934	2:929653-947030	Pse .139XF1	Pse .175XF1	OK	1	41.4733	54.2516	0.387482	0.512698	0.45605	0.821305	no	0
XLOC_000081	Dpse\GA11039,Dpse\GA26933,Dpse\GA26934	2:929653-947030	Pse .175P	Pse .139XF1	OK	1	43.5924	41.4733	-0.0718953	-0.0857472	0.8994	0.993883	no	0
XLOC_000081	Dpse\GA11039,Dpse\GA26933,Dpse\GA26934	2:929653-947030	Pse .175P	Pse .175XF1	OK	1	43.5924	54.2516	0.315587	0.417515	0.5437	0.876338	no	0
XLOC_000082	Dpse\GA20685	2:929653-947030	Pse .139P	Pse .175P	OK	1	44.8545	36.7669	-0.286847	-0.25383	0.7172	0.955259	no	0	1	1	1
XLOC_000082	Dpse\GA20685	2:929653-947030	Pse .139P	Pse .139XF1	OK	1	44.8545	47.727	0.0895508	0.0875311	0.9032	0.994077	no	0
XLOC_000082	Dpse\GA20685	2:929653-947030	Pse .139P	Pse .175XF1	OK	1	44.8545	42.1362	-0.0901929	-0.0815287	0.9073	0.9946	no	0
XLOC_000082	Dpse\GA20685	2:929653-947030	Pse .139XF1	Pse .175XF1	OK	1	47.727	42.1362	-0.179744	-0.174888	0.80805	0.980109	no	0
XLOC_000082	Dpse\GA20685	2:929653-947030	Pse .175P	Pse .139XF1	OK	1	36.7669	47.727	0.376398	0.357335	0.62225	0.918193	no	0
XLOC_000082	Dpse\GA20685	2:929653-947030	Pse .175P	Pse .175XF1	OK	1	36.7669	42.1362	0.196654	0.173366	0.80605	0.979556	no	0
XLOC_000083	Dpse\GA20694,Dpse\GA20708	2:954302-981331	Pse .139P	Pse .175P	OK	1	16.7237	15.6718	-0.093729	-0.040802	0.95465	0.996864	no	0	1	1	1
XLOC_000083	Dpse\GA20694,Dpse\GA20708	2:954302-981331	Pse .139P	Pse .139XF1	OK	1	16.7237	16.8087	0.00731131	0.003209	0.99635	0.998625	no	0
XLOC_000083	Dpse\GA20694,Dpse\GA20708	2:954302-981331	Pse .139P	Pse .175XF1	OK	1	16.7237	16.0611	-0.0583269	-0.0246709	0.97245	0.996985	no	0
XLOC_000083	Dpse\GA20694,Dpse\GA20708	2:954302-981331	Pse .139XF1	Pse .175XF1	OK	1	16.8087	16.0611	-0.0656382	-0.0290416	0.96645	0.996877	no	0
XLOC_000083	Dpse\GA20694,Dpse\GA20708	2:954302-981331	Pse .175P	Pse .139XF1	OK	1	15.6718	16.8087	0.10104	0.0461385	0.9464	0.996864	no	0
XLOC_000083	Dpse\GA20694,Dpse\GA20708	2:954302-981331	Pse .175P	Pse .175XF1	OK	1	15.6718	16.0611	0.0354021	0.0155335	0.9833	0.997315	no	0
XLOC_000084	Dpse\GA26935	2:954302-981331	Pse .139P	Pse .175P	OK	1	9.28008	9.72886	0.068134	0.0229379	0.97935	0.997263	no	0	1	1	1
XLOC_000084	Dpse\GA26935	2:954302-981331	Pse .139P	Pse .139XF1	OK	1	9.28008	9.42193	0.0218859	0.00728372	0.9928	0.998313	no	0
XLOC_000084	Dpse\GA26935	2:954302-981331	Pse .139P	Pse .175XF1	OK	1	9.28008	8.91874	-0.0572962	-0.0186339	0.9841	0.997315	no	0
XLOC_000084	Dpse\GA26935	2:954302-981331	Pse .139XF1	Pse .175XF1	OK	1	9.42193	8.91874	-0.079182	-0.0263211	0.9775	0.997075	no	0
XLOC_000084	Dpse\GA26935	2:954302-981331	Pse .175P	Pse .139XF1	OK	1	9.72886	9.42193	-0.0462481	-0.0159397	0.986	0.997363	no	0
XLOC_000084	Dpse\GA26935	2:954302-981331	Pse .175P	Pse .175XF1	OK	1	9.72886	8.91874	-0.12543	-0.0421762	0.96625	0.996864	no	0
XLOC_000085	Dpse\Sry-alpha	2:954302-981331	Pse .139P	Pse .175P	OK	1	1.5814	0.922505	-0.777578	-0.121481	0.81785	0.982539	no	0	1	1	1
XLOC_000085	Dpse\Sry-alpha	2:954302-981331	Pse .139P	Pse .139XF1	OK	1	1.5814	1.38593	-0.190347	-0.0318965	0.9104	0.99476	no	0
XLOC_000085	Dpse\Sry-alpha	2:954302-981331	Pse .139P	Pse .175XF1	OK	1	1.5814	1.28636	-0.297915	-0.0451283	0.872	0.990686	no	0
XLOC_000085	Dpse\Sry-alpha	2:954302-981331	Pse .139XF1	Pse .175XF1	OK	1	1.38593	1.28636	-0.107567	-0.01571	0.89185	0.993153	no	0
XLOC_000085	Dpse\Sry-alpha	2:954302-981331	Pse .175P	Pse .139XF1	OK	1	0.922505	1.38593	0.58723	0.088255	0.83465	0.984838	no	0
XLOC_000085	Dpse\Sry-alpha	2:954302-981331	Pse .175P	Pse .175XF1	OK	1	0.922505	1.28636	0.479663	0.0663645	0.8193	0.982556	no	0
XLOC_000086	Dpse\GA14741	2:954302-981331	Pse .139P	Pse .175P	OK	1	12.9685	14.3051	0.141512	0.0640772	0.9425	0.996732	no	0	1	1	1
XLOC_000086	Dpse\GA14741	2:954302-981331	Pse .139P	Pse .139XF1	OK	1	12.9685	13.6896	0.0780696	0.0341073	0.9685	0.996894	no	0
XLOC_000086	Dpse\GA14741	2:954302-981331	Pse .139P	Pse .175XF1	OK	1	12.9685	13.0882	0.0132529	0.00568178	0.9946	0.998437	no	0
XLOC_000086	Dpse\GA14741	2:954302-981331	Pse .139XF1	Pse .175XF1	OK	1	13.6896	13.0882	-0.0648167	-0.0280981	0.97375	0.996985	no	0
XLOC_000086	Dpse\GA14741	2:954302-981331	Pse .175P	Pse .139XF1	OK	1	14.3051	13.6896	-0.0634427	-0.0290851	0.9721	0.996985	no	0
XLOC_000086	Dpse\GA14741	2:954302-981331	Pse .175P	Pse .175XF1	OK	1	14.3051	13.0882	-0.128259	-0.0575937	0.94515	0.996864	no	0
XLOC_000087	Dpse\GA20710	2:981569-988992	Pse .139P	Pse .175P	OK	1	51.6215	57.3766	0.15249	0.536956	0.44665	0.814042	no	0	1	1	1
XLOC_000087	Dpse\GA20710	2:981569-988992	Pse .139P	Pse .139XF1	OK	1	51.6215	54.51	0.0785486	0.2807	0.69695	0.948696	no	0
XLOC_000087	Dpse\GA20710	2:981569-988992	Pse .139P	Pse .175XF1	OK	1	51.6215	55.5816	0.106633	0.381448	0.58765	0.90106	no	0
XLOC_000087	Dpse\GA20710	2:981569-988992	Pse .139XF1	Pse .175XF1	OK	1	54.51	55.5816	0.0280846	0.0999766	0.88565	0.992832	no	0
XLOC_000087	Dpse\GA20710	2:981569-988992	Pse .175P	Pse .139XF1	OK	1	57.3766	54.51	-0.0739412	-0.259142	0.71515	0.95499	no	0
XLOC_000087	Dpse\GA20710	2:981569-988992	Pse .175P	Pse .175XF1	OK	1	57.3766	55.5816	-0.0458567	-0.16087	0.8161	0.982193	no	0
XLOC_000088	Dpse\GA13784,Dpse\GA20713,Dpse\GA26936	2:989053-992301	Pse .139P	Pse .175P	OK	1	95.1059	84.5032	-0.170529	-0.510899	0.553	0.881992	no	0	1	1	1
XLOC_000088	Dpse\GA13784,Dpse\GA20713,Dpse\GA26936	2:989053-992301	Pse .139P	Pse .139XF1	OK	1	95.1059	84.221	-0.175355	-0.508629	0.5446	0.876804	no	0
XLOC_000088	Dpse\GA13784,Dpse\GA20713,Dpse\GA26936	2:989053-992301	Pse .139P	Pse .175XF1	OK	1	95.1059	63.2929	-0.587492	-1.66109	0.0452	0.241798	no	0
XLOC_000088	Dpse\GA13784,Dpse\GA20713,Dpse\GA26936	2:989053-992301	Pse .139XF1	Pse .175XF1	OK	1	84.221	63.2929	-0.412138	-1.21496	0.14985	0.480342	no	0
XLOC_000088	Dpse\GA13784,Dpse\GA20713,Dpse\GA26936	2:989053-992301	Pse .175P	Pse .139XF1	OK	1	84.5032	84.221	-0.00482529	-0.0151537	0.988	0.997616	no	0
XLOC_000088	Dpse\GA13784,Dpse\GA20713,Dpse\GA26936	2:989053-992301	Pse .175P	Pse .175XF1	OK	1	84.5032	63.2929	-0.416963	-1.271	0.13925	0.461488	no	0
XLOC_000089	Dpse\GA20714	2:992408-1058118	Pse .139P	Pse .175P	OK	1	2.37219	2.27647	-0.0594198	-0.198914	0.77235	0.970796	no	0	1	1	1
XLOC_000089	Dpse\GA20714	2:992408-1058118	Pse .139P	Pse .139XF1	OK	1	2.37219	2.70063	0.187074	0.628111	0.3753	0.75424	no	0
XLOC_000089	Dpse\GA20714	2:992408-1058118	Pse .139P	Pse .175XF1	OK	1	2.37219	2.13234	-0.153782	-0.513483	0.46665	0.828626	no	0
XLOC_000089	Dpse\GA20714	2:992408-1058118	Pse .139XF1	Pse .175XF1	OK	1	2.70063	2.13234	-0.340856	-1.14979	0.10215	0.391275	no	0
XLOC_000089	Dpse\GA20714	2:992408-1058118	Pse .175P	Pse .139XF1	OK	1	2.27647	2.70063	0.246494	0.833661	0.24085	0.614995	no	0
XLOC_000089	Dpse\GA20714	2:992408-1058118	Pse .175P	Pse .175XF1	OK	1	2.27647	2.13234	-0.0943622	-0.317354	0.6519	0.931236	no	0
XLOC_000090	Dpse\GA15934	2:1067675-1076365	Pse .139P	Pse .175P	NOTEST	0	0.0547129	0.175834	1.68426	0	1	1	no	0	1	0	0
XLOC_000090	Dpse\GA15934	2:1067675-1076365	Pse .139P	Pse .139XF1	NOTEST	0	0.0547129	0.0842807	0.62332	0	1	1	no	0
XLOC_000090	Dpse\GA15934	2:1067675-1076365	Pse .139P	Pse .175XF1	NOTEST	0	0.0547129	0.0621293	0.183393	0	1	1	no	0
XLOC_000090	Dpse\GA15934	2:1067675-1076365	Pse .139XF1	Pse .175XF1	NOTEST	0	0.0842807	0.0621293	-0.439927	0	1	1	no	0
XLOC_000090	Dpse\GA15934	2:1067675-1076365	Pse .175P	Pse .139XF1	NOTEST	0	0.175834	0.0842807	-1.06094	0	1	1	no	0
XLOC_000090	Dpse\GA15934	2:1067675-1076365	Pse .175P	Pse .175XF1	NOTEST	0	0.175834	0.0621293	-1.50086	0	1	1	no	0
XLOC_000091	Dpse\GA20600	2:1084482-1086747	Pse .139P	Pse .175P	OK	1	930.546	931.125	0.000898699	0.00311578	0.99715	0.998753	no	0	1	1	1
XLOC_000091	Dpse\GA20600	2:1084482-1086747	Pse .139P	Pse .139XF1	OK	1	930.546	769.224	-0.274672	-0.956968	0.17145	0.517925	no	0
XLOC_000091	Dpse\GA20600	2:1084482-1086747	Pse .139P	Pse .175XF1	OK	1	930.546	778.944	-0.256557	-0.888864	0.2004	0.561438	no	0
XLOC_000091	Dpse\GA20600	2:1084482-1086747	Pse .139XF1	Pse .175XF1	OK	1	769.224	778.944	0.0181156	0.0634025	0.92995	0.995473	no	0
XLOC_000091	Dpse\GA20600	2:1084482-1086747	Pse .175P	Pse .139XF1	OK	1	931.125	769.224	-0.275571	-0.965148	0.1701	0.515785	no	0
XLOC_000091	Dpse\GA20600	2:1084482-1086747	Pse .175P	Pse .175XF1	OK	1	931.125	778.944	-0.257455	-0.896615	0.19845	0.558603	no	0
XLOC_000092	Dpse\GA30040	2:1091267-1096835	Pse .139P	Pse .175P	OK	1	45.9497	41.0648	-0.162154	-0.592209	0.39295	0.770096	no	0	1	1	1
XLOC_000092	Dpse\GA30040	2:1091267-1096835	Pse .139P	Pse .139XF1	OK	1	45.9497	41.8959	-0.133245	-0.485597	0.4875	0.842287	no	0
XLOC_000092	Dpse\GA30040	2:1091267-1096835	Pse .139P	Pse .175XF1	OK	1	45.9497	46.8089	0.0267283	0.0974601	0.89225	0.993153	no	0
XLOC_000092	Dpse\GA30040	2:1091267-1096835	Pse .139XF1	Pse .175XF1	OK	1	41.8959	46.8089	0.159973	0.583203	0.40995	0.784537	no	0
XLOC_000092	Dpse\GA30040	2:1091267-1096835	Pse .175P	Pse .139XF1	OK	1	41.0648	41.8959	0.0289096	0.105561	0.8832	0.992748	no	0
XLOC_000092	Dpse\GA30040	2:1091267-1096835	Pse .175P	Pse .175XF1	OK	1	41.0648	46.8089	0.188883	0.690059	0.32935	0.708621	no	0
XLOC_000093	Dpse\GA15957	2:1097650-1117898	Pse .139P	Pse .175P	OK	1	5.45566	6.986	0.356711	1.12126	0.11405	0.41699	no	0	1	1	1
XLOC_000093	Dpse\GA15957	2:1097650-1117898	Pse .139P	Pse .139XF1	OK	1	5.45566	5.14743	-0.0839034	-0.262198	0.70975	0.953178	no	0
XLOC_000093	Dpse\GA15957	2:1097650-1117898	Pse .139P	Pse .175XF1	OK	1	5.45566	5.43171	-0.00634879	-0.0197394	0.97775	0.997075	no	0
XLOC_000093	Dpse\GA15957	2:1097650-1117898	Pse .139XF1	Pse .175XF1	OK	1	5.14743	5.43171	0.0775546	0.242614	0.7273	0.958417	no	0
XLOC_000093	Dpse\GA15957	2:1097650-1117898	Pse .175P	Pse .139XF1	OK	1	6.986	5.14743	-0.440614	-1.39371	0.0489	0.253796	no	0
XLOC_000093	Dpse\GA15957	2:1097650-1117898	Pse .175P	Pse .175XF1	OK	1	6.986	5.43171	-0.36306	-1.14244	0.10625	0.400549	no	0
XLOC_000094	Dpse\GA30041	2:1126620-1176954	Pse .139P	Pse .175P	NOTEST	0	0	0	0	0	1	1	no	0	1	0	0
XLOC_000094	Dpse\GA30041	2:1126620-1176954	Pse .139P	Pse .139XF1	NOTEST	0	0	0	0	0	1	1	no	0
XLOC_000094	Dpse\GA30041	2:1126620-1176954	Pse .139P	Pse .175XF1	NOTEST	0	0	0	0	0	1	1	no	0
XLOC_000094	Dpse\GA30041	2:1126620-1176954	Pse .139XF1	Pse .175XF1	NOTEST	0	0	0	0	0	1	1	no	0
XLOC_000094	Dpse\GA30041	2:1126620-1176954	Pse .175P	Pse .139XF1	NOTEST	0	0	0	0	0	1	1	no	0
XLOC_000094	Dpse\GA30041	2:1126620-1176954	Pse .175P	Pse .175XF1	NOTEST	0	0	0	0	0	1	1	no	0
XLOC_000095	Dpse\GA15317	2:1181807-1191993	Pse .139P	Pse .175P	OK	1	10.5435	12.056	0.193392	0.642647	0.36245	0.742011	no	0	0	1	0
XLOC_000095	Dpse\GA15317	2:1181807-1191993	Pse .139P	Pse .175XF1	OK	1	10.5435	7.71925	-0.449823	-1.4542	0.0389	0.220142	no	0
XLOC_000095	Dpse\GA15317	2:1181807-1191993	Pse .139P	Pse .139XF1	OK	1	10.5435	19.4239	0.881476	2.99952	5e-05	0.001144	yes	1
XLOC_000095	Dpse\GA15317	2:1181807-1191993	Pse .139XF1	Pse .175XF1	OK	1	19.4239	7.71925	-1.3313	-4.45011	5e-05	0.001144	yes	1
XLOC_000095	Dpse\GA15317	2:1181807-1191993	Pse .175P	Pse .139XF1	OK	1	12.056	19.4239	0.688085	2.36887	0.0007	0.0111203	yes	1
XLOC_000095	Dpse\GA15317	2:1181807-1191993	Pse .175P	Pse .175XF1	OK	1	12.056	7.71925	-0.643215	-2.10135	0.00245	0.0302209	yes	1
XLOC_000096	Dpse\GA21971	2:1192014-1215777	Pse .139P	Pse .175P	OK	1	64.9734	56.1656	-0.210162	-0.243742	0.8042	0.979172	no	0	1	1	1
XLOC_000096	Dpse\GA21971	2:1192014-1215777	Pse .139P	Pse .139XF1	OK	1	64.9734	55.1381	-0.236801	-0.282804	0.7701	0.970312	no	0
XLOC_000096	Dpse\GA21971	2:1192014-1215777	Pse .139P	Pse .175XF1	OK	1	64.9734	32.556	-0.996924	-1.12045	0.25875	0.626555	no	0
XLOC_000096	Dpse\GA21971	2:1192014-1215777	Pse .139XF1	Pse .175XF1	OK	1	55.1381	32.556	-0.760123	-0.851314	0.3955	0.772424	no	0
XLOC_000096	Dpse\GA21971	2:1192014-1215777	Pse .175P	Pse .139XF1	OK	1	56.1656	55.1381	-0.0266393	-0.0307806	0.97325	0.996985	no	0
XLOC_000096	Dpse\GA21971	2:1192014-1215777	Pse .175P	Pse .175XF1	OK	1	56.1656	32.556	-0.786763	-0.858658	0.39225	0.769493	no	0
XLOC_000097	Dpse\GA15938,Dpse\GA16217	2:1192014-1215777	Pse .139P	Pse .175P	OK	1	7.66469	6.89205	-0.153295	-0.13941	0.84865	0.986845	no	0	1	1	1
XLOC_000097	Dpse\GA15938,Dpse\GA16217	2:1192014-1215777	Pse .139P	Pse .139XF1	OK	1	7.66469	5.63266	-0.444413	-0.387161	0.59235	0.903305	no	0
XLOC_000097	Dpse\GA15938,Dpse\GA16217	2:1192014-1215777	Pse .139P	Pse .175XF1	OK	1	7.66469	5.77664	-0.407998	-0.3947	0.5889	0.90166	no	0
XLOC_000097	Dpse\GA15938,Dpse\GA16217	2:1192014-1215777	Pse .139XF1	Pse .175XF1	OK	1	5.63266	5.77664	0.0364146	0.0328147	0.9655	0.996864	no	0
XLOC_000097	Dpse\GA15938,Dpse\GA16217	2:1192014-1215777	Pse .175P	Pse .139XF1	OK	1	6.89205	5.63266	-0.291118	-0.248534	0.73405	0.960542	no	0
XLOC_000097	Dpse\GA15938,Dpse\GA16217	2:1192014-1215777	Pse .175P	Pse .175XF1	OK	1	6.89205	5.77664	-0.254704	-0.240357	0.7431	0.963027	no	0
XLOC_000098	Dpse\GA21991	2:1192014-1215777	Pse .139P	Pse .175P	NOTEST	0	0.0343255	0.0305769	-0.166836	0	1	1	no	0	1	0	0
XLOC_000098	Dpse\GA21991	2:1192014-1215777	Pse .139P	Pse .139XF1	NOTEST	0	0.0343255	0.028483	-0.26918	0	1	1	no	0
XLOC_000098	Dpse\GA21991	2:1192014-1215777	Pse .139P	Pse .175XF1	NOTEST	0	0.0343255	0.0587668	0.77572	0	1	1	no	0
XLOC_000098	Dpse\GA21991	2:1192014-1215777	Pse .139XF1	Pse .175XF1	NOTEST	0	0.028483	0.0587668	1.0449	0	1	1	no	0
XLOC_000098	Dpse\GA21991	2:1192014-1215777	Pse .175P	Pse .139XF1	NOTEST	0	0.0305769	0.028483	-0.102344	0	1	1	no	0
XLOC_000098	Dpse\GA21991	2:1192014-1215777	Pse .175P	Pse .175XF1	NOTEST	0	0.0305769	0.0587668	0.942556	0	1	1	no	0
XLOC_000099	Dpse\GA21989	2:1192014-1215777	Pse .139P	Pse .175P	NOTEST	0	0	0	0	0	1	1	no	0	1	0	0
XLOC_000099	Dpse\GA21989	2:1192014-1215777	Pse .139P	Pse .139XF1	NOTEST	0	0	0.0166975	inf	0	1	1	no	0
XLOC_000099	Dpse\GA21989	2:1192014-1215777	Pse .139P	Pse .175XF1	NOTEST	0	0	0.0261383	inf	0	1	1	no	0
XLOC_000099	Dpse\GA21989	2:1192014-1215777	Pse .139XF1	Pse .175XF1	NOTEST	0	0.0166975	0.0261383	0.646529	0	1	1	no	0
XLOC_000099	Dpse\GA21989	2:1192014-1215777	Pse .175P	Pse .139XF1	NOTEST	0	0	0.0166975	inf	0	1	1	no	0
XLOC_000099	Dpse\GA21989	2:1192014-1215777	Pse .175P	Pse .175XF1	NOTEST	0	0	0.0261383	inf	0	1	1	no	0
XLOC_000100	Dpse\GA26938	2:1218636-1234417	Pse .139P	Pse .175P	NOTEST	0	0	0	0	0	1	1	no	0	1	0	0
XLOC_000100	Dpse\GA26938	2:1218636-1234417	Pse .139P	Pse .139XF1	NOTEST	0	0	0	0	0	1	1	no	0
XLOC_000100	Dpse\GA26938	2:1218636-1234417	Pse .139P	Pse .175XF1	NOTEST	0	0	0	0	0	1	1	no	0
XLOC_000100	Dpse\GA26938	2:1218636-1234417	Pse .139XF1	Pse .175XF1	NOTEST	0	0	0	0	0	1	1	no	0
XLOC_000100	Dpse\GA26938	2:1218636-1234417	Pse .175P	Pse .139XF1	NOTEST	0	0	0	0	0	1	1	no	0
XLOC_000100	Dpse\GA26938	2:1218636-1234417	Pse .175P	Pse .175XF1	NOTEST	0	0	0	0	0	1	1	no	0
XLOC_000101	Dpse\GA15312	2:1235548-1244149	Pse .139P	Pse .175P	OK	1	6.8936	6.53135	-0.0778764	-0.176491	0.80055	0.978336	no	0	1	1	1
XLOC_000101	Dpse\GA15312	2:1235548-1244149	Pse .139P	Pse .139XF1	OK	1	6.8936	6.79325	-0.0211556	-0.0506278	0.94	0.996603	no	0
XLOC_000101	Dpse\GA15312	2:1235548-1244149	Pse .139P	Pse .175XF1	OK	1	6.8936	7.74375	0.167775	0.399396	0.5642	0.888417	no	0
XLOC_000101	Dpse\GA15312	2:1235548-1244149	Pse .139XF1	Pse .175XF1	OK	1	6.79325	7.74375	0.188931	0.452962	0.52215	0.864836	no	0
XLOC_000101	Dpse\GA15312	2:1235548-1244149	Pse .175P	Pse .139XF1	OK	1	6.53135	6.79325	0.0567208	0.129375	0.8491	0.986845	no	0
XLOC_000101	Dpse\GA15312	2:1235548-1244149	Pse .175P	Pse .175XF1	OK	1	6.53135	7.74375	0.245652	0.557634	0.4261	0.797543	no	0
XLOC_000102	Dpse\GA15263	2:1244702-1254004	Pse .139P	Pse .175P	OK	1	10.1909	7.56614	-0.429654	-1.40138	0.04435	0.238927	no	0	1	1	1
XLOC_000102	Dpse\GA15263	2:1244702-1254004	Pse .139P	Pse .139XF1	OK	1	10.1909	10.7839	0.0816013	0.270997	0.6971	0.948696	no	0
XLOC_000102	Dpse\GA15263	2:1244702-1254004	Pse .139P	Pse .175XF1	OK	1	10.1909	10.149	-0.00594734	-0.0197176	0.9775	0.997075	no	0
XLOC_000102	Dpse\GA15263	2:1244702-1254004	Pse .139XF1	Pse .175XF1	OK	1	10.7839	10.149	-0.0875487	-0.293427	0.67005	0.938766	no	0
XLOC_000102	Dpse\GA15263	2:1244702-1254004	Pse .175P	Pse .139XF1	OK	1	7.56614	10.7839	0.511256	1.68515	0.01665	0.125167	no	0
XLOC_000102	Dpse\GA15263	2:1244702-1254004	Pse .175P	Pse .175XF1	OK	1	7.56614	10.149	0.423707	1.39426	0.0474	0.24892	no	0
XLOC_000103	Dpse\GA13796	2:1254659-1255588	Pse .139P	Pse .175P	NOTEST	0	0	0	0	0	1	1	no	0	1	0	0
XLOC_000103	Dpse\GA13796	2:1254659-1255588	Pse .139P	Pse .139XF1	NOTEST	0	0	0	0	0	1	1	no	0
XLOC_000103	Dpse\GA13796	2:1254659-1255588	Pse .139P	Pse .175XF1	NOTEST	0	0	0	0	0	1	1	no	0
XLOC_000103	Dpse\GA13796	2:1254659-1255588	Pse .139XF1	Pse .175XF1	NOTEST	0	0	0	0	0	1	1	no	0
XLOC_000103	Dpse\GA13796	2:1254659-1255588	Pse .175P	Pse .139XF1	NOTEST	0	0	0	0	0	1	1	no	0
XLOC_000103	Dpse\GA13796	2:1254659-1255588	Pse .175P	Pse .175XF1	NOTEST	0	0	0	0	0	1	1	no	0
XLOC_000104	Dpse\GA13795	2:1256454-1264166	Pse .139P	Pse .175P	NOTEST	0	0.0138306	0	#NAME?	0	1	1	no	0	1	0	0
XLOC_000104	Dpse\GA13795	2:1256454-1264166	Pse .139P	Pse .139XF1	NOTEST	0	0.0138306	0.00720417	-0.940965	0	1	1	no	0
XLOC_000104	Dpse\GA13795	2:1256454-1264166	Pse .139P	Pse .175XF1	NOTEST	0	0.0138306	0.0111304	-0.313365	0	1	1	no	0
XLOC_000104	Dpse\GA13795	2:1256454-1264166	Pse .139XF1	Pse .175XF1	NOTEST	0	0.00720417	0.0111304	0.6276	0	1	1	no	0
XLOC_000104	Dpse\GA13795	2:1256454-1264166	Pse .175P	Pse .139XF1	NOTEST	0	0	0.00720417	inf	0	1	1	no	0
XLOC_000104	Dpse\GA13795	2:1256454-1264166	Pse .175P	Pse .175XF1	NOTEST	0	0	0.0111304	inf	0	1	1	no	0
XLOC_000105	-	2:1267374-1271707	Pse .139P	Pse .175XF1	NOTEST	0	0.430071	0.513365	0.25541	0	1	1	no	0	1	1	1
XLOC_000105	-	2:1267374-1271707	Pse .139P	Pse .175P	OK	1	0.430071	1.20966	1.49196	0.737745	0.39495	0.771964	no	0
XLOC_000105	-	2:1267374-1271707	Pse .139P	Pse .139XF1	OK	1	0.430071	0.848508	0.980355	0.489754	0.52335	0.865646	no	0
XLOC_000105	-	2:1267374-1271707	Pse .139XF1	Pse .175XF1	OK	1	0.848508	0.513365	-0.724945	-0.377254	0.61455	0.914184	no	0
XLOC_000105	-	2:1267374-1271707	Pse .175P	Pse .139XF1	OK	1	1.20966	0.848508	-0.511603	-0.309733	0.7041	0.950974	no	0
XLOC_000105	-	2:1267374-1271707	Pse .175P	Pse .175XF1	OK	1	1.20966	0.513365	-1.23655	-0.636386	0.45705	0.821983	no	0
XLOC_000106	Dpse\GA15308	2:1271885-1274682	Pse .139P	Pse .175P	OK	1	8.11187	9.30067	0.1973	0.645133	0.3591	0.738867	no	0	1	1	1
XLOC_000106	Dpse\GA15308	2:1271885-1274682	Pse .139P	Pse .139XF1	OK	1	8.11187	8.69056	0.0994144	0.323495	0.6443	0.927698	no	0
XLOC_000106	Dpse\GA15308	2:1271885-1274682	Pse .139P	Pse .175XF1	OK	1	8.11187	8.45887	0.0604296	0.196268	0.7783	0.972406	no	0
XLOC_000106	Dpse\GA15308	2:1271885-1274682	Pse .139XF1	Pse .175XF1	OK	1	8.69056	8.45887	-0.0389849	-0.127601	0.854	0.988137	no	0
XLOC_000106	Dpse\GA15308	2:1271885-1274682	Pse .175P	Pse .139XF1	OK	1	9.30067	8.69056	-0.0978858	-0.322585	0.645	0.928124	no	0
XLOC_000106	Dpse\GA15308	2:1271885-1274682	Pse .175P	Pse .175XF1	OK	1	9.30067	8.45887	-0.136871	-0.450191	0.5182	0.86279	no	0
XLOC_000107	Dpse\GA26940	2:1274737-1275403	Pse .139P	Pse .175P	OK	1	0.97742	2.52042	1.36661	1.56161	0.0265	0.171435	no	0	1	1	1
XLOC_000107	Dpse\GA26940	2:1274737-1275403	Pse .139P	Pse .139XF1	OK	1	0.97742	1.41061	0.529266	0.555214	0.39605	0.772856	no	0
XLOC_000107	Dpse\GA26940	2:1274737-1275403	Pse .139P	Pse .175XF1	OK	1	0.97742	1.54431	0.659916	0.701233	0.2768	0.648901	no	0
XLOC_000107	Dpse\GA26940	2:1274737-1275403	Pse .139XF1	Pse .175XF1	OK	1	1.41061	1.54431	0.13065	0.152669	0.8175	0.982452	no	0
XLOC_000107	Dpse\GA26940	2:1274737-1275403	Pse .175P	Pse .139XF1	OK	1	2.52042	1.41061	-0.837347	-1.06987	0.1235	0.433163	no	0
XLOC_000107	Dpse\GA26940	2:1274737-1275403	Pse .175P	Pse .175XF1	OK	1	2.52042	1.54431	-0.706698	-0.920447	0.174	0.522078	no	0
XLOC_000108	Dpse\GA13794	2:1275631-1276312	Pse .139P	Pse .175P	OK	1	6.71263	7.37731	0.136217	0.390206	0.67575	0.940898	no	0	1	1	1
XLOC_000108	Dpse\GA13794	2:1275631-1276312	Pse .139P	Pse .139XF1	OK	1	6.71263	7.53489	0.16671	0.479138	0.60195	0.907905	no	0
XLOC_000108	Dpse\GA13794	2:1275631-1276312	Pse .139P	Pse .175XF1	OK	1	6.71263	7.20133	0.101387	0.290517	0.7571	0.966388	no	0
XLOC_000108	Dpse\GA13794	2:1275631-1276312	Pse .139XF1	Pse .175XF1	OK	1	7.53489	7.20133	-0.0653233	-0.19071	0.8444	0.98647	no	0
XLOC_000108	Dpse\GA13794	2:1275631-1276312	Pse .175P	Pse .139XF1	OK	1	7.37731	7.53489	0.0304928	0.0889955	0.92805	0.995382	no	0
XLOC_000108	Dpse\GA13794	2:1275631-1276312	Pse .175P	Pse .175XF1	OK	1	7.37731	7.20133	-0.0348305	-0.10134	0.91545	0.99476	no	0
XLOC_000109	Dpse\GA13793	2:1277258-1279850	Pse .139P	Pse .175P	OK	1	5.11165	6.13156	0.262464	0.547959	0.42615	0.797543	no	0	1	1	1
XLOC_000109	Dpse\GA13793	2:1277258-1279850	Pse .139P	Pse .139XF1	OK	1	5.11165	7.5728	0.567037	1.22274	0.07575	0.329562	no	0
XLOC_000109	Dpse\GA13793	2:1277258-1279850	Pse .139P	Pse .175XF1	OK	1	5.11165	4.92067	-0.0549351	-0.111559	0.87085	0.990625	no	0
XLOC_000109	Dpse\GA13793	2:1277258-1279850	Pse .139XF1	Pse .175XF1	OK	1	7.5728	4.92067	-0.621972	-1.36237	0.05105	0.26002	no	0
XLOC_000109	Dpse\GA13793	2:1277258-1279850	Pse .175P	Pse .139XF1	OK	1	6.13156	7.5728	0.304574	0.689085	0.31915	0.697785	no	0
XLOC_000109	Dpse\GA13793	2:1277258-1279850	Pse .175P	Pse .175XF1	OK	1	6.13156	4.92067	-0.317399	-0.67244	0.32565	0.704696	no	0
XLOC_000110	Dpse\GA15307	2:1300551-1305550	Pse .139P	Pse .175P	OK	1	165.166	232.289	0.492006	1.08524	0.1227	0.431997	no	0	1	1	1
XLOC_000110	Dpse\GA15307	2:1300551-1305550	Pse .139P	Pse .139XF1	OK	1	165.166	208.778	0.338054	0.748026	0.28915	0.66401	no	0
XLOC_000110	Dpse\GA15307	2:1300551-1305550	Pse .139P	Pse .175XF1	OK	1	165.166	236.209	0.516149	1.12773	0.10855	0.405794	no	0
XLOC_000110	Dpse\GA15307	2:1300551-1305550	Pse .139XF1	Pse .175XF1	OK	1	208.778	236.209	0.178095	0.40156	0.57185	0.893012	no	0
XLOC_000110	Dpse\GA15307	2:1300551-1305550	Pse .175P	Pse .139XF1	OK	1	232.289	208.778	-0.153952	-0.350654	0.6239	0.918979	no	0
XLOC_000110	Dpse\GA15307	2:1300551-1305550	Pse .175P	Pse .175XF1	OK	1	232.289	236.209	0.0241426	0.054257	0.93665	0.996397	no	0
XLOC_000111	Dpse\GA30089	2:1321196-1406422	Pse .139P	Pse .175P	OK	1	0.451046	1.31758	1.54654	0.875819	0.2538	0.620738	no	0	1	1	1
XLOC_000111	Dpse\GA30089	2:1321196-1406422	Pse .139P	Pse .139XF1	OK	1	0.451046	0.880766	0.965484	0.501977	0.5164	0.861524	no	0
XLOC_000111	Dpse\GA30089	2:1321196-1406422	Pse .139P	Pse .175XF1	OK	1	0.451046	1.50305	1.73655	0.966685	0.21215	0.577885	no	0
XLOC_000111	Dpse\GA30089	2:1321196-1406422	Pse .139XF1	Pse .175XF1	OK	1	0.880766	1.50305	0.771062	0.501073	0.48595	0.841345	no	0
XLOC_000111	Dpse\GA30089	2:1321196-1406422	Pse .175P	Pse .139XF1	OK	1	1.31758	0.880766	-0.581059	-0.386593	0.5968	0.905674	no	0
XLOC_000111	Dpse\GA30089	2:1321196-1406422	Pse .175P	Pse .175XF1	OK	1	1.31758	1.50305	0.190004	0.142143	0.8435	0.986421	no	0
XLOC_000112	Dpse\GA21994	2:1406647-1440104	Pse .139P	Pse .175P	OK	1	2.46542	2.38268	-0.0492479	-0.0182458	0.97815	0.997075	no	0	1	1	1
XLOC_000112	Dpse\GA21994	2:1406647-1440104	Pse .139P	Pse .139XF1	OK	1	2.46542	1.04182	-1.24272	-0.409365	0.56135	0.886934	no	0
XLOC_000112	Dpse\GA21994	2:1406647-1440104	Pse .139P	Pse .175XF1	OK	1	2.46542	2.0455	-0.269382	-0.111727	0.8716	0.990625	no	0
XLOC_000112	Dpse\GA21994	2:1406647-1440104	Pse .139XF1	Pse .175XF1	OK	1	1.04182	2.0455	0.973343	0.353696	0.58925	0.901845	no	0
XLOC_000112	Dpse\GA21994	2:1406647-1440104	Pse .175P	Pse .139XF1	OK	1	2.38268	1.04182	-1.19348	-0.396833	0.5772	0.896145	no	0
XLOC_000112	Dpse\GA21994	2:1406647-1440104	Pse .175P	Pse .175XF1	OK	1	2.38268	2.0455	-0.220134	-0.0926712	0.89395	0.993391	no	0
XLOC_000113	-	2:1406647-1440104	Pse .139P	Pse .175P	OK	1	5.84257	3.01216	-0.955806	-0.415413	0.74635	0.964002	no	0	1	1	1
XLOC_000113	-	2:1406647-1440104	Pse .139P	Pse .139XF1	OK	1	5.84257	4.24101	-0.462194	-0.23795	0.85825	0.989097	no	0
XLOC_000113	-	2:1406647-1440104	Pse .139P	Pse .175XF1	OK	1	5.84257	2.51448	-1.21634	-0.592862	0.6742	0.94035	no	0
XLOC_000113	-	2:1406647-1440104	Pse .139XF1	Pse .175XF1	OK	1	4.24101	2.51448	-0.754148	-0.356895	0.7968	0.977803	no	0
XLOC_000113	-	2:1406647-1440104	Pse .175P	Pse .139XF1	OK	1	3.01216	4.24101	0.493612	0.20953	0.86535	0.989902	no	0
XLOC_000113	-	2:1406647-1440104	Pse .175P	Pse .175XF1	OK	1	3.01216	2.51448	-0.260536	-0.106486	0.9219	0.995217	no	0
XLOC_000114	Dpse\tRNA:GA29475	2:1406647-1440104	Pse .139P	Pse .175P	NOTEST	0	0	0	0	0	1	1	no	0	1	0	0
XLOC_000114	Dpse\tRNA:GA29475	2:1406647-1440104	Pse .139P	Pse .139XF1	NOTEST	0	0	0	0	0	1	1	no	0
XLOC_000114	Dpse\tRNA:GA29475	2:1406647-1440104	Pse .139P	Pse .175XF1	NOTEST	0	0	0	0	0	1	1	no	0
XLOC_000114	Dpse\tRNA:GA29475	2:1406647-1440104	Pse .139XF1	Pse .175XF1	NOTEST	0	0	0	0	0	1	1	no	0
XLOC_000114	Dpse\tRNA:GA29475	2:1406647-1440104	Pse .175P	Pse .139XF1	NOTEST	0	0	0	0	0	1	1	no	0
XLOC_000114	Dpse\tRNA:GA29475	2:1406647-1440104	Pse .175P	Pse .175XF1	NOTEST	0	0	0	0	0	1	1	no	0
XLOC_000115	Dpse\tRNA:GA29476	2:1406647-1440104	Pse .139P	Pse .175P	NOTEST	0	0	0	0	0	1	1	no	0	1	0	0
XLOC_000115	Dpse\tRNA:GA29476	2:1406647-1440104	Pse .139P	Pse .139XF1	NOTEST	0	0	0	0	0	1	1	no	0
XLOC_000115	Dpse\tRNA:GA29476	2:1406647-1440104	Pse .139P	Pse .175XF1	NOTEST	0	0	0	0	0	1	1	no	0
XLOC_000115	Dpse\tRNA:GA29476	2:1406647-1440104	Pse .139XF1	Pse .175XF1	NOTEST	0	0	0	0	0	1	1	no	0
XLOC_000115	Dpse\tRNA:GA29476	2:1406647-1440104	Pse .175P	Pse .139XF1	NOTEST	0	0	0	0	0	1	1	no	0
XLOC_000115	Dpse\tRNA:GA29476	2:1406647-1440104	Pse .175P	Pse .175XF1	NOTEST	0	0	0	0	0	1	1	no	0
XLOC_000116	Dpse\GA21997	2:1440560-1442609	Pse .139P	Pse .175P	OK	1	12.3037	8.23395	-0.579431	-1.83311	0.00815	0.074904	no	0	0	1	0
XLOC_000116	Dpse\GA21997	2:1440560-1442609	Pse .139P	Pse .139XF1	OK	1	12.3037	8.61101	-0.514833	-1.63399	0.0178	0.131007	no	0
XLOC_000116	Dpse\GA21997	2:1440560-1442609	Pse .139P	Pse .175XF1	OK	1	12.3037	16.0696	0.385249	1.27928	0.06945	0.313431	no	0
XLOC_000116	Dpse\GA21997	2:1440560-1442609	Pse .175P	Pse .139XF1	OK	1	8.23395	8.61101	0.0645981	0.199054	0.7777	0.972201	no	0
XLOC_000116	Dpse\GA21997	2:1440560-1442609	Pse .139XF1	Pse .175XF1	OK	1	8.61101	16.0696	0.900082	2.90363	5e-05	0.001144	yes	1
XLOC_000116	Dpse\GA21997	2:1440560-1442609	Pse .175P	Pse .175XF1	OK	1	8.23395	16.0696	0.96468	3.10171	5e-05	0.001144	yes	1
XLOC_000117	-	2:1444276-1444732	Pse .175P	Pse .139XF1	NOTEST	0	0.785337	0.957319	0.285688	0	1	1	no	0	1	1	1
XLOC_000117	-	2:1444276-1444732	Pse .139P	Pse .175P	OK	1	1.10707	0.785337	-0.495361	-0.659986	0.59135	0.902653	no	0
XLOC_000117	-	2:1444276-1444732	Pse .139P	Pse .139XF1	OK	1	1.10707	0.957319	-0.209673	-0.278654	0.82	0.982556	no	0
XLOC_000117	-	2:1444276-1444732	Pse .139P	Pse .175XF1	OK	1	1.10707	1.66631	0.589916	0.882564	0.4479	0.814695	no	0
XLOC_000117	-	2:1444276-1444732	Pse .139XF1	Pse .175XF1	OK	1	0.957319	1.66631	0.799589	1.14772	0.34915	0.729115	no	0
XLOC_000117	-	2:1444276-1444732	Pse .175P	Pse .175XF1	OK	1	0.785337	1.66631	1.08528	1.56236	0.2283	0.598439	no	0
XLOC_000118	-	2:1450209-1451309	Pse .139P	Pse .175P	OK	1	0.0404447	5.77422	7.15753	3.47305	0.2516	0.619048	no	0	0	1	0
XLOC_000118	-	2:1450209-1451309	Pse .139P	Pse .139XF1	OK	1	0.0404447	1.60732	5.31256	2.5544	0.2516	0.619048	no	0
XLOC_000118	-	2:1450209-1451309	Pse .139P	Pse .175XF1	OK	1	0.0404447	5.11468	6.98255	3.3861	0.2516	0.619048	no	0
XLOC_000118	-	2:1450209-1451309	Pse .175P	Pse .175XF1	OK	1	5.77422	5.11468	-0.174983	-0.486163	0.5647	0.888699	no	0
XLOC_000118	-	2:1450209-1451309	Pse .139XF1	Pse .175XF1	OK	1	1.60732	5.11468	1.66999	3.66367	0.00025	0.00474953	yes	1
XLOC_000118	-	2:1450209-1451309	Pse .175P	Pse .139XF1	OK	1	5.77422	1.60732	-1.84497	-4.0984	0.0001	0.00213603	yes	1
XLOC_000119	-	2:1457726-1458388	Pse .139P	Pse .175P	OK	1	1.34875	2.68984	0.995893	1.73181	0.102	0.391036	no	0	1	1	1
XLOC_000119	-	2:1457726-1458388	Pse .139P	Pse .139XF1	OK	1	1.34875	0.87794	-0.619431	-0.871121	0.3888	0.766221	no	0
XLOC_000119	-	2:1457726-1458388	Pse .139P	Pse .175XF1	OK	1	1.34875	3.46969	1.36318	2.45007	0.0268	0.172668	no	0
XLOC_000119	-	2:1457726-1458388	Pse .139XF1	Pse .175XF1	OK	1	0.87794	3.46969	1.98261	3.16753	0.01085	0.0922135	no	0
XLOC_000119	-	2:1457726-1458388	Pse .175P	Pse .139XF1	OK	1	2.68984	0.87794	-1.61532	-2.51384	0.02585	0.168655	no	0
XLOC_000119	-	2:1457726-1458388	Pse .175P	Pse .175XF1	OK	1	2.68984	3.46969	0.367286	0.788746	0.44005	0.809149	no	0
XLOC_000120	Dpse\GA15097	2:1471431-1477570	Pse .139P	Pse .175P	OK	1	803.5	717.701	-0.162914	-0.550828	0.4284	0.799558	no	0	1	1	1
XLOC_000120	Dpse\GA15097	2:1471431-1477570	Pse .139P	Pse .139XF1	OK	1	803.5	686.67	-0.226682	-0.771191	0.2706	0.641304	no	0
XLOC_000120	Dpse\GA15097	2:1471431-1477570	Pse .139P	Pse .175XF1	OK	1	803.5	655.34	-0.294054	-1.0035	0.14845	0.477893	no	0
XLOC_000120	Dpse\GA15097	2:1471431-1477570	Pse .139XF1	Pse .175XF1	OK	1	686.67	655.34	-0.0673725	-0.232342	0.73945	0.962174	no	0
XLOC_000120	Dpse\GA15097	2:1471431-1477570	Pse .175P	Pse .139XF1	OK	1	717.701	686.67	-0.0637674	-0.217833	0.7508	0.96489	no	0
XLOC_000120	Dpse\GA15097	2:1471431-1477570	Pse .175P	Pse .175XF1	OK	1	717.701	655.34	-0.13114	-0.449383	0.52315	0.865458	no	0
XLOC_000121	Dpse\GA22002,Dpse\GA26941	2:1481062-1488189	Pse .139P	Pse .139XF1	OK	1	24.4803	20.1889	-0.27806	-0.998573	0.1549	0.489735	no	0	0	1	0
XLOC_000121	Dpse\GA22002,Dpse\GA26941	2:1481062-1488189	Pse .139P	Pse .175XF1	OK	1	24.4803	24.6747	0.011415	0.0408463	0.95425	0.996864	no	0
XLOC_000121	Dpse\GA22002,Dpse\GA26941	2:1481062-1488189	Pse .139XF1	Pse .175XF1	OK	1	20.1889	24.6747	0.289475	1.04267	0.13615	0.45597	no	0
XLOC_000121	Dpse\GA22002,Dpse\GA26941	2:1481062-1488189	Pse .139P	Pse .175P	OK	1	24.4803	12.5207	-0.9673	-3.40333	5e-05	0.001144	yes	1
XLOC_000121	Dpse\GA22002,Dpse\GA26941	2:1481062-1488189	Pse .175P	Pse .139XF1	OK	1	12.5207	20.1889	0.68924	2.44049	0.0004	0.00703412	yes	1
XLOC_000121	Dpse\GA22002,Dpse\GA26941	2:1481062-1488189	Pse .175P	Pse .175XF1	OK	1	12.5207	24.6747	0.978715	3.45335	5e-05	0.001144	yes	1
XLOC_000122	Dpse\GA22005	2:1491628-1496645	Pse .139P	Pse .139XF1	OK	1	44.5309	37.0595	-0.264963	-0.946536	0.17475	0.522923	no	0	0	1	0
XLOC_000122	Dpse\GA22005	2:1491628-1496645	Pse .139P	Pse .175XF1	OK	1	44.5309	30.3952	-0.550964	-1.95761	0.0063	0.0618537	no	0
XLOC_000122	Dpse\GA22005	2:1491628-1496645	Pse .139XF1	Pse .175XF1	OK	1	37.0595	30.3952	-0.286001	-1.01111	0.15035	0.481388	no	0
XLOC_000122	Dpse\GA22005	2:1491628-1496645	Pse .175P	Pse .175XF1	OK	1	21.9395	30.3952	0.470314	1.64623	0.0207	0.145035	no	0
XLOC_000122	Dpse\GA22005	2:1491628-1496645	Pse .139P	Pse .175P	OK	1	44.5309	21.9395	-1.02128	-3.6114	5e-05	0.001144	yes	1
XLOC_000122	Dpse\GA22005	2:1491628-1496645	Pse .175P	Pse .139XF1	OK	1	21.9395	37.0595	0.756314	2.66124	0.00025	0.00474953	yes	1
XLOC_000123	Dpse\GA26943	2:1504657-1508341	Pse .139P	Pse .175P	OK	1	27.9964	28.4036	0.0208331	0.0571699	0.9339	0.995922	no	0	1	1	1
XLOC_000123	Dpse\GA26943	2:1504657-1508341	Pse .139P	Pse .139XF1	OK	1	27.9964	22.9227	-0.288465	-0.779835	0.2675	0.637471	no	0
XLOC_000123	Dpse\GA26943	2:1504657-1508341	Pse .139P	Pse .175XF1	OK	1	27.9964	23.6232	-0.245037	-0.672623	0.3426	0.722948	no	0
XLOC_000123	Dpse\GA26943	2:1504657-1508341	Pse .139XF1	Pse .175XF1	OK	1	22.9227	23.6232	0.0434276	0.116913	0.86925	0.990389	no	0
XLOC_000123	Dpse\GA26943	2:1504657-1508341	Pse .175P	Pse .139XF1	OK	1	28.4036	22.9227	-0.309298	-0.832438	0.23495	0.607044	no	0
XLOC_000123	Dpse\GA26943	2:1504657-1508341	Pse .175P	Pse .175XF1	OK	1	28.4036	23.6232	-0.26587	-0.726465	0.3037	0.680361	no	0
XLOC_000124	Dpse\GA15288	2:1509895-1513200	Pse .139P	Pse .175P	OK	1	39.5614	33.6562	-0.23322	-0.842458	0.22685	0.596739	no	0	1	1	1
XLOC_000124	Dpse\GA15288	2:1509895-1513200	Pse .139P	Pse .139XF1	OK	1	39.5614	40.2037	0.0232343	0.0839504	0.9027	0.994072	no	0
XLOC_000124	Dpse\GA15288	2:1509895-1513200	Pse .139P	Pse .175XF1	OK	1	39.5614	29.4579	-0.42544	-1.53165	0.0288	0.181254	no	0
XLOC_000124	Dpse\GA15288	2:1509895-1513200	Pse .139XF1	Pse .175XF1	OK	1	40.2037	29.4579	-0.448674	-1.60824	0.022	0.151076	no	0
XLOC_000124	Dpse\GA15288	2:1509895-1513200	Pse .175P	Pse .139XF1	OK	1	33.6562	40.2037	0.256454	0.922313	0.18545	0.540028	no	0
XLOC_000124	Dpse\GA15288	2:1509895-1513200	Pse .175P	Pse .175XF1	OK	1	33.6562	29.4579	-0.19222	-0.688824	0.3247	0.703738	no	0
XLOC_000125	Dpse\GA26944	2:1513467-1517796	Pse .139P	Pse .175P	NOTEST	0	0.078835	0.0565855	-0.478405	0	1	1	no	0	1	0	0
XLOC_000125	Dpse\GA26944	2:1513467-1517796	Pse .139P	Pse .139XF1	NOTEST	0	0.078835	0.0995711	0.33689	0	1	1	no	0
XLOC_000125	Dpse\GA26944	2:1513467-1517796	Pse .139P	Pse .175XF1	NOTEST	0	0.078835	0.0411203	-0.938984	0	1	1	no	0
XLOC_000125	Dpse\GA26944	2:1513467-1517796	Pse .139XF1	Pse .175XF1	NOTEST	0	0.0995711	0.0411203	-1.27587	0	1	1	no	0
XLOC_000125	Dpse\GA26944	2:1513467-1517796	Pse .175P	Pse .139XF1	NOTEST	0	0.0565855	0.0995711	0.815295	0	1	1	no	0
XLOC_000125	Dpse\GA26944	2:1513467-1517796	Pse .175P	Pse .175XF1	NOTEST	0	0.0565855	0.0411203	-0.460579	0	1	1	no	0
XLOC_000126	Dpse\GA15950	2:1518034-1519255	Pse .139P	Pse .175P	NOTEST	0	0.0612831	0.139528	1.187	0	1	1	no	0	1	0	0
XLOC_000126	Dpse\GA15950	2:1518034-1519255	Pse .139P	Pse .139XF1	NOTEST	0	0.0612831	0.0248867	-1.30011	0	1	1	no	0
XLOC_000126	Dpse\GA15950	2:1518034-1519255	Pse .139P	Pse .175XF1	NOTEST	0	0.0612831	0.0266638	-1.20061	0	1	1	no	0
XLOC_000126	Dpse\GA15950	2:1518034-1519255	Pse .139XF1	Pse .175XF1	NOTEST	0	0.0248867	0.0266638	0.0995065	0	1	1	no	0
XLOC_000126	Dpse\GA15950	2:1518034-1519255	Pse .175P	Pse .139XF1	NOTEST	0	0.139528	0.0248867	-2.48711	0	1	1	no	0
XLOC_000126	Dpse\GA15950	2:1518034-1519255	Pse .175P	Pse .175XF1	NOTEST	0	0.139528	0.0266638	-2.3876	0	1	1	no	0
XLOC_000127	Dpse\GA11034	2:1527288-1529965	Pse .139P	Pse .175P	NOTEST	0	0.039602	0.0472578	0.254978	0	1	1	no	0	1	0	0
XLOC_000127	Dpse\GA11034	2:1527288-1529965	Pse .139P	Pse .139XF1	NOTEST	0	0.039602	0	#NAME?	0	1	1	no	0
XLOC_000127	Dpse\GA11034	2:1527288-1529965	Pse .139P	Pse .175XF1	NOTEST	0	0.039602	0.0111669	-1.82635	0	1	1	no	0
XLOC_000127	Dpse\GA11034	2:1527288-1529965	Pse .139XF1	Pse .175XF1	NOTEST	0	0	0.0111669	inf	0	1	1	no	0
XLOC_000127	Dpse\GA11034	2:1527288-1529965	Pse .175P	Pse .139XF1	NOTEST	0	0.0472578	0	#NAME?	0	1	1	no	0
XLOC_000127	Dpse\GA11034	2:1527288-1529965	Pse .175P	Pse .175XF1	NOTEST	0	0.0472578	0.0111669	-2.08132	0	1	1	no	0
XLOC_000128	Dpse\GA15947,Dpse\GA15949,Dpse\GA22010,Dpse\Tpi	2:1533467-1556035	Pse .139P	Pse .175P	OK	1	329.974	308.858	-0.0954116	-0.285793	0.69035	0.946152	no	0	1	1	1
XLOC_000128	Dpse\GA15947,Dpse\GA15949,Dpse\GA22010,Dpse\Tpi	2:1533467-1556035	Pse .139P	Pse .139XF1	OK	1	329.974	308.317	-0.0979389	-0.295243	0.68015	0.942536	no	0
XLOC_000128	Dpse\GA15947,Dpse\GA15949,Dpse\GA22010,Dpse\Tpi	2:1533467-1556035	Pse .139P	Pse .175XF1	OK	1	329.974	383.711	0.217668	0.649162	0.36955	0.748729	no	0
XLOC_000128	Dpse\GA15947,Dpse\GA15949,Dpse\GA22010,Dpse\Tpi	2:1533467-1556035	Pse .139XF1	Pse .175XF1	OK	1	308.317	383.711	0.315607	0.947843	0.18885	0.544818	no	0
XLOC_000128	Dpse\GA15947,Dpse\GA15949,Dpse\GA22010,Dpse\Tpi	2:1533467-1556035	Pse .175P	Pse .139XF1	OK	1	308.858	308.317	-0.00252728	-0.00762363	0.9915	0.998105	no	0
XLOC_000128	Dpse\GA15947,Dpse\GA15949,Dpse\GA22010,Dpse\Tpi	2:1533467-1556035	Pse .175P	Pse .175XF1	OK	1	308.858	383.711	0.31308	0.93431	0.19885	0.559259	no	0
XLOC_000129	-	2:1533467-1556035	Pse .139P	Pse .139XF1	NOTEST	0	0.598464	0.584361	-0.0344038	0	1	1	no	0	1	1	1
XLOC_000129	-	2:1533467-1556035	Pse .139P	Pse .175P	OK	1	0.598464	2.11504	1.82135	0.235942	0.62455	0.919246	no	0
XLOC_000129	-	2:1533467-1556035	Pse .139P	Pse .175XF1	OK	1	0.598464	2.37484	1.98849	0.253273	0.62095	0.917616	no	0
XLOC_000129	-	2:1533467-1556035	Pse .139XF1	Pse .175XF1	OK	1	0.584361	2.37484	2.0229	0.244056	0.62195	0.917957	no	0
XLOC_000129	-	2:1533467-1556035	Pse .175P	Pse .139XF1	OK	1	2.11504	0.584361	-1.85575	-0.227309	0.63145	0.922143	no	0
XLOC_000129	-	2:1533467-1556035	Pse .175P	Pse .175XF1	OK	1	2.11504	2.37484	0.167147	0.0324348	0.91605	0.99476	no	0
XLOC_000130	-	2:1558582-1559347	Pse .139P	Pse .175P	OK	1	2.60012	2.98226	0.197828	0.402809	0.7419	0.962822	no	0	1	1	1
XLOC_000130	-	2:1558582-1559347	Pse .139P	Pse .139XF1	OK	1	2.60012	2.59364	-0.00360057	-0.00717863	0.9527	0.996864	no	0
XLOC_000130	-	2:1558582-1559347	Pse .139P	Pse .175XF1	OK	1	2.60012	2.90061	0.157778	0.320431	0.79	0.975369	no	0
XLOC_000130	-	2:1558582-1559347	Pse .139XF1	Pse .175XF1	OK	1	2.59364	2.90061	0.161379	0.331752	0.7833	0.97351	no	0
XLOC_000130	-	2:1558582-1559347	Pse .175P	Pse .139XF1	OK	1	2.98226	2.59364	-0.201428	-0.415183	0.7299	0.959217	no	0
XLOC_000130	-	2:1558582-1559347	Pse .175P	Pse .175XF1	OK	1	2.98226	2.90061	-0.0400496	-0.0841972	0.9553	0.996864	no	0
XLOC_000131	-	2:1560234-1561358	Pse .139P	Pse .175P	OK	1	10.9682	14.7513	0.427512	1.48423	0.0777	0.334551	no	0	1	1	1
XLOC_000131	-	2:1560234-1561358	Pse .139P	Pse .139XF1	OK	1	10.9682	13.766	0.327775	1.12855	0.1802	0.531673	no	0
XLOC_000131	-	2:1560234-1561358	Pse .139P	Pse .175XF1	OK	1	10.9682	15.2012	0.470849	1.64136	0.05265	0.264848	no	0
XLOC_000131	-	2:1560234-1561358	Pse .139XF1	Pse .175XF1	OK	1	13.766	15.2012	0.143074	0.513918	0.53325	0.870824	no	0
XLOC_000131	-	2:1560234-1561358	Pse .175P	Pse .139XF1	OK	1	14.7513	13.766	-0.0997373	-0.356707	0.66855	0.938014	no	0
XLOC_000131	-	2:1560234-1561358	Pse .175P	Pse .175XF1	OK	1	14.7513	15.2012	0.0433369	0.157079	0.84795	0.986802	no	0
XLOC_000132	Dpse\GA26945	2:1562257-1563562	Pse .139P	Pse .175P	NOTEST	0	0.196515	0.543706	1.46819	0	1	1	no	0	1	0	0
XLOC_000132	Dpse\GA26945	2:1562257-1563562	Pse .139P	Pse .139XF1	NOTEST	0	0.196515	0.437955	1.15614	0	1	1	no	0
XLOC_000132	Dpse\GA26945	2:1562257-1563562	Pse .139P	Pse .175XF1	NOTEST	0	0.196515	0.482389	1.29556	0	1	1	no	0
XLOC_000132	Dpse\GA26945	2:1562257-1563562	Pse .139XF1	Pse .175XF1	NOTEST	0	0.437955	0.482389	0.139413	0	1	1	no	0
XLOC_000132	Dpse\GA26945	2:1562257-1563562	Pse .175P	Pse .139XF1	NOTEST	0	0.543706	0.437955	-0.312042	0	1	1	no	0
XLOC_000132	Dpse\GA26945	2:1562257-1563562	Pse .175P	Pse .175XF1	NOTEST	0	0.543706	0.482389	-0.172629	0	1	1	no	0
XLOC_000133	-	2:1568021-1568276	Pse .139P	Pse .175P	OK	1	1.7233	1.34321	-0.359482	-0.622445	0.7644	0.968769	no	0	1	1	1
XLOC_000133	-	2:1568021-1568276	Pse .139P	Pse .139XF1	OK	1	1.7233	2.92906	0.765263	1.56309	0.42765	0.799011	no	0
XLOC_000133	-	2:1568021-1568276	Pse .139P	Pse .175XF1	OK	1	1.7233	6.75431	1.97064	4.48572	0.05655	0.276845	no	0
XLOC_000133	-	2:1568021-1568276	Pse .139XF1	Pse .175XF1	OK	1	2.92906	6.75431	1.20537	3.291	0.11765	0.423508	no	0
XLOC_000133	-	2:1568021-1568276	Pse .175P	Pse .139XF1	OK	1	1.34321	2.92906	1.12475	2.14599	0.28365	0.657673	no	0
XLOC_000133	-	2:1568021-1568276	Pse .175P	Pse .175XF1	OK	1	1.34321	6.75431	2.33012	4.8799	0.05155	0.261391	no	0
XLOC_000134	Dpse\GA26946	2:1568549-1570619	Pse .139P	Pse .175P	OK	1	1.13128	0.957647	-0.240386	-0.463314	0.54555	0.877525	no	0	1	1	1
XLOC_000134	Dpse\GA26946	2:1568549-1570619	Pse .139P	Pse .139XF1	OK	1	1.13128	0.919579	-0.298906	-0.573825	0.4568	0.821829	no	0
XLOC_000134	Dpse\GA26946	2:1568549-1570619	Pse .139P	Pse .175XF1	OK	1	1.13128	1.26002	0.155498	0.315653	0.68465	0.944102	no	0
XLOC_000134	Dpse\GA26946	2:1568549-1570619	Pse .139XF1	Pse .175XF1	OK	1	0.919579	1.26002	0.454405	0.888252	0.24095	0.615172	no	0
XLOC_000134	Dpse\GA26946	2:1568549-1570619	Pse .175P	Pse .139XF1	OK	1	0.957647	0.919579	-0.0585207	-0.109005	0.883	0.992648	no	0
XLOC_000134	Dpse\GA26946	2:1568549-1570619	Pse .175P	Pse .175XF1	OK	1	0.957647	1.26002	0.395884	0.777048	0.31035	0.687936	no	0
XLOC_000135	Dpse\GA26947	2:1571181-1573182	Pse .139P	Pse .175P	NOTEST	0	0.37378	0.434783	0.218107	0	1	1	no	0	1	0	0
XLOC_000135	Dpse\GA26947	2:1571181-1573182	Pse .139P	Pse .139XF1	NOTEST	0	0.37378	0.588464	0.654766	0	1	1	no	0
XLOC_000135	Dpse\GA26947	2:1571181-1573182	Pse .139P	Pse .175XF1	NOTEST	0	0.37378	0.559497	0.581941	0	1	1	no	0
XLOC_000135	Dpse\GA26947	2:1571181-1573182	Pse .139XF1	Pse .175XF1	NOTEST	0	0.588464	0.559497	-0.072825	0	1	1	no	0
XLOC_000135	Dpse\GA26947	2:1571181-1573182	Pse .175P	Pse .139XF1	NOTEST	0	0.434783	0.588464	0.436659	0	1	1	no	0
XLOC_000135	Dpse\GA26947	2:1571181-1573182	Pse .175P	Pse .175XF1	NOTEST	0	0.434783	0.559497	0.363834	0	1	1	no	0
XLOC_000136	Dpse\GA16022,Dpse\GA16204	2:1573511-1577180	Pse .139P	Pse .139XF1	OK	1	13.3431	16.2442	0.283827	0.925038	0.2308	0.601814	no	0	0	1	0
XLOC_000136	Dpse\GA16022,Dpse\GA16204	2:1573511-1577180	Pse .139P	Pse .175XF1	OK	1	13.3431	13.7496	0.0432898	0.139692	0.85905	0.989097	no	0
XLOC_000136	Dpse\GA16022,Dpse\GA16204	2:1573511-1577180	Pse .139XF1	Pse .175XF1	OK	1	16.2442	13.7496	-0.240537	-0.783487	0.3077	0.684857	no	0
XLOC_000136	Dpse\GA16022,Dpse\GA16204	2:1573511-1577180	Pse .139P	Pse .175P	OK	1	13.3431	29.8241	1.16038	3.81593	5e-05	0.001144	yes	1
XLOC_000136	Dpse\GA16022,Dpse\GA16204	2:1573511-1577180	Pse .175P	Pse .139XF1	OK	1	29.8241	16.2442	-0.876554	-2.91072	0.00015	0.00305471	yes	1
XLOC_000136	Dpse\GA16022,Dpse\GA16204	2:1573511-1577180	Pse .175P	Pse .175XF1	OK	1	29.8241	13.7496	-1.11709	-3.67136	5e-05	0.001144	yes	1
XLOC_000137	Dpse\GA10662	2:1577593-1580627	Pse .139P	Pse .175P	NOTEST	0	0	0	0	0	1	1	no	0	1	0	0
XLOC_000137	Dpse\GA10662	2:1577593-1580627	Pse .139P	Pse .139XF1	NOTEST	0	0	0.00981414	inf	0	1	1	no	0
XLOC_000137	Dpse\GA10662	2:1577593-1580627	Pse .139P	Pse .175XF1	NOTEST	0	0	0.00977404	inf	0	1	1	no	0
XLOC_000137	Dpse\GA10662	2:1577593-1580627	Pse .139XF1	Pse .175XF1	NOTEST	0	0.00981414	0.00977404	-0.00590703	0	1	1	no	0
XLOC_000137	Dpse\GA10662	2:1577593-1580627	Pse .175P	Pse .139XF1	NOTEST	0	0	0.00981414	inf	0	1	1	no	0
XLOC_000137	Dpse\GA10662	2:1577593-1580627	Pse .175P	Pse .175XF1	NOTEST	0	0	0.00977404	inf	0	1	1	no	0
XLOC_000138	Dpse\GA26948,Dpse\GA26949	2:1586626-1589387	Pse .139P	Pse .175P	OK	1	9.57491	7.09422	-0.432615	-0.467596	0.5382	0.872996	no	0	1	1	1
XLOC_000138	Dpse\GA26948,Dpse\GA26949	2:1586626-1589387	Pse .139P	Pse .139XF1	OK	1	9.57491	7.54388	-0.343954	-0.397441	0.6074	0.911015	no	0
XLOC_000138	Dpse\GA26948,Dpse\GA26949	2:1586626-1589387	Pse .139P	Pse .175XF1	OK	1	9.57491	7.59266	-0.334654	-0.3714	0.63375	0.923004	no	0
XLOC_000138	Dpse\GA26948,Dpse\GA26949	2:1586626-1589387	Pse .139XF1	Pse .175XF1	OK	1	7.54388	7.59266	0.00929987	0.0102716	0.98965	0.997704	no	0
XLOC_000138	Dpse\GA26948,Dpse\GA26949	2:1586626-1589387	Pse .175P	Pse .139XF1	OK	1	7.09422	7.54388	0.0886611	0.0953945	0.9016	0.994038	no	0
XLOC_000138	Dpse\GA26948,Dpse\GA26949	2:1586626-1589387	Pse .175P	Pse .175XF1	OK	1	7.09422	7.59266	0.097961	0.101758	0.8924	0.993153	no	0
XLOC_000139	Dpse\GA19144	2:1589519-1598587	Pse .139P	Pse .175P	OK	1	7.25742	9.90398	0.44855	1.07719	0.14535	0.472186	no	0	1	1	1
XLOC_000139	Dpse\GA19144	2:1589519-1598587	Pse .139P	Pse .139XF1	OK	1	7.25742	10.4162	0.521303	1.35476	0.0666	0.306084	no	0
XLOC_000139	Dpse\GA19144	2:1589519-1598587	Pse .139P	Pse .175XF1	OK	1	7.25742	7.22061	-0.00733769	-0.0176772	0.9806	0.997263	no	0
XLOC_000139	Dpse\GA19144	2:1589519-1598587	Pse .139XF1	Pse .175XF1	OK	1	10.4162	7.22061	-0.52864	-1.33278	0.0715	0.318906	no	0
XLOC_000139	Dpse\GA19144	2:1589519-1598587	Pse .175P	Pse .139XF1	OK	1	9.90398	10.4162	0.0727522	0.182786	0.80695	0.979776	no	0
XLOC_000139	Dpse\GA19144	2:1589519-1598587	Pse .175P	Pse .175XF1	OK	1	9.90398	7.22061	-0.455888	-1.0667	0.1527	0.485721	no	0
XLOC_000140	Dpse\GA10956	2:1599486-1605036	Pse .139P	Pse .175P	OK	1	2.42407	2.68981	0.15007	0.457046	0.5136	0.859868	no	0	1	1	1
XLOC_000140	Dpse\GA10956	2:1599486-1605036	Pse .139P	Pse .139XF1	OK	1	2.42407	2.81682	0.216636	0.663683	0.3364	0.716313	no	0
XLOC_000140	Dpse\GA10956	2:1599486-1605036	Pse .139P	Pse .175XF1	OK	1	2.42407	2.64857	0.127784	0.389714	0.578	0.896591	no	0
XLOC_000140	Dpse\GA10956	2:1599486-1605036	Pse .139XF1	Pse .175XF1	OK	1	2.81682	2.64857	-0.0888513	-0.274039	0.69415	0.947549	no	0
XLOC_000140	Dpse\GA10956	2:1599486-1605036	Pse .175P	Pse .139XF1	OK	1	2.68981	2.81682	0.0665655	0.205013	0.76555	0.969203	no	0
XLOC_000140	Dpse\GA10956	2:1599486-1605036	Pse .175P	Pse .175XF1	OK	1	2.68981	2.64857	-0.0222858	-0.0683245	0.9255	0.995217	no	0
XLOC_000141	Dpse\GA14925	2:1605434-1607285	Pse .139P	Pse .175P	OK	1	1.04013	1.74565	0.747006	1.25019	0.07895	0.337243	no	0	1	1	1
XLOC_000141	Dpse\GA14925	2:1605434-1607285	Pse .139P	Pse .139XF1	OK	1	1.04013	1.42165	0.45081	0.72799	0.29455	0.670474	no	0
XLOC_000141	Dpse\GA14925	2:1605434-1607285	Pse .139P	Pse .175XF1	OK	1	1.04013	1.20422	0.211334	0.330701	0.63665	0.924064	no	0
XLOC_000141	Dpse\GA14925	2:1605434-1607285	Pse .139XF1	Pse .175XF1	OK	1	1.42165	1.20422	-0.239476	-0.395004	0.57295	0.893706	no	0
XLOC_000141	Dpse\GA14925	2:1605434-1607285	Pse .175P	Pse .139XF1	OK	1	1.74565	1.42165	-0.296196	-0.526745	0.4497	0.816289	no	0
XLOC_000141	Dpse\GA14925	2:1605434-1607285	Pse .175P	Pse .175XF1	OK	1	1.74565	1.20422	-0.535672	-0.917181	0.18965	0.546009	no	0
XLOC_000142	Dpse\GA12426	2:1615125-1616657	Pse .139P	Pse .175P	NOTEST	0	0.0254649	0	#NAME?	0	1	1	no	0	1	0	0
XLOC_000142	Dpse\GA12426	2:1615125-1616657	Pse .139P	Pse .139XF1	NOTEST	0	0.0254649	0	#NAME?	0	1	1	no	0
XLOC_000142	Dpse\GA12426	2:1615125-1616657	Pse .139P	Pse .175XF1	NOTEST	0	0.0254649	0	#NAME?	0	1	1	no	0
XLOC_000142	Dpse\GA12426	2:1615125-1616657	Pse .139XF1	Pse .175XF1	NOTEST	0	0	0	0	0	1	1	no	0
XLOC_000142	Dpse\GA12426	2:1615125-1616657	Pse .175P	Pse .139XF1	NOTEST	0	0	0	0	0	1	1	no	0
XLOC_000142	Dpse\GA12426	2:1615125-1616657	Pse .175P	Pse .175XF1	NOTEST	0	0	0	0	0	1	1	no	0
XLOC_000143	Dpse\GA19143	2:1618510-1621232	Pse .139P	Pse .175P	OK	1	8.27908	7.87624	-0.0719637	-0.226509	0.7442	0.963449	no	0	1	1	1
XLOC_000143	Dpse\GA19143	2:1618510-1621232	Pse .139P	Pse .139XF1	OK	1	8.27908	7.27237	-0.187046	-0.583367	0.4082	0.782865	no	0
XLOC_000143	Dpse\GA19143	2:1618510-1621232	Pse .139P	Pse .175XF1	OK	1	8.27908	7.85564	-0.0757419	-0.238689	0.73165	0.959829	no	0
XLOC_000143	Dpse\GA19143	2:1618510-1621232	Pse .139XF1	Pse .175XF1	OK	1	7.27237	7.85564	0.111304	0.345692	0.61515	0.914518	no	0
XLOC_000143	Dpse\GA19143	2:1618510-1621232	Pse .175P	Pse .139XF1	OK	1	7.87624	7.27237	-0.115082	-0.357008	0.6144	0.914164	no	0
XLOC_000143	Dpse\GA19143	2:1618510-1621232	Pse .175P	Pse .175XF1	OK	1	7.87624	7.85564	-0.0037782	-0.0118416	0.9869	0.997433	no	0
XLOC_000144	Dpse\GA12425	2:1646897-1647595	Pse .175P	Pse .175XF1	NOTEST	0	0.50631	0	#NAME?	0	1	1	no	0	0	1	0
XLOC_000144	Dpse\GA12425	2:1646897-1647595	Pse .139P	Pse .175P	OK	1	1.02042	0.50631	-1.01107	-0.771615	0.3871	0.76452	no	0
XLOC_000144	Dpse\GA12425	2:1646897-1647595	Pse .139P	Pse .139XF1	OK	1	1.02042	0.82145	-0.312918	-0.296983	0.64085	0.926014	no	0
XLOC_000144	Dpse\GA12425	2:1646897-1647595	Pse .175P	Pse .139XF1	OK	1	0.50631	0.82145	0.698152	0.514575	0.53235	0.870415	no	0
XLOC_000144	Dpse\GA12425	2:1646897-1647595	Pse .139P	Pse .175XF1	OK	1	1.02042	0	#NAME?	#NAME?	5e-05	0.001144	yes	1
XLOC_000144	Dpse\GA12425	2:1646897-1647595	Pse .139XF1	Pse .175XF1	OK	1	0.82145	0	#NAME?	#NAME?	5e-05	0.001144	yes	1
XLOC_000145	Dpse\GA12422	2:1689093-1690724	Pse .139P	Pse .175P	OK	1	70.7356	60.0439	-0.23642	-0.855448	0.2175	0.584869	no	0	1	1	1
XLOC_000145	Dpse\GA12422	2:1689093-1690724	Pse .139P	Pse .139XF1	OK	1	70.7356	59.1903	-0.257075	-0.928789	0.1782	0.52876	no	0
XLOC_000145	Dpse\GA12422	2:1689093-1690724	Pse .139P	Pse .175XF1	OK	1	70.7356	73.1978	0.049363	0.179189	0.79755	0.978063	no	0
XLOC_000145	Dpse\GA12422	2:1689093-1690724	Pse .139XF1	Pse .175XF1	OK	1	59.1903	73.1978	0.306438	1.10737	0.1126	0.413948	no	0
XLOC_000145	Dpse\GA12422	2:1689093-1690724	Pse .175P	Pse .139XF1	OK	1	60.0439	59.1903	-0.0206549	-0.0744015	0.91655	0.99476	no	0
XLOC_000145	Dpse\GA12422	2:1689093-1690724	Pse .175P	Pse .175XF1	OK	1	60.0439	73.1978	0.285783	1.03428	0.1387	0.460329	no	0
XLOC_000146	Dpse\GA19136	2:1750587-1752894	Pse .139P	Pse .175P	OK	1	97.4592	83.1073	-0.229823	-0.841928	0.28445	0.658654	no	0	1	1	1
XLOC_000146	Dpse\GA19136	2:1750587-1752894	Pse .139P	Pse .139XF1	OK	1	97.4592	67.7314	-0.524975	-1.92349	0.01515	0.116997	no	0
XLOC_000146	Dpse\GA19136	2:1750587-1752894	Pse .139P	Pse .175XF1	OK	1	97.4592	101.655	0.0608176	0.22728	0.771	0.970388	no	0
XLOC_000146	Dpse\GA19136	2:1750587-1752894	Pse .139XF1	Pse .175XF1	OK	1	67.7314	101.655	0.585792	2.16157	0.0057	0.0574142	no	0
XLOC_000146	Dpse\GA19136	2:1750587-1752894	Pse .175P	Pse .139XF1	OK	1	83.1073	67.7314	-0.295151	-1.06815	0.1714	0.517813	no	0
XLOC_000146	Dpse\GA19136	2:1750587-1752894	Pse .175P	Pse .175XF1	OK	1	83.1073	101.655	0.290641	1.07228	0.17195	0.518753	no	0
XLOC_000147	Dpse\GA16027	2:1758327-1759653	Pse .139P	Pse .175P	OK	1	1.62938	2.74854	0.754341	1.64279	0.0468	0.246817	no	0	1	1	1
XLOC_000147	Dpse\GA16027	2:1758327-1759653	Pse .139P	Pse .139XF1	OK	1	1.62938	1.72648	0.0835068	0.169839	0.8352	0.984923	no	0
XLOC_000147	Dpse\GA16027	2:1758327-1759653	Pse .139P	Pse .175XF1	OK	1	1.62938	1.75146	0.104236	0.212888	0.78655	0.974514	no	0
XLOC_000147	Dpse\GA16027	2:1758327-1759653	Pse .139XF1	Pse .175XF1	OK	1	1.72648	1.75146	0.0207295	0.0428084	0.9612	0.996864	no	0
XLOC_000147	Dpse\GA16027	2:1758327-1759653	Pse .175P	Pse .139XF1	OK	1	2.74854	1.72648	-0.670834	-1.47947	0.06695	0.307026	no	0
XLOC_000147	Dpse\GA16027	2:1758327-1759653	Pse .175P	Pse .175XF1	OK	1	2.74854	1.75146	-0.650105	-1.44083	0.07725	0.333346	no	0
XLOC_000148	Dpse\GA26951,Dpse\GA26952	2:1759693-1779797	Pse .139P	Pse .175P	OK	1	662.81	458.51	-0.531643	-1.48659	0.0311	0.19064	no	0	1	1	1
XLOC_000148	Dpse\GA26951,Dpse\GA26952	2:1759693-1779797	Pse .139P	Pse .139XF1	OK	1	662.81	532.584	-0.315586	-0.85989	0.1932	0.551334	no	0
XLOC_000148	Dpse\GA26951,Dpse\GA26952	2:1759693-1779797	Pse .139P	Pse .175XF1	OK	1	662.81	649.037	-0.0302934	-0.0828742	0.89545	0.993645	no	0
XLOC_000148	Dpse\GA26951,Dpse\GA26952	2:1759693-1779797	Pse .139XF1	Pse .175XF1	OK	1	532.584	649.037	0.285292	0.771301	0.23985	0.613708	no	0
XLOC_000148	Dpse\GA26951,Dpse\GA26952	2:1759693-1779797	Pse .175P	Pse .139XF1	OK	1	458.51	532.584	0.216057	0.596725	0.3618	0.741359	no	0
XLOC_000148	Dpse\GA26951,Dpse\GA26952	2:1759693-1779797	Pse .175P	Pse .175XF1	OK	1	458.51	649.037	0.50135	1.3904	0.0445	0.239526	no	0
XLOC_000149	Dpse\GA26951	2:1759693-1779797	Pse .139P	Pse .175P	OK	1	3.75296	3.98953	0.0881875	0.0812851	0.9107	0.99476	no	0	1	1	1
XLOC_000149	Dpse\GA26951	2:1759693-1779797	Pse .139P	Pse .139XF1	OK	1	3.75296	4.02054	0.099358	0.0893112	0.90145	0.994038	no	0
XLOC_000149	Dpse\GA26951	2:1759693-1779797	Pse .139P	Pse .175XF1	OK	1	3.75296	4.43423	0.240654	0.204942	0.7708	0.970388	no	0
XLOC_000149	Dpse\GA26951	2:1759693-1779797	Pse .139XF1	Pse .175XF1	OK	1	4.02054	4.43423	0.141296	0.129463	0.84875	0.986845	no	0
XLOC_000149	Dpse\GA26951	2:1759693-1779797	Pse .175P	Pse .139XF1	OK	1	3.98953	4.02054	0.0111706	0.0112307	0.98765	0.997616	no	0
XLOC_000149	Dpse\GA26951	2:1759693-1779797	Pse .175P	Pse .175XF1	OK	1	3.98953	4.43423	0.152466	0.143393	0.83695	0.985314	no	0
XLOC_000150	Dpse\GA16029	2:1779933-1789476	Pse .139P	Pse .175P	OK	1	4.81784	5.00582	0.0552212	0.059724	0.93785	0.996397	no	0	1	1	1
XLOC_000150	Dpse\GA16029	2:1779933-1789476	Pse .139P	Pse .139XF1	OK	1	4.81784	4.50223	-0.0977471	-0.105908	0.88925	0.993128	no	0
XLOC_000150	Dpse\GA16029	2:1779933-1789476	Pse .139P	Pse .175XF1	OK	1	4.81784	4.21531	-0.192748	-0.20172	0.78955	0.97527	no	0
XLOC_000150	Dpse\GA16029	2:1779933-1789476	Pse .139XF1	Pse .175XF1	OK	1	4.50223	4.21531	-0.0950005	-0.0974155	0.8943	0.993392	no	0
XLOC_000150	Dpse\GA16029	2:1779933-1789476	Pse .175P	Pse .139XF1	OK	1	5.00582	4.50223	-0.152968	-0.161882	0.83305	0.984496	no	0
XLOC_000150	Dpse\GA16029	2:1779933-1789476	Pse .175P	Pse .175XF1	OK	1	5.00582	4.21531	-0.247969	-0.253863	0.73905	0.962139	no	0
XLOC_000151	Dpse\GA26953	2:1812201-1821806	Pse .139P	Pse .175P	NOTEST	0	0.00949189	0.00309458	-1.61695	0	1	1	no	0	1	0	0
XLOC_000151	Dpse\GA26953	2:1812201-1821806	Pse .139P	Pse .139XF1	NOTEST	0	0.00949189	0.0085358	-0.15317	0	1	1	no	0
XLOC_000151	Dpse\GA26953	2:1812201-1821806	Pse .139P	Pse .175XF1	NOTEST	0	0.00949189	0	#NAME?	0	1	1	no	0
XLOC_000151	Dpse\GA26953	2:1812201-1821806	Pse .139XF1	Pse .175XF1	NOTEST	0	0.0085358	0	#NAME?	0	1	1	no	0
XLOC_000151	Dpse\GA26953	2:1812201-1821806	Pse .175P	Pse .139XF1	NOTEST	0	0.00309458	0.0085358	1.46378	0	1	1	no	0
XLOC_000151	Dpse\GA26953	2:1812201-1821806	Pse .175P	Pse .175XF1	NOTEST	0	0.00309458	0	#NAME?	0	1	1	no	0
XLOC_000152	Dpse\GA26954	2:1829138-1835647	Pse .139P	Pse .175P	OK	1	1.21381	1.56968	0.37093	0.95682	0.16635	0.509196	no	0	1	1	1
XLOC_000152	Dpse\GA26954	2:1829138-1835647	Pse .139P	Pse .139XF1	OK	1	1.21381	1.75465	0.531645	1.39139	0.04625	0.245073	no	0
XLOC_000152	Dpse\GA26954	2:1829138-1835647	Pse .139P	Pse .175XF1	OK	1	1.21381	1.48325	0.289218	0.742305	0.2808	0.654121	no	0
XLOC_000152	Dpse\GA26954	2:1829138-1835647	Pse .139XF1	Pse .175XF1	OK	1	1.75465	1.48325	-0.242428	-0.655587	0.34615	0.726246	no	0
XLOC_000152	Dpse\GA26954	2:1829138-1835647	Pse .175P	Pse .139XF1	OK	1	1.56968	1.75465	0.160715	0.437046	0.5334	0.870912	no	0
XLOC_000152	Dpse\GA26954	2:1829138-1835647	Pse .175P	Pse .175XF1	OK	1	1.56968	1.48325	-0.0817125	-0.217584	0.75615	0.966065	no	0
XLOC_000153	Dpse\GA26955	2:1836353-1840971	Pse .139P	Pse .175P	NOTEST	0	0.00781405	0	#NAME?	0	1	1	no	0	1	0	0
XLOC_000153	Dpse\GA26955	2:1836353-1840971	Pse .139P	Pse .139XF1	NOTEST	0	0.00781405	0	#NAME?	0	1	1	no	0
XLOC_000153	Dpse\GA26955	2:1836353-1840971	Pse .139P	Pse .175XF1	NOTEST	0	0.00781405	0	#NAME?	0	1	1	no	0
XLOC_000153	Dpse\GA26955	2:1836353-1840971	Pse .139XF1	Pse .175XF1	NOTEST	0	0	0	0	0	1	1	no	0
XLOC_000153	Dpse\GA26955	2:1836353-1840971	Pse .175P	Pse .139XF1	NOTEST	0	0	0	0	0	1	1	no	0
XLOC_000153	Dpse\GA26955	2:1836353-1840971	Pse .175P	Pse .175XF1	NOTEST	0	0	0	0	0	1	1	no	0
XLOC_000154	-	2:1852259-1852790	Pse .139XF1	Pse .175XF1	OK	1	7.17179	5.13799	-0.48113	-1.30387	0.21295	0.578907	no	0	0	1	0
XLOC_000154	-	2:1852259-1852790	Pse .139P	Pse .175P	OK	1	21.1469	1.05996	-4.31836	-8.11789	5e-05	0.001144	yes	1
XLOC_000154	-	2:1852259-1852790	Pse .139P	Pse .139XF1	OK	1	21.1469	7.17179	-1.56004	-5.07847	5e-05	0.001144	yes	1
XLOC_000154	-	2:1852259-1852790	Pse .139P	Pse .175XF1	OK	1	21.1469	5.13799	-2.04117	-6.23145	5e-05	0.001144	yes	1
XLOC_000154	-	2:1852259-1852790	Pse .175P	Pse .139XF1	OK	1	1.05996	7.17179	2.75833	4.93942	0.00145	0.020062	yes	1
XLOC_000154	-	2:1852259-1852790	Pse .175P	Pse .175XF1	OK	1	1.05996	5.13799	2.2772	3.99584	0.00415	0.0450527	yes	1
XLOC_000155	Dpse\GA13046	2:1865530-1867230	Pse .139P	Pse .175P	NOTEST	0	0	0.0191112	inf	0	1	1	no	0	1	0	0
XLOC_000155	Dpse\GA13046	2:1865530-1867230	Pse .139P	Pse .139XF1	NOTEST	0	0	0.0171047	inf	0	1	1	no	0
XLOC_000155	Dpse\GA13046	2:1865530-1867230	Pse .139P	Pse .175XF1	NOTEST	0	0	0.0189708	inf	0	1	1	no	0
XLOC_000155	Dpse\GA13046	2:1865530-1867230	Pse .139XF1	Pse .175XF1	NOTEST	0	0.0171047	0.0189708	0.149391	0	1	1	no	0
XLOC_000155	Dpse\GA13046	2:1865530-1867230	Pse .175P	Pse .139XF1	NOTEST	0	0.0191112	0.0171047	-0.160027	0	1	1	no	0
XLOC_000155	Dpse\GA13046	2:1865530-1867230	Pse .175P	Pse .175XF1	NOTEST	0	0.0191112	0.0189708	-0.0106355	0	1	1	no	0
XLOC_000156	Dpse\GA11267	2:1867937-1870057	Pse .139P	Pse .139XF1	OK	1	17.9281	21.7914	0.281537	0.937409	0.1808	0.532778	no	0	0	1	0
XLOC_000156	Dpse\GA11267	2:1867937-1870057	Pse .139P	Pse .175XF1	OK	1	17.9281	20.7152	0.208467	0.692337	0.3256	0.704682	no	0
XLOC_000156	Dpse\GA11267	2:1867937-1870057	Pse .139XF1	Pse .175XF1	OK	1	21.7914	20.7152	-0.0730704	-0.245894	0.72865	0.958876	no	0
XLOC_000156	Dpse\GA11267	2:1867937-1870057	Pse .175P	Pse .139XF1	OK	1	29.0614	21.7914	-0.415343	-1.40537	0.0451	0.241559	no	0
XLOC_000156	Dpse\GA11267	2:1867937-1870057	Pse .175P	Pse .175XF1	OK	1	29.0614	20.7152	-0.488413	-1.64824	0.0205	0.144048	no	0
XLOC_000156	Dpse\GA11267	2:1867937-1870057	Pse .139P	Pse .175P	OK	1	17.9281	29.0614	0.69688	2.32677	0.0009	0.0137045	yes	1
XLOC_000157	Dpse\mir-279	2:1883998-1884093	Pse .139P	Pse .175P	NOTEST	0	0	0	0	0	1	1	no	0	1	0	0
XLOC_000157	Dpse\mir-279	2:1883998-1884093	Pse .139P	Pse .139XF1	NOTEST	0	0	0	0	0	1	1	no	0
XLOC_000157	Dpse\mir-279	2:1883998-1884093	Pse .139P	Pse .175XF1	NOTEST	0	0	0	0	0	1	1	no	0
XLOC_000157	Dpse\mir-279	2:1883998-1884093	Pse .139XF1	Pse .175XF1	NOTEST	0	0	0	0	0	1	1	no	0
XLOC_000157	Dpse\mir-279	2:1883998-1884093	Pse .175P	Pse .139XF1	NOTEST	0	0	0	0	0	1	1	no	0
XLOC_000157	Dpse\mir-279	2:1883998-1884093	Pse .175P	Pse .175XF1	NOTEST	0	0	0	0	0	1	1	no	0
XLOC_000158	-	2:1886351-1887929	Pse .139P	Pse .175P	OK	1	4.7984	7.03392	0.551776	1.55625	0.0597	0.286509	no	0	1	1	1
XLOC_000158	-	2:1886351-1887929	Pse .139P	Pse .139XF1	OK	1	4.7984	4.57012	-0.0703224	-0.185125	0.81645	0.98232	no	0
XLOC_000158	-	2:1886351-1887929	Pse .139P	Pse .175XF1	OK	1	4.7984	4.36014	-0.13818	-0.365047	0.65155	0.931056	no	0
XLOC_000158	-	2:1886351-1887929	Pse .139XF1	Pse .175XF1	OK	1	4.57012	4.36014	-0.0678579	-0.180455	0.8289	0.983946	no	0
XLOC_000158	-	2:1886351-1887929	Pse .175P	Pse .139XF1	OK	1	7.03392	4.57012	-0.622098	-1.76785	0.03075	0.189129	no	0
XLOC_000158	-	2:1886351-1887929	Pse .175P	Pse .175XF1	OK	1	7.03392	4.36014	-0.689956	-1.96877	0.01805	0.132181	no	0
XLOC_000159	Dpse\GA26956	2:1889528-1893581	Pse .139P	Pse .175P	NOTEST	0	0.208409	0.0826588	-1.33418	0	1	1	no	0	1	0	0
XLOC_000159	Dpse\GA26956	2:1889528-1893581	Pse .139P	Pse .139XF1	NOTEST	0	0.208409	0.125718	-0.729225	0	1	1	no	0
XLOC_000159	Dpse\GA26956	2:1889528-1893581	Pse .139P	Pse .175XF1	NOTEST	0	0.208409	0.0271304	-2.94143	0	1	1	no	0
XLOC_000159	Dpse\GA26956	2:1889528-1893581	Pse .139XF1	Pse .175XF1	NOTEST	0	0.125718	0.0271304	-2.21221	0	1	1	no	0
XLOC_000159	Dpse\GA26956	2:1889528-1893581	Pse .175P	Pse .139XF1	NOTEST	0	0.0826588	0.125718	0.60495	0	1	1	no	0
XLOC_000159	Dpse\GA26956	2:1889528-1893581	Pse .175P	Pse .175XF1	NOTEST	0	0.0826588	0.0271304	-1.60726	0	1	1	no	0
XLOC_000160	Dpse\GA13095	2:1893658-1899045	Pse .139P	Pse .175P	OK	1	47.5163	43.3892	-0.131088	-0.139186	0.87755	0.991484	no	0	1	1	1
XLOC_000160	Dpse\GA13095	2:1893658-1899045	Pse .139P	Pse .139XF1	OK	1	47.5163	41.6138	-0.191362	-0.205186	0.82365	0.983098	no	0
XLOC_000160	Dpse\GA13095	2:1893658-1899045	Pse .139P	Pse .175XF1	OK	1	47.5163	34.9533	-0.442995	-0.469909	0.618	0.915961	no	0
XLOC_000160	Dpse\GA13095	2:1893658-1899045	Pse .139XF1	Pse .175XF1	OK	1	41.6138	34.9533	-0.251632	-0.256414	0.78835	0.974727	no	0
XLOC_000160	Dpse\GA13095	2:1893658-1899045	Pse .175P	Pse .139XF1	OK	1	43.3892	41.6138	-0.0602742	-0.0614743	0.94765	0.996864	no	0
XLOC_000160	Dpse\GA13095	2:1893658-1899045	Pse .175P	Pse .175XF1	OK	1	43.3892	34.9533	-0.311907	-0.31503	0.74015	0.962489	no	0
XLOC_000161	Dpse\GA13968	2:1899075-1902619	Pse .139P	Pse .175P	OK	1	37.4683	37.5162	0.00184227	0.00706496	0.9925	0.998261	no	0	1	1	1
XLOC_000161	Dpse\GA13968	2:1899075-1902619	Pse .139P	Pse .139XF1	OK	1	37.4683	35.2359	-0.0886243	-0.338736	0.64335	0.927227	no	0
XLOC_000161	Dpse\GA13968	2:1899075-1902619	Pse .139P	Pse .175XF1	OK	1	37.4683	42.3121	0.1754	0.673682	0.36425	0.743707	no	0
XLOC_000161	Dpse\GA13968	2:1899075-1902619	Pse .139XF1	Pse .175XF1	OK	1	35.2359	42.3121	0.264024	1.00998	0.1748	0.522976	no	0
XLOC_000161	Dpse\GA13968	2:1899075-1902619	Pse .175P	Pse .139XF1	OK	1	37.5162	35.2359	-0.0904666	-0.345536	0.64245	0.92671	no	0
XLOC_000161	Dpse\GA13968	2:1899075-1902619	Pse .175P	Pse .175XF1	OK	1	37.5162	42.3121	0.173558	0.666136	0.37025	0.749373	no	0
XLOC_000162	-	2:1908146-1915580	Pse .139P	Pse .175P	OK	1	1.91413	1.77763	-0.106733	-0.0169956	0.912	0.99476	no	0	1	1	1
XLOC_000162	-	2:1908146-1915580	Pse .139P	Pse .139XF1	OK	1	1.91413	1.57965	-0.277084	-0.0486564	0.90545	0.994546	no	0
XLOC_000162	-	2:1908146-1915580	Pse .139P	Pse .175XF1	OK	1	1.91413	0.6963	-1.4589	-0.215683	0.70575	0.951589	no	0
XLOC_000162	-	2:1908146-1915580	Pse .139XF1	Pse .175XF1	OK	1	1.57965	0.6963	-1.18182	-0.167714	0.7334	0.960238	no	0
XLOC_000162	-	2:1908146-1915580	Pse .175P	Pse .139XF1	OK	1	1.77763	1.57965	-0.170351	-0.0258759	0.8872	0.992832	no	0
XLOC_000162	-	2:1908146-1915580	Pse .175P	Pse .175XF1	OK	1	1.77763	0.6963	-1.35217	-0.179629	0.72425	0.957571	no	0
XLOC_000163	Dpse\GA26957	2:1915884-1916751	Pse .175P	Pse .175XF1	NOTEST	0	0.0420393	0.369267	3.13485	0	1	1	no	0	1	1	1
XLOC_000163	Dpse\GA26957	2:1915884-1916751	Pse .139P	Pse .175P	OK	1	1.75939	0.0420393	-5.38719	-2.28324	0.24895	0.619048	no	0
XLOC_000163	Dpse\GA26957	2:1915884-1916751	Pse .139P	Pse .139XF1	OK	1	1.75939	0.746318	-1.23721	-1.91395	0.0404	0.225865	no	0
XLOC_000163	Dpse\GA26957	2:1915884-1916751	Pse .139P	Pse .175XF1	OK	1	1.75939	0.369267	-2.25234	-2.82735	0.0111	0.0937634	no	0
XLOC_000163	Dpse\GA26957	2:1915884-1916751	Pse .139XF1	Pse .175XF1	OK	1	0.746318	0.369267	-1.01513	-1.1587	0.1782	0.52876	no	0
XLOC_000163	Dpse\GA26957	2:1915884-1916751	Pse .175P	Pse .139XF1	OK	1	0.0420393	0.746318	4.14998	1.73824	0.2476	0.619048	no	0
XLOC_000164	-	2:1981642-1983594	Pse .139P	Pse .175P	OK	1	6.837	15.2945	1.16158	1.12567	0.12185	0.430607	no	0	1	1	1
XLOC_000164	-	2:1981642-1983594	Pse .139P	Pse .139XF1	OK	1	6.837	3.15297	-1.11665	-0.720688	0.28815	0.663001	no	0
XLOC_000164	-	2:1981642-1983594	Pse .139P	Pse .175XF1	OK	1	6.837	17.4769	1.35401	1.27219	0.07575	0.329562	no	0
XLOC_000164	-	2:1981642-1983594	Pse .139XF1	Pse .175XF1	OK	1	3.15297	17.4769	2.47066	1.71779	0.0208	0.145406	no	0
XLOC_000164	-	2:1981642-1983594	Pse .175P	Pse .139XF1	OK	1	15.2945	3.15297	-2.27823	-1.61067	0.0302	0.186847	no	0
XLOC_000164	-	2:1981642-1983594	Pse .175P	Pse .175XF1	OK	1	15.2945	17.4769	0.19243	0.2248	0.75545	0.966027	no	0
XLOC_000165	-	2:2046728-2047113	Pse .139P	Pse .139XF1	NOTEST	0	0.726116	0.361972	-1.00432	0	1	1	no	0	1	1	1
XLOC_000165	-	2:2046728-2047113	Pse .139P	Pse .175P	OK	1	0.726116	1.2308	0.761318	0.988228	0.43375	0.804093	no	0
XLOC_000165	-	2:2046728-2047113	Pse .139P	Pse .175XF1	OK	1	0.726116	2.27554	1.64794	2.3083	0.08195	0.344782	no	0
XLOC_000165	-	2:2046728-2047113	Pse .139XF1	Pse .175XF1	OK	1	0.361972	2.27554	2.65226	2.82259	0.0986	0.382765	no	0
XLOC_000165	-	2:2046728-2047113	Pse .175P	Pse .139XF1	OK	1	1.2308	0.361972	-1.76564	-1.79573	0.18815	0.543911	no	0
XLOC_000165	-	2:2046728-2047113	Pse .175P	Pse .175XF1	OK	1	1.2308	2.27554	0.886619	1.46655	0.2479	0.619048	no	0
XLOC_000166	Dpse\GA30065	2:2069038-2174734	Pse .139P	Pse .139XF1	OK	1	1.81991	2.12186	0.221462	0.786956	0.26095	0.629474	no	0	0	1	0
XLOC_000166	Dpse\GA30065	2:2069038-2174734	Pse .139P	Pse .175XF1	OK	1	1.81991	2.6446	0.539186	1.92046	0.00685	0.0658307	no	0
XLOC_000166	Dpse\GA30065	2:2069038-2174734	Pse .139XF1	Pse .175XF1	OK	1	2.12186	2.6446	0.317724	1.13068	0.10655	0.40104	no	0
XLOC_000166	Dpse\GA30065	2:2069038-2174734	Pse .175P	Pse .175XF1	OK	1	3.12492	2.6446	-0.240765	-0.858296	0.2226	0.591403	no	0
XLOC_000166	Dpse\GA30065	2:2069038-2174734	Pse .139P	Pse .175P	OK	1	1.81991	3.12492	0.779951	2.77633	0.0001	0.00213603	yes	1
XLOC_000166	Dpse\GA30065	2:2069038-2174734	Pse .175P	Pse .139XF1	OK	1	3.12492	2.12186	-0.558489	-1.98628	0.0045	0.0479078	yes	1
XLOC_000167	Dpse\GA26960	2:2178489-2180035	Pse .139P	Pse .175P	OK	1	7.5418	12.4766	0.726249	0.539694	0.5319	0.870233	no	0	1	1	1
XLOC_000167	Dpse\GA26960	2:2178489-2180035	Pse .139P	Pse .139XF1	OK	1	7.5418	8.78882	0.220762	0.159406	0.85685	0.989016	no	0
XLOC_000167	Dpse\GA26960	2:2178489-2180035	Pse .139P	Pse .175XF1	OK	1	7.5418	8.57332	0.184946	0.136332	0.8761	0.991484	no	0
XLOC_000167	Dpse\GA26960	2:2178489-2180035	Pse .139XF1	Pse .175XF1	OK	1	8.78882	8.57332	-0.0358159	-0.030267	0.9724	0.996985	no	0
XLOC_000167	Dpse\GA26960	2:2178489-2180035	Pse .175P	Pse .139XF1	OK	1	12.4766	8.78882	-0.505486	-0.431747	0.61935	0.916745	no	0
XLOC_000167	Dpse\GA26960	2:2178489-2180035	Pse .175P	Pse .175XF1	OK	1	12.4766	8.57332	-0.541302	-0.476014	0.58675	0.90075	no	0
XLOC_000168	Dpse\GA15183	2:2180989-2206361	Pse .139P	Pse .175P	OK	1	0.691141	0.748508	0.115038	0.0431694	0.9566	0.996864	no	0	1	1	1
XLOC_000168	Dpse\GA15183	2:2180989-2206361	Pse .139P	Pse .139XF1	OK	1	0.691141	1.14907	0.733414	0.292712	0.70235	0.950464	no	0
XLOC_000168	Dpse\GA15183	2:2180989-2206361	Pse .139P	Pse .175XF1	OK	1	0.691141	0.490504	-0.494715	-0.151984	0.84335	0.986405	no	0
XLOC_000168	Dpse\GA15183	2:2180989-2206361	Pse .139XF1	Pse .175XF1	OK	1	1.14907	0.490504	-1.22813	-0.406419	0.57195	0.89303	no	0
XLOC_000168	Dpse\GA15183	2:2180989-2206361	Pse .175P	Pse .139XF1	OK	1	0.748508	1.14907	0.618377	0.260448	0.72875	0.958932	no	0
XLOC_000168	Dpse\GA15183	2:2180989-2206361	Pse .175P	Pse .175XF1	OK	1	0.748508	0.490504	-0.609752	-0.19326	0.79105	0.975691	no	0
XLOC_000169	Dpse\GA15185	2:2206539-2208043	Pse .139XF1	Pse .175XF1	OK	1	105.247	119.102	0.178418	0.585869	0.40635	0.781424	no	0	0	1	0
XLOC_000169	Dpse\GA15185	2:2206539-2208043	Pse .175P	Pse .139XF1	OK	1	132.089	105.247	-0.327724	-1.07079	0.1322	0.4484	no	0
XLOC_000169	Dpse\GA15185	2:2206539-2208043	Pse .175P	Pse .175XF1	OK	1	132.089	119.102	-0.149306	-0.49195	0.48305	0.839669	no	0
XLOC_000169	Dpse\GA15185	2:2206539-2208043	Pse .139P	Pse .175P	OK	1	208.869	132.089	-0.661088	-2.22781	0.0017	0.0227724	yes	1
XLOC_000169	Dpse\GA15185	2:2206539-2208043	Pse .139P	Pse .139XF1	OK	1	208.869	105.247	-0.988813	-3.32033	5e-05	0.001144	yes	1
XLOC_000169	Dpse\GA15185	2:2206539-2208043	Pse .139P	Pse .175XF1	OK	1	208.869	119.102	-0.810394	-2.74548	5e-05	0.001144	yes	1
XLOC_000170	-	2:2218093-2219570	Pse .139P	Pse .175P	OK	1	2.52197	2.68011	0.0877402	0.188645	0.8018	0.978547	no	0	1	1	1
XLOC_000170	-	2:2218093-2219570	Pse .139P	Pse .139XF1	OK	1	2.52197	1.92866	-0.38695	-0.778962	0.29725	0.673227	no	0
XLOC_000170	-	2:2218093-2219570	Pse .139P	Pse .175XF1	OK	1	2.52197	2.15572	-0.226378	-0.479022	0.5491	0.87933	no	0
XLOC_000170	-	2:2218093-2219570	Pse .139XF1	Pse .175XF1	OK	1	1.92866	2.15572	0.160573	0.310339	0.67625	0.941045	no	0
XLOC_000170	-	2:2218093-2219570	Pse .175P	Pse .139XF1	OK	1	2.68011	1.92866	-0.474691	-0.929689	0.18105	0.533183	no	0
XLOC_000170	-	2:2218093-2219570	Pse .175P	Pse .175XF1	OK	1	2.68011	2.15572	-0.314118	-0.64486	0.3831	0.761333	no	0
XLOC_000171	Dpse\GA15116	2:2252251-2262006	Pse .139P	Pse .175P	OK	1	1.39104	1.41652	0.026182	0.057263	0.93565	0.996256	no	0	1	1	1
XLOC_000171	Dpse\GA15116	2:2252251-2262006	Pse .139P	Pse .139XF1	OK	1	1.39104	1.32518	-0.0699799	-0.151894	0.82865	0.983866	no	0
XLOC_000171	Dpse\GA15116	2:2252251-2262006	Pse .139P	Pse .175XF1	OK	1	1.39104	1.57727	0.181264	0.40364	0.56625	0.889659	no	0
XLOC_000171	Dpse\GA15116	2:2252251-2262006	Pse .139XF1	Pse .175XF1	OK	1	1.32518	1.57727	0.251244	0.555631	0.4269	0.798315	no	0
XLOC_000171	Dpse\GA15116	2:2252251-2262006	Pse .175P	Pse .139XF1	OK	1	1.41652	1.32518	-0.0961619	-0.208924	0.76755	0.969848	no	0
XLOC_000171	Dpse\GA15116	2:2252251-2262006	Pse .175P	Pse .175XF1	OK	1	1.41652	1.57727	0.155082	0.345687	0.6238	0.918882	no	0
XLOC_000172	Dpse\GA15122	2:2290660-2304098	Pse .139P	Pse .175P	OK	1	45.9471	40.8487	-0.169682	-0.633799	0.40795	0.782741	no	0	1	1	1
XLOC_000172	Dpse\GA15122	2:2290660-2304098	Pse .139P	Pse .139XF1	OK	1	45.9471	43.5932	-0.0758701	-0.279806	0.71665	0.955248	no	0
XLOC_000172	Dpse\GA15122	2:2290660-2304098	Pse .139P	Pse .175XF1	OK	1	45.9471	43.7685	-0.0700803	-0.259288	0.73955	0.962214	no	0
XLOC_000172	Dpse\GA15122	2:2290660-2304098	Pse .139XF1	Pse .175XF1	OK	1	43.5932	43.7685	0.00578983	0.0213471	0.97645	0.996985	no	0
XLOC_000172	Dpse\GA15122	2:2290660-2304098	Pse .175P	Pse .139XF1	OK	1	40.8487	43.5932	0.0938116	0.349165	0.64475	0.927997	no	0
XLOC_000172	Dpse\GA15122	2:2290660-2304098	Pse .175P	Pse .175XF1	OK	1	40.8487	43.7685	0.0996015	0.371935	0.6282	0.920742	no	0
XLOC_000173	-	2:2304166-2304636	Pse .139P	Pse .175P	OK	1	2.81453	1.7674	-0.671262	-1.25404	0.261	0.629557	no	0	1	1	1
XLOC_000173	-	2:2304166-2304636	Pse .139P	Pse .139XF1	OK	1	2.81453	1.87195	-0.588356	-1.1165	0.3102	0.687812	no	0
XLOC_000173	-	2:2304166-2304636	Pse .139P	Pse .175XF1	OK	1	2.81453	0.668872	-2.07309	-2.97982	0.0281	0.178356	no	0
XLOC_000173	-	2:2304166-2304636	Pse .139XF1	Pse .175XF1	OK	1	1.87195	0.668872	-1.48474	-2.05334	0.08335	0.348774	no	0
XLOC_000173	-	2:2304166-2304636	Pse .175P	Pse .139XF1	OK	1	1.7674	1.87195	0.0829062	0.145347	0.89225	0.993153	no	0
XLOC_000173	-	2:2304166-2304636	Pse .175P	Pse .175XF1	OK	1	1.7674	0.668872	-1.40183	-1.92251	0.103	0.393369	no	0
XLOC_000174	Dpse\GA15123	2:2318131-2320304	Pse .139P	Pse .175P	OK	1	68.0006	59.5367	-0.19177	-0.70187	0.31615	0.694171	no	0	1	1	1
XLOC_000174	Dpse\GA15123	2:2318131-2320304	Pse .139P	Pse .139XF1	OK	1	68.0006	58.9048	-0.207162	-0.757999	0.27315	0.644479	no	0
XLOC_000174	Dpse\GA15123	2:2318131-2320304	Pse .139P	Pse .175XF1	OK	1	68.0006	61.2943	-0.149795	-0.548527	0.43645	0.806198	no	0
XLOC_000174	Dpse\GA15123	2:2318131-2320304	Pse .139XF1	Pse .175XF1	OK	1	58.9048	61.2943	0.0573667	0.209838	0.76485	0.968943	no	0
XLOC_000174	Dpse\GA15123	2:2318131-2320304	Pse .175P	Pse .139XF1	OK	1	59.5367	58.9048	-0.0153922	-0.0562733	0.9345	0.9961	no	0
XLOC_000174	Dpse\GA15123	2:2318131-2320304	Pse .175P	Pse .175XF1	OK	1	59.5367	61.2943	0.0419745	0.153578	0.8284	0.983832	no	0
XLOC_000175	Dpse\GA15061	2:2332907-2341917	Pse .139P	Pse .175P	OK	1	0	1.27765	inf	#NAME?	0.1421	0.466587	no	0	1	1	1
XLOC_000175	Dpse\GA15061	2:2332907-2341917	Pse .139P	Pse .139XF1	OK	1	0	3.13525	inf	#NAME?	0.12685	0.438354	no	0
XLOC_000175	Dpse\GA15061	2:2332907-2341917	Pse .139P	Pse .175XF1	OK	1	0	2.83316	inf	#NAME?	0.12725	0.438868	no	0
XLOC_000175	Dpse\GA15061	2:2332907-2341917	Pse .139XF1	Pse .175XF1	OK	1	3.13525	2.83316	-0.146167	-0.20524	0.88485	0.992812	no	0
XLOC_000175	Dpse\GA15061	2:2332907-2341917	Pse .175P	Pse .139XF1	OK	1	1.27765	3.13525	1.29509	1.48761	0.3085	0.685821	no	0
XLOC_000175	Dpse\GA15061	2:2332907-2341917	Pse .175P	Pse .175XF1	OK	1	1.27765	2.83316	1.14893	1.23631	0.4078	0.782584	no	0
XLOC_000176	Dpse\GA15061	2:2332907-2341917	Pse .139P	Pse .175P	OK	1	2.33726	1.78766	-0.386741	-0.916999	0.19265	0.550683	no	0	0	1	0
XLOC_000176	Dpse\GA15061	2:2332907-2341917	Pse .139P	Pse .139XF1	OK	1	2.33726	1.32036	-0.823889	-1.85346	0.0099	0.0861429	no	0
XLOC_000176	Dpse\GA15061	2:2332907-2341917	Pse .139P	Pse .175XF1	OK	1	2.33726	2.92644	0.324331	0.825828	0.2397	0.613559	no	0
XLOC_000176	Dpse\GA15061	2:2332907-2341917	Pse .175P	Pse .139XF1	OK	1	1.78766	1.32036	-0.437148	-0.943614	0.1833	0.53682	no	0
XLOC_000176	Dpse\GA15061	2:2332907-2341917	Pse .175P	Pse .175XF1	OK	1	1.78766	2.92644	0.711072	1.71821	0.01655	0.124625	no	0
XLOC_000176	Dpse\GA15061	2:2332907-2341917	Pse .139XF1	Pse .175XF1	OK	1	1.32036	2.92644	1.14822	2.62736	0.0004	0.00703412	yes	1
XLOC_000177	Dpse\GA11359	2:2361055-2363078	Pse .139P	Pse .175P	NOTEST	0	0.0804184	0.143002	0.830439	0	1	1	no	0	1	0	0
XLOC_000177	Dpse\GA11359	2:2361055-2363078	Pse .139P	Pse .139XF1	NOTEST	0	0.0804184	0.0737142	-0.125583	0	1	1	no	0
XLOC_000177	Dpse\GA11359	2:2361055-2363078	Pse .139P	Pse .175XF1	NOTEST	0	0.0804184	0.139314	0.792748	0	1	1	no	0
XLOC_000177	Dpse\GA11359	2:2361055-2363078	Pse .139XF1	Pse .175XF1	NOTEST	0	0.0737142	0.139314	0.918331	0	1	1	no	0
XLOC_000177	Dpse\GA11359	2:2361055-2363078	Pse .175P	Pse .139XF1	NOTEST	0	0.143002	0.0737142	-0.956022	0	1	1	no	0
XLOC_000177	Dpse\GA11359	2:2361055-2363078	Pse .175P	Pse .175XF1	NOTEST	0	0.143002	0.139314	-0.0376905	0	1	1	no	0
XLOC_000178	Dpse\GA14800	2:2365440-2371552	Pse .175P	Pse .175XF1	NOTEST	0	0.603891	0.661609	0.131691	0	1	1	no	0	1	1	1
XLOC_000178	Dpse\GA14800	2:2365440-2371552	Pse .139P	Pse .175P	OK	1	1.40313	0.603891	-1.21629	-0.239672	0.77675	0.972101	no	0
XLOC_000178	Dpse\GA14800	2:2365440-2371552	Pse .139P	Pse .139XF1	OK	1	1.40313	1.7758	0.339819	0.0782259	0.92265	0.995217	no	0
XLOC_000178	Dpse\GA14800	2:2365440-2371552	Pse .139P	Pse .175XF1	OK	1	1.40313	0.661609	-1.0846	-0.163632	0.7691	0.970038	no	0
XLOC_000178	Dpse\GA14800	2:2365440-2371552	Pse .139XF1	Pse .175XF1	OK	1	1.7758	0.661609	-1.42442	-0.218531	0.72605	0.958057	no	0
XLOC_000178	Dpse\GA14800	2:2365440-2371552	Pse .175P	Pse .139XF1	OK	1	0.603891	1.7758	1.55611	0.315636	0.71865	0.955569	no	0
XLOC_000179	Dpse\Obp99a	2:2365440-2371552	Pse .139P	Pse .175P	OK	1	1141.82	811.713	-0.492289	-2.27675	0.01535	0.1181	no	0	0	1	0
XLOC_000179	Dpse\Obp99a	2:2365440-2371552	Pse .139P	Pse .139XF1	OK	1	1141.82	1070.21	-0.0934346	-0.430567	0.6429	0.926944	no	0
XLOC_000179	Dpse\Obp99a	2:2365440-2371552	Pse .139P	Pse .175XF1	OK	1	1141.82	1428.56	0.323231	1.4899	0.10985	0.408225	no	0
XLOC_000179	Dpse\Obp99a	2:2365440-2371552	Pse .139XF1	Pse .175XF1	OK	1	1070.21	1428.56	0.416665	1.92239	0.037	0.213569	no	0
XLOC_000179	Dpse\Obp99a	2:2365440-2371552	Pse .175P	Pse .139XF1	OK	1	811.713	1070.21	0.398854	1.84638	0.04635	0.245442	no	0
XLOC_000179	Dpse\Obp99a	2:2365440-2371552	Pse .175P	Pse .175XF1	OK	1	811.713	1428.56	0.81552	3.7762	0.0001	0.00213603	yes	1
XLOC_000180	Dpse\GA14875	2:2365440-2371552	Pse .139P	Pse .175P	NOTEST	0	0.0185794	0.0920666	2.30897	0	1	1	no	0	1	0	0
XLOC_000180	Dpse\GA14875	2:2365440-2371552	Pse .139P	Pse .139XF1	NOTEST	0	0.0185794	0.0851299	2.19596	0	1	1	no	0
XLOC_000180	Dpse\GA14875	2:2365440-2371552	Pse .139P	Pse .175XF1	NOTEST	0	0.0185794	0.125403	2.7548	0	1	1	no	0
XLOC_000180	Dpse\GA14875	2:2365440-2371552	Pse .139XF1	Pse .175XF1	NOTEST	0	0.0851299	0.125403	0.558838	0	1	1	no	0
XLOC_000180	Dpse\GA14875	2:2365440-2371552	Pse .175P	Pse .139XF1	NOTEST	0	0.0920666	0.0851299	-0.113012	0	1	1	no	0
XLOC_000180	Dpse\GA14875	2:2365440-2371552	Pse .175P	Pse .175XF1	NOTEST	0	0.0920666	0.125403	0.445827	0	1	1	no	0
XLOC_000181	Dpse\GA15127	2:2375951-2378157	Pse .139P	Pse .175P	NOTEST	0	0	0.0289005	inf	0	1	1	no	0	1	0	0
XLOC_000181	Dpse\GA15127	2:2375951-2378157	Pse .139P	Pse .139XF1	NOTEST	0	0	0	0	0	1	1	no	0
XLOC_000181	Dpse\GA15127	2:2375951-2378157	Pse .139P	Pse .175XF1	NOTEST	0	0	0.0560148	inf	0	1	1	no	0
XLOC_000181	Dpse\GA15127	2:2375951-2378157	Pse .139XF1	Pse .175XF1	NOTEST	0	0	0.0560148	inf	0	1	1	no	0
XLOC_000181	Dpse\GA15127	2:2375951-2378157	Pse .175P	Pse .139XF1	NOTEST	0	0.0289005	0	#NAME?	0	1	1	no	0
XLOC_000181	Dpse\GA15127	2:2375951-2378157	Pse .175P	Pse .175XF1	NOTEST	0	0.0289005	0.0560148	0.954712	0	1	1	no	0
XLOC_000182	Dpse\GA13771	2:2386349-2389662	Pse .139P	Pse .175P	NOTEST	0	0	0	0	0	1	1	no	0	1	0	0
XLOC_000182	Dpse\GA13771	2:2386349-2389662	Pse .139P	Pse .139XF1	NOTEST	0	0	0	0	0	1	1	no	0
XLOC_000182	Dpse\GA13771	2:2386349-2389662	Pse .139P	Pse .175XF1	NOTEST	0	0	0.0273726	inf	0	1	1	no	0
XLOC_000182	Dpse\GA13771	2:2386349-2389662	Pse .139XF1	Pse .175XF1	NOTEST	0	0	0.0273726	inf	0	1	1	no	0
XLOC_000182	Dpse\GA13771	2:2386349-2389662	Pse .175P	Pse .139XF1	NOTEST	0	0	0	0	0	1	1	no	0
XLOC_000182	Dpse\GA13771	2:2386349-2389662	Pse .175P	Pse .175XF1	NOTEST	0	0	0.0273726	inf	0	1	1	no	0
XLOC_000183	Dpse\Obp99d	2:2408029-2408449	Pse .139P	Pse .175P	NOTEST	0	0.489653	0	#NAME?	0	1	1	no	0	1	0	0
XLOC_000183	Dpse\Obp99d	2:2408029-2408449	Pse .139P	Pse .139XF1	NOTEST	0	0.489653	0.636533	0.378476	0	1	1	no	0
XLOC_000183	Dpse\Obp99d	2:2408029-2408449	Pse .139P	Pse .175XF1	NOTEST	0	0.489653	0.345076	-0.504847	0	1	1	no	0
XLOC_000183	Dpse\Obp99d	2:2408029-2408449	Pse .139XF1	Pse .175XF1	NOTEST	0	0.636533	0.345076	-0.883322	0	1	1	no	0
XLOC_000183	Dpse\Obp99d	2:2408029-2408449	Pse .175P	Pse .139XF1	NOTEST	0	0	0.636533	inf	0	1	1	no	0
XLOC_000183	Dpse\Obp99d	2:2408029-2408449	Pse .175P	Pse .175XF1	NOTEST	0	0	0.345076	inf	0	1	1	no	0
XLOC_000184	Dpse\Obp99b	2:2408568-2409457	Pse .139XF1	Pse .175XF1	NOTEST	0	0.264115	0.096224	-1.4567	0	1	1	no	0	1	1	1
XLOC_000184	Dpse\Obp99b	2:2408568-2409457	Pse .175P	Pse .139XF1	NOTEST	0	0	0.264115	inf	0	1	1	no	0
XLOC_000184	Dpse\Obp99b	2:2408568-2409457	Pse .175P	Pse .175XF1	NOTEST	0	0	0.096224	inf	0	1	1	no	0
XLOC_000184	Dpse\Obp99b	2:2408568-2409457	Pse .139P	Pse .175P	OK	1	1.5267	0	#NAME?	#NAME?	0.08875	0.361017	no	0
XLOC_000184	Dpse\Obp99b	2:2408568-2409457	Pse .139P	Pse .139XF1	OK	1	1.5267	0.264115	-2.53118	-1.54356	0.09785	0.380994	no	0
XLOC_000184	Dpse\Obp99b	2:2408568-2409457	Pse .139P	Pse .175XF1	OK	1	1.5267	0.096224	-3.98787	-1.99574	0.23765	0.610547	no	0
XLOC_000185	Dpse\GA26961	2:2411299-2411731	Pse .139P	Pse .175P	NOTEST	0	0.485946	0	#NAME?	0	1	1	no	0	1	0	0
XLOC_000185	Dpse\GA26961	2:2411299-2411731	Pse .139P	Pse .139XF1	NOTEST	0	0.485946	0.204634	-1.24775	0	1	1	no	0
XLOC_000185	Dpse\GA26961	2:2411299-2411731	Pse .139P	Pse .175XF1	NOTEST	0	0.485946	0.329277	-0.561493	0	1	1	no	0
XLOC_000185	Dpse\GA26961	2:2411299-2411731	Pse .139XF1	Pse .175XF1	NOTEST	0	0.204634	0.329277	0.686256	0	1	1	no	0
XLOC_000185	Dpse\GA26961	2:2411299-2411731	Pse .175P	Pse .139XF1	NOTEST	0	0	0.204634	inf	0	1	1	no	0
XLOC_000185	Dpse\GA26961	2:2411299-2411731	Pse .175P	Pse .175XF1	NOTEST	0	0	0.329277	inf	0	1	1	no	0
XLOC_000186	Dpse\GA13773	2:2413060-2415632	Pse .139P	Pse .175P	NOTEST	0	0.0372402	0.0488271	0.390822	0	1	1	no	0	1	0	0
XLOC_000186	Dpse\GA13773	2:2413060-2415632	Pse .139P	Pse .139XF1	NOTEST	0	0.0372402	0.057691	0.631487	0	1	1	no	0
XLOC_000186	Dpse\GA13773	2:2413060-2415632	Pse .139P	Pse .175XF1	NOTEST	0	0.0372402	0.0116554	-1.67586	0	1	1	no	0
XLOC_000186	Dpse\GA13773	2:2413060-2415632	Pse .139XF1	Pse .175XF1	NOTEST	0	0.057691	0.0116554	-2.30735	0	1	1	no	0
XLOC_000186	Dpse\GA13773	2:2413060-2415632	Pse .175P	Pse .139XF1	NOTEST	0	0.0488271	0.057691	0.240665	0	1	1	no	0
XLOC_000186	Dpse\GA13773	2:2413060-2415632	Pse .175P	Pse .175XF1	NOTEST	0	0.0488271	0.0116554	-2.06668	0	1	1	no	0
XLOC_000187	Dpse\GA26962	2:2415989-2416307	Pse .139P	Pse .175P	NOTEST	0	0	0	0	0	1	1	no	0	1	0	0
XLOC_000187	Dpse\GA26962	2:2415989-2416307	Pse .139P	Pse .139XF1	NOTEST	0	0	0	0	0	1	1	no	0
XLOC_000187	Dpse\GA26962	2:2415989-2416307	Pse .139P	Pse .175XF1	NOTEST	0	0	0	0	0	1	1	no	0
XLOC_000187	Dpse\GA26962	2:2415989-2416307	Pse .139XF1	Pse .175XF1	NOTEST	0	0	0	0	0	1	1	no	0
XLOC_000187	Dpse\GA26962	2:2415989-2416307	Pse .175P	Pse .139XF1	NOTEST	0	0	0	0	0	1	1	no	0
XLOC_000187	Dpse\GA26962	2:2415989-2416307	Pse .175P	Pse .175XF1	NOTEST	0	0	0	0	0	1	1	no	0
XLOC_000188	Dpse\GA26963	2:2416387-2418207	Pse .139P	Pse .175P	OK	1	49.1012	32.4964	-0.595481	-2.21512	0.0111	0.0937634	no	0	1	1	1
XLOC_000188	Dpse\GA26963	2:2416387-2418207	Pse .139P	Pse .139XF1	OK	1	49.1012	41.6508	-0.237416	-0.92886	0.28465	0.658813	no	0
XLOC_000188	Dpse\GA26963	2:2416387-2418207	Pse .139P	Pse .175XF1	OK	1	49.1012	42.0651	-0.223137	-0.878291	0.3078	0.685003	no	0
XLOC_000188	Dpse\GA26963	2:2416387-2418207	Pse .139XF1	Pse .175XF1	OK	1	41.6508	42.0651	0.0142792	0.0556902	0.94825	0.996864	no	0
XLOC_000188	Dpse\GA26963	2:2416387-2418207	Pse .175P	Pse .139XF1	OK	1	32.4964	41.6508	0.358066	1.32106	0.12675	0.438291	no	0
XLOC_000188	Dpse\GA26963	2:2416387-2418207	Pse .175P	Pse .175XF1	OK	1	32.4964	42.0651	0.372345	1.38115	0.1077	0.403649	no	0
XLOC_000189	Dpse\GA15056,Dpse\GA15157,Dpse\GA19293	2:2420131-2441497	Pse .139P	Pse .139XF1	OK	1	412.134	314.232	-0.391286	-1.44554	0.14175	0.465989	no	0	0	1	0
XLOC_000189	Dpse\GA15056,Dpse\GA15157,Dpse\GA19293	2:2420131-2441497	Pse .139P	Pse .175XF1	OK	1	412.134	260.774	-0.660314	-2.4175	0.01645	0.124104	no	0
XLOC_000189	Dpse\GA15056,Dpse\GA15157,Dpse\GA19293	2:2420131-2441497	Pse .139XF1	Pse .175XF1	OK	1	314.232	260.774	-0.269028	-0.961199	0.32795	0.707464	no	0
XLOC_000189	Dpse\GA15056,Dpse\GA15157,Dpse\GA19293	2:2420131-2441497	Pse .175P	Pse .139XF1	OK	1	220.296	314.232	0.512388	1.72516	0.07475	0.327087	no	0
XLOC_000189	Dpse\GA15056,Dpse\GA15157,Dpse\GA19293	2:2420131-2441497	Pse .175P	Pse .175XF1	OK	1	220.296	260.774	0.24336	0.813242	0.4015	0.777228	no	0
XLOC_000189	Dpse\GA15056,Dpse\GA15157,Dpse\GA19293	2:2420131-2441497	Pse .139P	Pse .175P	OK	1	412.134	220.296	-0.903674	-3.10906	0.00165	0.0222137	yes	1
XLOC_000190	Dpse\GA15157	2:2420131-2441497	Pse .139P	Pse .175P	OK	1	1.8902	1.53253	-0.302632	-0.19929	0.78895	0.974985	no	0	1	1	1
XLOC_000190	Dpse\GA15157	2:2420131-2441497	Pse .139P	Pse .139XF1	OK	1	1.8902	2.44988	0.37417	0.273128	0.7147	0.954849	no	0
XLOC_000190	Dpse\GA15157	2:2420131-2441497	Pse .139P	Pse .175XF1	OK	1	1.8902	1.82927	-0.047275	-0.0333942	0.96535	0.996864	no	0
XLOC_000190	Dpse\GA15157	2:2420131-2441497	Pse .139XF1	Pse .175XF1	OK	1	2.44988	1.82927	-0.421445	-0.322705	0.6628	0.935291	no	0
XLOC_000190	Dpse\GA15157	2:2420131-2441497	Pse .175P	Pse .139XF1	OK	1	1.53253	2.44988	0.676801	0.47768	0.52365	0.865804	no	0
XLOC_000190	Dpse\GA15157	2:2420131-2441497	Pse .175P	Pse .175XF1	OK	1	1.53253	1.82927	0.255357	0.174769	0.81525	0.981876	no	0
XLOC_000191	Dpse\GA20472	2:2420131-2441497	Pse .139P	Pse .175P	OK	1	2.73714	2.09716	-0.384231	-0.249639	0.73975	0.962321	no	0	1	1	1
XLOC_000191	Dpse\GA20472	2:2420131-2441497	Pse .139P	Pse .139XF1	OK	1	2.73714	3.16671	0.210316	0.149578	0.8373	0.985362	no	0
XLOC_000191	Dpse\GA20472	2:2420131-2441497	Pse .139P	Pse .175XF1	OK	1	2.73714	2.77045	0.0174487	0.0125437	0.9868	0.997433	no	0
XLOC_000191	Dpse\GA20472	2:2420131-2441497	Pse .139XF1	Pse .175XF1	OK	1	3.16671	2.77045	-0.192867	-0.14977	0.83965	0.985908	no	0
XLOC_000191	Dpse\GA20472	2:2420131-2441497	Pse .175P	Pse .139XF1	OK	1	2.09716	3.16671	0.594547	0.411026	0.58245	0.898725	no	0
XLOC_000191	Dpse\GA20472	2:2420131-2441497	Pse .175P	Pse .175XF1	OK	1	2.09716	2.77045	0.40168	0.280525	0.7052	0.95131	no	0
XLOC_000192	Dpse\GA20469	2:2420131-2441497	Pse .139P	Pse .175P	OK	1	9.36465	12.1746	0.378573	0.312315	0.7046	0.951082	no	0	1	1	1
XLOC_000192	Dpse\GA20469	2:2420131-2441497	Pse .139P	Pse .139XF1	OK	1	9.36465	8.70328	-0.105665	-0.0802277	0.9254	0.995217	no	0
XLOC_000192	Dpse\GA20469	2:2420131-2441497	Pse .139P	Pse .175XF1	OK	1	9.36465	8.94859	-0.0655639	-0.0523579	0.94795	0.996864	no	0
XLOC_000192	Dpse\GA20469	2:2420131-2441497	Pse .139XF1	Pse .175XF1	OK	1	8.70328	8.94859	0.0401011	0.0325124	0.96925	0.996985	no	0
XLOC_000192	Dpse\GA20469	2:2420131-2441497	Pse .175P	Pse .139XF1	OK	1	12.1746	8.70328	-0.484238	-0.406	0.63485	0.923391	no	0
XLOC_000192	Dpse\GA20469	2:2420131-2441497	Pse .175P	Pse .175XF1	OK	1	12.1746	8.94859	-0.444137	-0.396306	0.6417	0.926509	no	0
XLOC_000193	Dpse\GA15162	2:2420131-2441497	Pse .139P	Pse .175P	OK	1	14.8497	14.704	-0.0142267	-0.0164924	0.9826	0.997263	no	0	1	1	1
XLOC_000193	Dpse\GA15162	2:2420131-2441497	Pse .139P	Pse .139XF1	OK	1	14.8497	12.8977	-0.203328	-0.22773	0.77395	0.971275	no	0
XLOC_000193	Dpse\GA15162	2:2420131-2441497	Pse .139P	Pse .175XF1	OK	1	14.8497	10.0732	-0.559911	-0.621351	0.42545	0.797235	no	0
XLOC_000193	Dpse\GA15162	2:2420131-2441497	Pse .139XF1	Pse .175XF1	OK	1	12.8977	10.0732	-0.356583	-0.393964	0.6195	0.916849	no	0
XLOC_000193	Dpse\GA15162	2:2420131-2441497	Pse .175P	Pse .139XF1	OK	1	14.704	12.8977	-0.189102	-0.218162	0.77895	0.972465	no	0
XLOC_000193	Dpse\GA15162	2:2420131-2441497	Pse .175P	Pse .175XF1	OK	1	14.704	10.0732	-0.545685	-0.623417	0.42995	0.800963	no	0
XLOC_000194	Dpse\GA19290	2:2441611-2446125	Pse .139P	Pse .175P	OK	1	13.1225	11.2891	-0.217107	-0.505282	0.5033	0.852907	no	0	1	1	1
XLOC_000194	Dpse\GA19290	2:2441611-2446125	Pse .139P	Pse .139XF1	OK	1	13.1225	9.80215	-0.420873	-0.95233	0.21295	0.578907	no	0
XLOC_000194	Dpse\GA19290	2:2441611-2446125	Pse .139P	Pse .175XF1	OK	1	13.1225	9.69309	-0.437013	-0.986529	0.1949	0.553513	no	0
XLOC_000194	Dpse\GA19290	2:2441611-2446125	Pse .139XF1	Pse .175XF1	OK	1	9.80215	9.69309	-0.016141	-0.0362581	0.96125	0.996864	no	0
XLOC_000194	Dpse\GA19290	2:2441611-2446125	Pse .175P	Pse .139XF1	OK	1	11.2891	9.80215	-0.203766	-0.471757	0.5407	0.874651	no	0
XLOC_000194	Dpse\GA19290	2:2441611-2446125	Pse .175P	Pse .175XF1	OK	1	11.2891	9.69309	-0.219907	-0.507874	0.5062	0.854669	no	0
XLOC_000195	Dpse\GA19546	2:2460994-2464767	Pse .139P	Pse .139XF1	NOTEST	0	0.356704	0.291155	-0.292943	0	1	1	no	0	0	1	0
XLOC_000195	Dpse\GA19546	2:2460994-2464767	Pse .139P	Pse .175P	OK	1	0.356704	0.7651	1.10092	1.85433	0.0103	0.0886638	no	0
XLOC_000195	Dpse\GA19546	2:2460994-2464767	Pse .175P	Pse .175XF1	OK	1	0.7651	1.04774	0.453564	0.930817	0.1845	0.53851	no	0
XLOC_000195	Dpse\GA19546	2:2460994-2464767	Pse .139P	Pse .175XF1	OK	1	0.356704	1.04774	1.55448	2.70089	0.0004	0.00703412	yes	1
XLOC_000195	Dpse\GA19546	2:2460994-2464767	Pse .139XF1	Pse .175XF1	OK	1	0.291155	1.04774	1.84743	3.04907	0.00035	0.00629108	yes	1
XLOC_000195	Dpse\GA19546	2:2460994-2464767	Pse .175P	Pse .139XF1	OK	1	0.7651	0.291155	-1.39386	-2.23673	0.0036	0.0406631	yes	1
XLOC_000196	-	2:2523639-2524442	Pse .139P	Pse .139XF1	NOTEST	0	0.0545996	0.627661	3.52302	0	1	1	no	0	1	1	1
XLOC_000196	-	2:2523639-2524442	Pse .139P	Pse .175P	OK	1	0.0545996	1.53475	4.81297	2.43396	0.2516	0.619048	no	0
XLOC_000196	-	2:2523639-2524442	Pse .139P	Pse .175XF1	OK	1	0.0545996	1.66632	4.93164	2.49793	0.2516	0.619048	no	0
XLOC_000196	-	2:2523639-2524442	Pse .139XF1	Pse .175XF1	OK	1	0.627661	1.66632	1.40861	2.01365	0.03955	0.222567	no	0
XLOC_000196	-	2:2523639-2524442	Pse .175P	Pse .139XF1	OK	1	1.53475	0.627661	-1.28995	-1.8211	0.05235	0.26395	no	0
XLOC_000196	-	2:2523639-2524442	Pse .175P	Pse .175XF1	OK	1	1.53475	1.66632	0.118665	0.213044	0.81125	0.980523	no	0
XLOC_000197	Dpse\GA15014,Dpse\GA19538	2:2564863-2569523	Pse .139P	Pse .175P	OK	1	85.2839	72.0143	-0.243989	-0.902285	0.22095	0.589689	no	0	1	1	1
XLOC_000197	Dpse\GA15014,Dpse\GA19538	2:2564863-2569523	Pse .139P	Pse .139XF1	OK	1	85.2839	72.2204	-0.239867	-0.886743	0.2284	0.598584	no	0
XLOC_000197	Dpse\GA15014,Dpse\GA19538	2:2564863-2569523	Pse .139P	Pse .175XF1	OK	1	85.2839	91.3023	0.098378	0.365513	0.61895	0.916524	no	0
XLOC_000197	Dpse\GA15014,Dpse\GA19538	2:2564863-2569523	Pse .139XF1	Pse .175XF1	OK	1	72.2204	91.3023	0.338245	1.25659	0.0893	0.36221	no	0
XLOC_000197	Dpse\GA15014,Dpse\GA19538	2:2564863-2569523	Pse .175P	Pse .139XF1	OK	1	72.0143	72.2204	0.00412217	0.0152425	0.98265	0.997263	no	0
XLOC_000197	Dpse\GA15014,Dpse\GA19538	2:2564863-2569523	Pse .175P	Pse .175XF1	OK	1	72.0143	91.3023	0.342367	1.27234	0.0859	0.354481	no	0
XLOC_000198	Dpse\GA26964	2:2569704-2571443	Pse .175P	Pse .175XF1	OK	1	115.905	118.489	0.0318158	0.116204	0.87135	0.990625	no	0	0	1	0
XLOC_000198	Dpse\GA26964	2:2569704-2571443	Pse .139P	Pse .175P	OK	1	323.944	115.905	-1.48281	-5.37373	5e-05	0.001144	yes	1
XLOC_000198	Dpse\GA26964	2:2569704-2571443	Pse .139P	Pse .139XF1	OK	1	323.944	194.63	-0.735013	-2.65626	0.0001	0.00213603	yes	1
XLOC_000198	Dpse\GA26964	2:2569704-2571443	Pse .139P	Pse .175XF1	OK	1	323.944	118.489	-1.45099	-5.2413	5e-05	0.001144	yes	1
XLOC_000198	Dpse\GA26964	2:2569704-2571443	Pse .139XF1	Pse .175XF1	OK	1	194.63	118.489	-0.715979	-2.60762	0.0004	0.00703412	yes	1
XLOC_000198	Dpse\GA26964	2:2569704-2571443	Pse .175P	Pse .139XF1	OK	1	115.905	194.63	0.747794	2.73254	0.00015	0.00305471	yes	1
XLOC_000199	Dpse\GA26965	2:2571585-2575504	Pse .139XF1	Pse .175XF1	OK	1	2.65861	1.70784	-0.638501	-1.6612	0.01845	0.134145	no	0	0	1	0
XLOC_000199	Dpse\GA26965	2:2571585-2575504	Pse .175P	Pse .139XF1	OK	1	3.81782	2.65861	-0.522079	-1.50186	0.0319	0.19383	no	0
XLOC_000199	Dpse\GA26965	2:2571585-2575504	Pse .139P	Pse .175P	OK	1	0.843158	3.81782	2.17887	5.1541	5e-05	0.001144	yes	1
XLOC_000199	Dpse\GA26965	2:2571585-2575504	Pse .139P	Pse .139XF1	OK	1	0.843158	2.65861	1.65679	3.79745	5e-05	0.001144	yes	1
XLOC_000199	Dpse\GA26965	2:2571585-2575504	Pse .139P	Pse .175XF1	OK	1	0.843158	1.70784	1.01829	2.24571	0.00205	0.0263754	yes	1
XLOC_000199	Dpse\GA26965	2:2571585-2575504	Pse .175P	Pse .175XF1	OK	1	3.81782	1.70784	-1.16058	-3.14592	5e-05	0.001144	yes	1
XLOC_000200	Dpse\GA17995	2:2576066-2598665	Pse .139P	Pse .175P	OK	1	4.96332	5.52338	0.154245	0.342489	0.62215	0.918117	no	0	1	1	1
XLOC_000200	Dpse\GA17995	2:2576066-2598665	Pse .139P	Pse .139XF1	OK	1	4.96332	5.2516	0.0814492	0.179503	0.7994	0.978221	no	0
XLOC_000200	Dpse\GA17995	2:2576066-2598665	Pse .139P	Pse .175XF1	OK	1	4.96332	5.84016	0.234701	0.531919	0.4472	0.814417	no	0
XLOC_000200	Dpse\GA17995	2:2576066-2598665	Pse .139XF1	Pse .175XF1	OK	1	5.2516	5.84016	0.153252	0.340997	0.62675	0.920244	no	0
XLOC_000200	Dpse\GA17995	2:2576066-2598665	Pse .175P	Pse .139XF1	OK	1	5.52338	5.2516	-0.0727959	-0.158808	0.81985	0.982556	no	0
XLOC_000200	Dpse\GA17995	2:2576066-2598665	Pse .175P	Pse .175XF1	OK	1	5.52338	5.84016	0.0804557	0.180391	0.7965	0.977659	no	0
XLOC_000201	Dpse\GA14233,Dpse\GA18006	2:2600927-2607000	Pse .139P	Pse .175P	OK	1	44.3092	52.5649	0.246493	0.851159	0.2285	0.59867	no	0	1	1	1
XLOC_000201	Dpse\GA14233,Dpse\GA18006	2:2600927-2607000	Pse .139P	Pse .139XF1	OK	1	44.3092	47.6789	0.105743	0.364728	0.60425	0.909259	no	0
XLOC_000201	Dpse\GA14233,Dpse\GA18006	2:2600927-2607000	Pse .139P	Pse .175XF1	OK	1	44.3092	52.3394	0.24029	0.827902	0.2472	0.619048	no	0
XLOC_000201	Dpse\GA14233,Dpse\GA18006	2:2600927-2607000	Pse .139XF1	Pse .175XF1	OK	1	47.6789	52.3394	0.134547	0.468304	0.5111	0.857969	no	0
XLOC_000201	Dpse\GA14233,Dpse\GA18006	2:2600927-2607000	Pse .175P	Pse .139XF1	OK	1	52.5649	47.6789	-0.14075	-0.491005	0.48815	0.842976	no	0
XLOC_000201	Dpse\GA14233,Dpse\GA18006	2:2600927-2607000	Pse .175P	Pse .175XF1	OK	1	52.5649	52.3394	-0.00620375	-0.0216175	0.9751	0.996985	no	0
XLOC_000202	Dpse\GA26967	2:2607595-2611890	Pse .139P	Pse .175P	OK	1	13.0858	4.69958	-1.4774	-0.938223	0.32675	0.706088	no	0	1	1	1
XLOC_000202	Dpse\GA26967	2:2607595-2611890	Pse .139P	Pse .139XF1	OK	1	13.0858	10.0265	-0.384189	-0.314533	0.75265	0.965269	no	0
XLOC_000202	Dpse\GA26967	2:2607595-2611890	Pse .139P	Pse .175XF1	OK	1	13.0858	6.83085	-0.937866	-0.683218	0.4836	0.839971	no	0
XLOC_000202	Dpse\GA26967	2:2607595-2611890	Pse .139XF1	Pse .175XF1	OK	1	10.0265	6.83085	-0.553676	-0.394357	0.68705	0.94492	no	0
XLOC_000202	Dpse\GA26967	2:2607595-2611890	Pse .175P	Pse .139XF1	OK	1	4.69958	10.0265	1.09321	0.682394	0.47625	0.835563	no	0
XLOC_000202	Dpse\GA26967	2:2607595-2611890	Pse .175P	Pse .175XF1	OK	1	4.69958	6.83085	0.539532	0.313657	0.74745	0.964176	no	0
XLOC_000203	Dpse\GA26968	2:2607595-2611890	Pse .139P	Pse .175P	OK	1	74.7447	75.8424	0.0210325	0.0550001	0.93765	0.996397	no	0	1	1	1
XLOC_000203	Dpse\GA26968	2:2607595-2611890	Pse .139P	Pse .139XF1	OK	1	74.7447	70.1133	-0.0922828	-0.236552	0.73255	0.959932	no	0
XLOC_000203	Dpse\GA26968	2:2607595-2611890	Pse .139P	Pse .175XF1	OK	1	74.7447	73.7508	-0.0193123	-0.0500584	0.9415	0.996664	no	0
XLOC_000203	Dpse\GA26968	2:2607595-2611890	Pse .139XF1	Pse .175XF1	OK	1	70.1133	73.7508	0.0729705	0.191771	0.7862	0.974373	no	0
XLOC_000203	Dpse\GA26968	2:2607595-2611890	Pse .175P	Pse .139XF1	OK	1	75.8424	70.1133	-0.113315	-0.300513	0.6675	0.937448	no	0
XLOC_000203	Dpse\GA26968	2:2607595-2611890	Pse .175P	Pse .175XF1	OK	1	75.8424	73.7508	-0.0403448	-0.108279	0.87865	0.99167	no	0
XLOC_000204	Dpse\GA18041	2:2611893-2614312	Pse .139P	Pse .175P	OK	1	17.6804	19.256	0.123154	0.328494	0.64215	0.926599	no	0	1	1	1
XLOC_000204	Dpse\GA18041	2:2611893-2614312	Pse .139P	Pse .139XF1	OK	1	17.6804	20.9543	0.245096	0.655127	0.35465	0.73478	no	0
XLOC_000204	Dpse\GA18041	2:2611893-2614312	Pse .139P	Pse .175XF1	OK	1	17.6804	18.9498	0.100031	0.262037	0.7114	0.953705	no	0
XLOC_000204	Dpse\GA18041	2:2611893-2614312	Pse .139XF1	Pse .175XF1	OK	1	20.9543	18.9498	-0.145065	-0.395646	0.57925	0.897214	no	0
XLOC_000204	Dpse\GA18041	2:2611893-2614312	Pse .175P	Pse .139XF1	OK	1	19.256	20.9543	0.121942	0.339172	0.6296	0.921148	no	0
XLOC_000204	Dpse\GA18041	2:2611893-2614312	Pse .175P	Pse .175XF1	OK	1	19.256	18.9498	-0.0231232	-0.062928	0.93245	0.995831	no	0
XLOC_000205	Dpse\GA26969,Dpse\GA26969-RA	2:2649498-2650829	Pse .139P	Pse .175P	OK	1	3.66362	4.28348	0.225516	0.494424	0.47665	0.835736	no	0	1	1	1
XLOC_000205	Dpse\GA26969,Dpse\GA26969-RA	2:2649498-2650829	Pse .139P	Pse .139XF1	OK	1	3.66362	3.88087	0.083113	0.179858	0.8	0.978221	no	0
XLOC_000205	Dpse\GA26969,Dpse\GA26969-RA	2:2649498-2650829	Pse .139P	Pse .175XF1	OK	1	3.66362	4.99691	0.447766	1.0041	0.1496	0.479732	no	0
XLOC_000205	Dpse\GA26969,Dpse\GA26969-RA	2:2649498-2650829	Pse .139XF1	Pse .175XF1	OK	1	3.88087	4.99691	0.364653	0.82691	0.2353	0.607362	no	0
XLOC_000205	Dpse\GA26969,Dpse\GA26969-RA	2:2649498-2650829	Pse .175P	Pse .139XF1	OK	1	4.28348	3.88087	-0.142403	-0.315557	0.6506	0.930702	no	0
XLOC_000205	Dpse\GA26969,Dpse\GA26969-RA	2:2649498-2650829	Pse .175P	Pse .175XF1	OK	1	4.28348	4.99691	0.222251	0.511266	0.45455	0.820406	no	0
XLOC_000206	Dpse\GA30093	2:2657092-2658013	Pse .139P	Pse .139XF1	OK	1	14.9703	9.45769	-0.662548	-1.21151	0.1776	0.527798	no	0	0	1	0
XLOC_000206	Dpse\GA30093	2:2657092-2658013	Pse .139XF1	Pse .175XF1	OK	1	9.45769	5.9591	-0.666394	-1.17376	0.19035	0.547124	no	0
XLOC_000206	Dpse\GA30093	2:2657092-2658013	Pse .175P	Pse .139XF1	OK	1	2.59419	9.45769	1.86621	1.95824	0.01975	0.14051	no	0
XLOC_000206	Dpse\GA30093	2:2657092-2658013	Pse .175P	Pse .175XF1	OK	1	2.59419	5.9591	1.19981	1.28223	0.09365	0.372082	no	0
XLOC_000206	Dpse\GA30093	2:2657092-2658013	Pse .139P	Pse .175P	OK	1	14.9703	2.59419	-2.52875	-2.73907	0.0029	0.0343995	yes	1
XLOC_000206	Dpse\GA30093	2:2657092-2658013	Pse .139P	Pse .175XF1	OK	1	14.9703	5.9591	-1.32894	-2.57452	0.00465	0.0491146	yes	1
XLOC_000207	Dpse\GA26970,Dpse\GA30103	2:2667959-2679446	Pse .139P	Pse .175P	OK	1	14.8716	27.3817	0.880653	0.620187	0.29825	0.674296	no	0	1	1	1
XLOC_000207	Dpse\GA26970,Dpse\GA30103	2:2667959-2679446	Pse .139P	Pse .139XF1	OK	1	14.8716	26.1928	0.816609	0.551592	0.34475	0.724954	no	0
XLOC_000207	Dpse\GA26970,Dpse\GA30103	2:2667959-2679446	Pse .139P	Pse .175XF1	OK	1	14.8716	18.2432	0.294799	0.229016	0.66755	0.937485	no	0
XLOC_000207	Dpse\GA26970,Dpse\GA30103	2:2667959-2679446	Pse .139XF1	Pse .175XF1	OK	1	26.1928	18.2432	-0.52181	-0.408005	0.4896	0.843939	no	0
XLOC_000207	Dpse\GA26970,Dpse\GA30103	2:2667959-2679446	Pse .175P	Pse .139XF1	OK	1	27.3817	26.1928	-0.0640439	-0.0453424	0.94485	0.996864	no	0
XLOC_000207	Dpse\GA26970,Dpse\GA30103	2:2667959-2679446	Pse .175P	Pse .175XF1	OK	1	27.3817	18.2432	-0.585854	-0.484815	0.43235	0.802849	no	0
XLOC_000208	Dpse\GA30108	2:2667959-2679446	Pse .139P	Pse .175P	OK	1	156.862	117.648	-0.415019	-0.957103	0.312	0.689537	no	0	1	1	1
XLOC_000208	Dpse\GA30108	2:2667959-2679446	Pse .139P	Pse .139XF1	OK	1	156.862	137.903	-0.185842	-0.427555	0.6539	0.932155	no	0
XLOC_000208	Dpse\GA30108	2:2667959-2679446	Pse .139P	Pse .175XF1	OK	1	156.862	66.8869	-1.2297	-2.71621	0.0051	0.0526773	no	0
XLOC_000208	Dpse\GA30108	2:2667959-2679446	Pse .139XF1	Pse .175XF1	OK	1	137.903	66.8869	-1.04386	-2.25271	0.0177	0.13045	no	0
XLOC_000208	Dpse\GA30108	2:2667959-2679446	Pse .175P	Pse .139XF1	OK	1	117.648	137.903	0.229177	0.515317	0.587	0.90075	no	0
XLOC_000208	Dpse\GA30108	2:2667959-2679446	Pse .175P	Pse .175XF1	OK	1	117.648	66.8869	-0.814679	-1.76184	0.0617	0.292372	no	0
XLOC_000209	Dpse\GA30104,Dpse\GA30109	2:2667959-2679446	Pse .139P	Pse .175P	OK	1	212.947	178.784	-0.252275	-0.777791	0.36305	0.742596	no	0	0	1	0
XLOC_000209	Dpse\GA30104,Dpse\GA30109	2:2667959-2679446	Pse .139P	Pse .139XF1	OK	1	212.947	211.591	-0.00921283	-0.0279344	0.97285	0.996985	no	0
XLOC_000209	Dpse\GA30104,Dpse\GA30109	2:2667959-2679446	Pse .175P	Pse .139XF1	OK	1	178.784	211.591	0.243062	0.749	0.3787	0.75772	no	0
XLOC_000209	Dpse\GA30104,Dpse\GA30109	2:2667959-2679446	Pse .175P	Pse .175XF1	OK	1	178.784	109.668	-0.705075	-2.1149	0.0131	0.105864	no	0
XLOC_000209	Dpse\GA30104,Dpse\GA30109	2:2667959-2679446	Pse .139P	Pse .175XF1	OK	1	212.947	109.668	-0.95735	-2.82793	0.00105	0.0155298	yes	1
XLOC_000209	Dpse\GA30104,Dpse\GA30109	2:2667959-2679446	Pse .139XF1	Pse .175XF1	OK	1	211.591	109.668	-0.948137	-2.79939	0.001	0.0149415	yes	1
XLOC_000210	-	2:2682218-2683391	Pse .139P	Pse .175P	OK	1	357.792	395.707	0.145311	0.530705	0.4454	0.813072	no	0	1	1	1
XLOC_000210	-	2:2682218-2683391	Pse .139P	Pse .139XF1	OK	1	357.792	310.24	-0.205737	-0.750946	0.2844	0.658576	no	0
XLOC_000210	-	2:2682218-2683391	Pse .139P	Pse .175XF1	OK	1	357.792	311.504	-0.199872	-0.730231	0.2976	0.673565	no	0
XLOC_000210	-	2:2682218-2683391	Pse .139XF1	Pse .175XF1	OK	1	310.24	311.504	0.00586489	0.0214244	0.97485	0.996985	no	0
XLOC_000210	-	2:2682218-2683391	Pse .175P	Pse .139XF1	OK	1	395.707	310.24	-0.351048	-1.28192	0.06615	0.304696	no	0
XLOC_000210	-	2:2682218-2683391	Pse .175P	Pse .175XF1	OK	1	395.707	311.504	-0.345183	-1.2617	0.0691	0.312589	no	0
XLOC_000211	-	2:2696960-2698533	Pse .139P	Pse .175P	OK	1	11.1306	1.79868	-2.62951	-2.63092	0.01565	0.119789	no	0	1	1	1
XLOC_000211	-	2:2696960-2698533	Pse .139P	Pse .139XF1	OK	1	11.1306	5.11673	-1.12123	-1.32958	0.11325	0.41552	no	0
XLOC_000211	-	2:2696960-2698533	Pse .139P	Pse .175XF1	OK	1	11.1306	3.50437	-1.6673	-2.08056	0.01565	0.119789	no	0
XLOC_000211	-	2:2696960-2698533	Pse .139XF1	Pse .175XF1	OK	1	5.11673	3.50437	-0.546068	-0.711832	0.45775	0.822581	no	0
XLOC_000211	-	2:2696960-2698533	Pse .175P	Pse .139XF1	OK	1	1.79868	5.11673	1.50828	1.55137	0.1202	0.427974	no	0
XLOC_000211	-	2:2696960-2698533	Pse .175P	Pse .175XF1	OK	1	1.79868	3.50437	0.962213	1.02791	0.2816	0.655035	no	0
XLOC_000212	Dpse\GA26971,Dpse\GA30047	2:2711690-2714724	Pse .139P	Pse .175P	OK	1	221.362	276.184	0.319226	1.09534	0.1475	0.475883	no	0	1	1	1
XLOC_000212	Dpse\GA26971,Dpse\GA30047	2:2711690-2714724	Pse .139P	Pse .139XF1	OK	1	221.362	223.902	0.0164662	0.0567147	0.9428	0.996732	no	0
XLOC_000212	Dpse\GA26971,Dpse\GA30047	2:2711690-2714724	Pse .139P	Pse .175XF1	OK	1	221.362	204.573	-0.113788	-0.394132	0.6015	0.907669	no	0
XLOC_000212	Dpse\GA26971,Dpse\GA30047	2:2711690-2714724	Pse .139XF1	Pse .175XF1	OK	1	223.902	204.573	-0.130254	-0.448869	0.5448	0.876898	no	0
XLOC_000212	Dpse\GA26971,Dpse\GA30047	2:2711690-2714724	Pse .175P	Pse .139XF1	OK	1	276.184	223.902	-0.30276	-1.03365	0.1685	0.512945	no	0
XLOC_000212	Dpse\GA26971,Dpse\GA30047	2:2711690-2714724	Pse .175P	Pse .175XF1	OK	1	276.184	204.573	-0.433014	-1.48654	0.0503	0.257866	no	0
XLOC_000213	Dpse\GA30048	2:2715494-2717379	Pse .139P	Pse .175P	OK	1	0.0598576	9.6599	7.33433	4.32414	0.02475	0.163657	no	0	0	1	0
XLOC_000213	Dpse\GA30048	2:2715494-2717379	Pse .139P	Pse .139XF1	OK	1	0.0598576	4.10258	6.09885	3.57948	0.02475	0.163657	no	0
XLOC_000213	Dpse\GA30048	2:2715494-2717379	Pse .139P	Pse .175XF1	OK	1	0.0598576	3.25895	5.76673	3.37893	0.02475	0.163657	no	0
XLOC_000213	Dpse\GA30048	2:2715494-2717379	Pse .139XF1	Pse .175XF1	OK	1	4.10258	3.25895	-0.332125	-0.823645	0.24035	0.614323	no	0
XLOC_000213	Dpse\GA30048	2:2715494-2717379	Pse .175P	Pse .139XF1	OK	1	9.6599	4.10258	-1.23548	-3.4702	5e-05	0.001144	yes	1
XLOC_000213	Dpse\GA30048	2:2715494-2717379	Pse .175P	Pse .175XF1	OK	1	9.6599	3.25895	-1.5676	-4.24429	5e-05	0.001144	yes	1
XLOC_000214	-	2:2723497-2724282	Pse .139P	Pse .175P	OK	1	1.46157	0.956497	-0.611688	-0.954442	0.29255	0.667926	no	0	1	1	1
XLOC_000214	-	2:2723497-2724282	Pse .139P	Pse .139XF1	OK	1	1.46157	0.524383	-1.47883	-1.97018	0.04385	0.237298	no	0
XLOC_000214	-	2:2723497-2724282	Pse .139P	Pse .175XF1	OK	1	1.46157	1.02765	-0.508169	-0.801363	0.37275	0.752029	no	0
XLOC_000214	-	2:2723497-2724282	Pse .139XF1	Pse .175XF1	OK	1	0.524383	1.02765	0.970659	1.24873	0.17255	0.519706	no	0
XLOC_000214	-	2:2723497-2724282	Pse .175P	Pse .139XF1	OK	1	0.956497	0.524383	-0.86714	-1.10769	0.23225	0.603715	no	0
XLOC_000214	-	2:2723497-2724282	Pse .175P	Pse .175XF1	OK	1	0.956497	1.02765	0.103519	0.154052	0.85835	0.989097	no	0
XLOC_000215	-	2:2792670-2793199	Pse .139P	Pse .139XF1	OK	1	16.1431	9.97817	-0.694074	-2.33245	0.0257	0.168113	no	0	0	1	0
XLOC_000215	-	2:2792670-2793199	Pse .139XF1	Pse .175XF1	OK	1	9.97817	4.72294	-1.07909	-2.96849	0.0064	0.0625453	no	0
XLOC_000215	-	2:2792670-2793199	Pse .175P	Pse .139XF1	OK	1	5.41382	9.97817	0.882128	2.51421	0.01955	0.139668	no	0
XLOC_000215	-	2:2792670-2793199	Pse .175P	Pse .175XF1	OK	1	5.41382	4.72294	-0.196963	-0.500464	0.6321	0.922372	no	0
XLOC_000215	-	2:2792670-2793199	Pse .139P	Pse .175P	OK	1	16.1431	5.41382	-1.5762	-4.72464	5e-05	0.001144	yes	1
XLOC_000215	-	2:2792670-2793199	Pse .139P	Pse .175XF1	OK	1	16.1431	4.72294	-1.77317	-5.11146	5e-05	0.001144	yes	1
XLOC_000216	Dpse\GA14494	2:2797210-2798869	Pse .139P	Pse .175P	NOTEST	0	0.0200055	0.296039	3.88732	0	1	1	no	0	1	0	0
XLOC_000216	Dpse\GA14494	2:2797210-2798869	Pse .139P	Pse .139XF1	NOTEST	0	0.0200055	0.109263	2.44933	0	1	1	no	0
XLOC_000216	Dpse\GA14494	2:2797210-2798869	Pse .139P	Pse .175XF1	NOTEST	0	0.0200055	0.325245	4.02306	0	1	1	no	0
XLOC_000216	Dpse\GA14494	2:2797210-2798869	Pse .139XF1	Pse .175XF1	NOTEST	0	0.109263	0.325245	1.57372	0	1	1	no	0
XLOC_000216	Dpse\GA14494	2:2797210-2798869	Pse .175P	Pse .139XF1	NOTEST	0	0.296039	0.109263	-1.43799	0	1	1	no	0
XLOC_000216	Dpse\GA14494	2:2797210-2798869	Pse .175P	Pse .175XF1	NOTEST	0	0.296039	0.325245	0.135735	0	1	1	no	0
XLOC_000217	Dpse\GA26974	2:2801424-2803116	Pse .139P	Pse .175P	NOTEST	0	0	0	0	0	1	1	no	0	1	0	0
XLOC_000217	Dpse\GA26974	2:2801424-2803116	Pse .139P	Pse .139XF1	NOTEST	0	0	0	0	0	1	1	no	0
XLOC_000217	Dpse\GA26974	2:2801424-2803116	Pse .139P	Pse .175XF1	NOTEST	0	0	0	0	0	1	1	no	0
XLOC_000217	Dpse\GA26974	2:2801424-2803116	Pse .139XF1	Pse .175XF1	NOTEST	0	0	0	0	0	1	1	no	0
XLOC_000217	Dpse\GA26974	2:2801424-2803116	Pse .175P	Pse .139XF1	NOTEST	0	0	0	0	0	1	1	no	0
XLOC_000217	Dpse\GA26974	2:2801424-2803116	Pse .175P	Pse .175XF1	NOTEST	0	0	0	0	0	1	1	no	0
XLOC_000218	Dpse\GA26975	2:2807419-2808587	Pse .139P	Pse .175P	NOTEST	0	0	0	0	0	1	1	no	0	1	0	0
XLOC_000218	Dpse\GA26975	2:2807419-2808587	Pse .139P	Pse .139XF1	NOTEST	0	0	0	0	0	1	1	no	0
XLOC_000218	Dpse\GA26975	2:2807419-2808587	Pse .139P	Pse .175XF1	NOTEST	0	0	0	0	0	1	1	no	0
XLOC_000218	Dpse\GA26975	2:2807419-2808587	Pse .139XF1	Pse .175XF1	NOTEST	0	0	0	0	0	1	1	no	0
XLOC_000218	Dpse\GA26975	2:2807419-2808587	Pse .175P	Pse .139XF1	NOTEST	0	0	0	0	0	1	1	no	0
XLOC_000218	Dpse\GA26975	2:2807419-2808587	Pse .175P	Pse .175XF1	NOTEST	0	0	0	0	0	1	1	no	0
XLOC_000219	Dpse\GA18138	2:2831692-2836328	Pse .139P	Pse .139XF1	NOTEST	0	0.038417	0.175999	2.19575	0	1	1	no	0	1	1	1
XLOC_000219	Dpse\GA18138	2:2831692-2836328	Pse .139P	Pse .175P	OK	1	0.038417	1.52311	5.30913	2.26523	0.1924	0.550301	no	0
XLOC_000219	Dpse\GA18138	2:2831692-2836328	Pse .139P	Pse .175XF1	OK	1	0.038417	1.81525	5.56228	2.39123	0.1924	0.550301	no	0
XLOC_000219	Dpse\GA18138	2:2831692-2836328	Pse .139XF1	Pse .175XF1	OK	1	0.175999	1.81525	3.36653	2.8508	0.0079	0.0731414	no	0
XLOC_000219	Dpse\GA18138	2:2831692-2836328	Pse .175P	Pse .139XF1	OK	1	1.52311	0.175999	-3.11338	-2.56188	0.01065	0.090985	no	0
XLOC_000219	Dpse\GA18138	2:2831692-2836328	Pse .175P	Pse .175XF1	OK	1	1.52311	1.81525	0.253148	0.395032	0.5733	0.893836	no	0
XLOC_000220	-	2:2863049-2863745	Pse .139P	Pse .175P	OK	1	5.44406	4.78667	-0.18566	-0.475854	0.6213	0.917711	no	0	1	1	1
XLOC_000220	-	2:2863049-2863745	Pse .139P	Pse .139XF1	OK	1	5.44406	4.87088	-0.160499	-0.411763	0.6722	0.939393	no	0
XLOC_000220	-	2:2863049-2863745	Pse .139P	Pse .175XF1	OK	1	5.44406	5.52816	0.0221172	0.0580788	0.9451	0.996864	no	0
XLOC_000220	-	2:2863049-2863745	Pse .139XF1	Pse .175XF1	OK	1	4.87088	5.52816	0.182616	0.473953	0.6256	0.919764	no	0
XLOC_000220	-	2:2863049-2863745	Pse .175P	Pse .139XF1	OK	1	4.78667	4.87088	0.0251617	0.0637737	0.9415	0.996664	no	0
XLOC_000220	-	2:2863049-2863745	Pse .175P	Pse .175XF1	OK	1	4.78667	5.52816	0.207778	0.538721	0.57905	0.89718	no	0
XLOC_000221	Dpse\GA10114	2:2882274-2893756	Pse .139P	Pse .175P	NOTEST	0	0.00791743	0.00258097	-1.61712	0	1	1	no	0	1	0	0
XLOC_000221	Dpse\GA10114	2:2882274-2893756	Pse .139P	Pse .139XF1	NOTEST	0	0.00791743	0.00231587	-1.77348	0	1	1	no	0
XLOC_000221	Dpse\GA10114	2:2882274-2893756	Pse .139P	Pse .175XF1	NOTEST	0	0.00791743	0.0102606	0.374009	0	1	1	no	0
XLOC_000221	Dpse\GA10114	2:2882274-2893756	Pse .139XF1	Pse .175XF1	NOTEST	0	0.00231587	0.0102606	2.14749	0	1	1	no	0
XLOC_000221	Dpse\GA10114	2:2882274-2893756	Pse .175P	Pse .139XF1	NOTEST	0	0.00258097	0.00231587	-0.15636	0	1	1	no	0
XLOC_000221	Dpse\GA10114	2:2882274-2893756	Pse .175P	Pse .175XF1	NOTEST	0	0.00258097	0.0102606	1.99113	0	1	1	no	0
XLOC_000222	Dpse\GA26815	2:2925833-2997770	Pse .139P	Pse .175P	OK	1	110.034	250.175	1.18499	2.12935	0.0461	0.24452	no	0	1	1	1
XLOC_000222	Dpse\GA26815	2:2925833-2997770	Pse .139P	Pse .139XF1	OK	1	110.034	175.044	0.669771	1.13789	0.23715	0.609808	no	0
XLOC_000222	Dpse\GA26815	2:2925833-2997770	Pse .139P	Pse .175XF1	OK	1	110.034	91.5119	-0.265913	-0.418581	0.67095	0.939087	no	0
XLOC_000222	Dpse\GA26815	2:2925833-2997770	Pse .139XF1	Pse .175XF1	OK	1	175.044	91.5119	-0.935684	-1.82763	0.07115	0.317874	no	0
XLOC_000222	Dpse\GA26815	2:2925833-2997770	Pse .175P	Pse .139XF1	OK	1	250.175	175.044	-0.515223	-1.25613	0.2135	0.579462	no	0
XLOC_000222	Dpse\GA26815	2:2925833-2997770	Pse .175P	Pse .175XF1	OK	1	250.175	91.5119	-1.45091	-3.05643	0.0061	0.0604213	no	0
XLOC_000223	Dpse\GA26976	2:2925833-2997770	Pse .139P	Pse .175P	OK	1	2.549	5.00385	0.973106	0.357532	0.67735	0.941431	no	0	1	1	1
XLOC_000223	Dpse\GA26976	2:2925833-2997770	Pse .139P	Pse .139XF1	OK	1	2.549	2.45306	-0.055349	-0.0177175	0.98325	0.997315	no	0
XLOC_000223	Dpse\GA26976	2:2925833-2997770	Pse .139P	Pse .175XF1	OK	1	2.549	3.15381	0.307165	0.108072	0.90175	0.994038	no	0
XLOC_000223	Dpse\GA26976	2:2925833-2997770	Pse .139XF1	Pse .175XF1	OK	1	2.45306	3.15381	0.362514	0.131469	0.8853	0.992832	no	0
XLOC_000223	Dpse\GA26976	2:2925833-2997770	Pse .175P	Pse .139XF1	OK	1	5.00385	2.45306	-1.02846	-0.3906	0.664	0.935883	no	0
XLOC_000223	Dpse\GA26976	2:2925833-2997770	Pse .175P	Pse .175XF1	OK	1	5.00385	3.15381	-0.665941	-0.290589	0.746	0.964002	no	0
XLOC_000224	Dpse\GA12550	2:3005663-3031008	Pse .139P	Pse .175P	OK	1	29.8916	50.2091	0.748209	0.150138	0.855	0.988425	no	0	1	1	1
XLOC_000224	Dpse\GA12550	2:3005663-3031008	Pse .139P	Pse .139XF1	OK	1	29.8916	35.4141	0.244581	0.0461806	0.95	0.996864	no	0
XLOC_000224	Dpse\GA12550	2:3005663-3031008	Pse .139P	Pse .175XF1	OK	1	29.8916	99.3652	1.733	0.370698	0.6097	0.912083	no	0
XLOC_000224	Dpse\GA12550	2:3005663-3031008	Pse .139XF1	Pse .175XF1	OK	1	35.4141	99.3652	1.48842	0.381242	0.6256	0.919764	no	0
XLOC_000224	Dpse\GA12550	2:3005663-3031008	Pse .175P	Pse .139XF1	OK	1	50.2091	35.4141	-0.503627	-0.117981	0.89325	0.99323	no	0
XLOC_000224	Dpse\GA12550	2:3005663-3031008	Pse .175P	Pse .175XF1	OK	1	50.2091	99.3652	0.984791	0.283957	0.72375	0.957285	no	0
XLOC_000225	Dpse\GA10118	2:3005663-3031008	Pse .139P	Pse .175P	OK	1	476.043	371.992	-0.355821	-0.271925	0.70665	0.951932	no	0	1	1	1
XLOC_000225	Dpse\GA10118	2:3005663-3031008	Pse .139P	Pse .139XF1	OK	1	476.043	356.418	-0.41752	-0.317612	0.65995	0.934023	no	0
XLOC_000225	Dpse\GA10118	2:3005663-3031008	Pse .139P	Pse .175XF1	OK	1	476.043	440.041	-0.113453	-0.0886202	0.90055	0.994038	no	0
XLOC_000225	Dpse\GA10118	2:3005663-3031008	Pse .139XF1	Pse .175XF1	OK	1	356.418	440.041	0.304067	0.23471	0.74225	0.962903	no	0
XLOC_000225	Dpse\GA10118	2:3005663-3031008	Pse .175P	Pse .139XF1	OK	1	371.992	356.418	-0.0616994	-0.0466189	0.9482	0.996864	no	0
XLOC_000225	Dpse\GA10118	2:3005663-3031008	Pse .175P	Pse .175XF1	OK	1	371.992	440.041	0.242368	0.187973	0.7918	0.975987	no	0
XLOC_000226	Dpse\GA14092,Dpse\GA26977,Dpse\GA26978	2:3005663-3031008	Pse .139P	Pse .175P	OK	1	47.8563	40.3143	-0.247417	-0.109048	0.88115	0.992275	no	0	1	1	1
XLOC_000226	Dpse\GA14092,Dpse\GA26977,Dpse\GA26978	2:3005663-3031008	Pse .139P	Pse .139XF1	OK	1	47.8563	43.8248	-0.126961	-0.0562267	0.93805	0.996397	no	0
XLOC_000226	Dpse\GA14092,Dpse\GA26977,Dpse\GA26978	2:3005663-3031008	Pse .139P	Pse .175XF1	OK	1	47.8563	36.4324	-0.393486	-0.163534	0.8168	0.982393	no	0
XLOC_000226	Dpse\GA14092,Dpse\GA26977,Dpse\GA26978	2:3005663-3031008	Pse .139XF1	Pse .175XF1	OK	1	43.8248	36.4324	-0.266525	-0.11427	0.86945	0.990433	no	0
XLOC_000226	Dpse\GA14092,Dpse\GA26977,Dpse\GA26978	2:3005663-3031008	Pse .175P	Pse .139XF1	OK	1	40.3143	43.8248	0.120456	0.0549893	0.93895	0.996397	no	0
XLOC_000226	Dpse\GA14092,Dpse\GA26977,Dpse\GA26978	2:3005663-3031008	Pse .175P	Pse .175XF1	OK	1	40.3143	36.4324	-0.14607	-0.0623451	0.9291	0.995404	no	0
XLOC_000227	Dpse\GA26979	2:3005663-3031008	Pse .139P	Pse .175P	OK	1	17.6264	12.1575	-0.535898	-0.0582956	0.77435	0.971366	no	0	1	1	1
XLOC_000227	Dpse\GA26979	2:3005663-3031008	Pse .139P	Pse .139XF1	OK	1	17.6264	14.1167	-0.320336	-0.0369128	0.80855	0.980166	no	0
XLOC_000227	Dpse\GA26979	2:3005663-3031008	Pse .139P	Pse .175XF1	OK	1	17.6264	16.1607	-0.125251	-0.0144528	0.82	0.982556	no	0
XLOC_000227	Dpse\GA26979	2:3005663-3031008	Pse .139XF1	Pse .175XF1	OK	1	14.1167	16.1607	0.195085	0.0226539	0.8095	0.980256	no	0
XLOC_000227	Dpse\GA26979	2:3005663-3031008	Pse .175P	Pse .139XF1	OK	1	12.1575	14.1167	0.215562	0.0235811	0.7901	0.975387	no	0
XLOC_000227	Dpse\GA26979	2:3005663-3031008	Pse .175P	Pse .175XF1	OK	1	12.1575	16.1607	0.410648	0.0449783	0.7846	0.973961	no	0
XLOC_000228	Dpse\GA16046	2:3005663-3031008	Pse .139P	Pse .175P	OK	1	1.6617	1.43019	-0.216458	-0.0152012	0.4753	0.835044	no	0	1	1	1
XLOC_000228	Dpse\GA16046	2:3005663-3031008	Pse .139P	Pse .139XF1	OK	1	1.6617	1.25508	-0.404887	-0.0274486	0.45065	0.817182	no	0
XLOC_000228	Dpse\GA16046	2:3005663-3031008	Pse .139P	Pse .175XF1	OK	1	1.6617	1.31553	-0.337022	-0.0219408	0.45315	0.819219	no	0
XLOC_000228	Dpse\GA16046	2:3005663-3031008	Pse .139XF1	Pse .175XF1	OK	1	1.25508	1.31553	0.0678653	0.00437704	0.4378	0.807449	no	0
XLOC_000228	Dpse\GA16046	2:3005663-3031008	Pse .175P	Pse .139XF1	OK	1	1.43019	1.25508	-0.188429	-0.0130898	0.4618	0.825225	no	0
XLOC_000228	Dpse\GA16046	2:3005663-3031008	Pse .175P	Pse .175XF1	OK	1	1.43019	1.31553	-0.120564	-0.00802726	0.4645	0.827168	no	0
XLOC_000229	Dpse\GA26980	2:3031289-3034696	Pse .139P	Pse .175P	OK	1	3.39333	2.94497	-0.204451	-0.558101	0.42715	0.798504	no	0	1	1	1
XLOC_000229	Dpse\GA26980	2:3031289-3034696	Pse .139P	Pse .139XF1	OK	1	3.39333	3.10799	-0.126721	-0.345049	0.6227	0.918288	no	0
XLOC_000229	Dpse\GA26980	2:3031289-3034696	Pse .139P	Pse .175XF1	OK	1	3.39333	3.07565	-0.14181	-0.385943	0.58465	0.899651	no	0
XLOC_000229	Dpse\GA26980	2:3031289-3034696	Pse .139XF1	Pse .175XF1	OK	1	3.10799	3.07565	-0.0150891	-0.0404542	0.95625	0.996864	no	0
XLOC_000229	Dpse\GA26980	2:3031289-3034696	Pse .175P	Pse .139XF1	OK	1	2.94497	3.10799	0.0777296	0.209005	0.771	0.970388	no	0
XLOC_000229	Dpse\GA26980	2:3031289-3034696	Pse .175P	Pse .175XF1	OK	1	2.94497	3.07565	0.0626405	0.168351	0.81245	0.980781	no	0
XLOC_000230	Dpse\GA10230	2:3034811-3036901	Pse .139P	Pse .175P	OK	1	1.38774	0.95025	-0.546357	-0.960643	0.16025	0.498534	no	0	1	1	1
XLOC_000230	Dpse\GA10230	2:3034811-3036901	Pse .139P	Pse .139XF1	OK	1	1.38774	0.920251	-0.592636	-1.03307	0.1289	0.441886	no	0
XLOC_000230	Dpse\GA10230	2:3034811-3036901	Pse .139P	Pse .175XF1	OK	1	1.38774	0.728561	-0.929614	-1.53791	0.02645	0.171208	no	0
XLOC_000230	Dpse\GA10230	2:3034811-3036901	Pse .139XF1	Pse .175XF1	OK	1	0.920251	0.728561	-0.336978	-0.524429	0.43935	0.808508	no	0
XLOC_000230	Dpse\GA10230	2:3034811-3036901	Pse .175P	Pse .139XF1	OK	1	0.95025	0.920251	-0.0462789	-0.0759822	0.91585	0.99476	no	0
XLOC_000230	Dpse\GA10230	2:3034811-3036901	Pse .175P	Pse .175XF1	OK	1	0.95025	0.728561	-0.383257	-0.600556	0.37745	0.756443	no	0
XLOC_000231	Dpse\GA10229	2:3037162-3038227	Pse .139P	Pse .175P	NOTEST	0	0.293133	0.0661051	-2.14872	0	1	1	no	0	1	0	0
XLOC_000231	Dpse\GA10229	2:3037162-3038227	Pse .139P	Pse .139XF1	NOTEST	0	0.293133	0.156413	-0.906198	0	1	1	no	0
XLOC_000231	Dpse\GA10229	2:3037162-3038227	Pse .139P	Pse .175XF1	NOTEST	0	0.293133	0.0648766	-2.17579	0	1	1	no	0
XLOC_000231	Dpse\GA10229	2:3037162-3038227	Pse .139XF1	Pse .175XF1	NOTEST	0	0.156413	0.0648766	-1.26959	0	1	1	no	0
XLOC_000231	Dpse\GA10229	2:3037162-3038227	Pse .175P	Pse .139XF1	NOTEST	0	0.0661051	0.156413	1.24252	0	1	1	no	0
XLOC_000231	Dpse\GA10229	2:3037162-3038227	Pse .175P	Pse .175XF1	NOTEST	0	0.0661051	0.0648766	-0.027065	0	1	1	no	0
XLOC_000232	Dpse\GA10276	2:3050180-3060503	Pse .139P	Pse .175P	OK	1	318.427	450.089	0.499245	1.78652	0.0225	0.153539	no	0	1	1	1
XLOC_000232	Dpse\GA10276	2:3050180-3060503	Pse .139P	Pse .139XF1	OK	1	318.427	336.886	0.0812951	0.291631	0.7061	0.951646	no	0
XLOC_000232	Dpse\GA10276	2:3050180-3060503	Pse .139P	Pse .175XF1	OK	1	318.427	416.177	0.386233	1.3914	0.06995	0.314611	no	0
XLOC_000232	Dpse\GA10276	2:3050180-3060503	Pse .139XF1	Pse .175XF1	OK	1	336.886	416.177	0.304938	1.09979	0.15055	0.481645	no	0
XLOC_000232	Dpse\GA10276	2:3050180-3060503	Pse .175P	Pse .139XF1	OK	1	450.089	336.886	-0.41795	-1.49729	0.05545	0.27324	no	0
XLOC_000232	Dpse\GA10276	2:3050180-3060503	Pse .175P	Pse .175XF1	OK	1	450.089	416.177	-0.113012	-0.406571	0.59815	0.906381	no	0
XLOC_000233	Dpse\GA19790	2:3060681-3061699	Pse .139P	Pse .175P	OK	1	31.1838	23.6433	-0.399368	-1.58317	0.0621	0.293507	no	0	1	1	1
XLOC_000233	Dpse\GA19790	2:3060681-3061699	Pse .139P	Pse .139XF1	OK	1	31.1838	24.7759	-0.331862	-1.3188	0.1196	0.426858	no	0
XLOC_000233	Dpse\GA19790	2:3060681-3061699	Pse .139P	Pse .175XF1	OK	1	31.1838	29.996	-0.0560267	-0.225781	0.78575	0.97422	no	0
XLOC_000233	Dpse\GA19790	2:3060681-3061699	Pse .139XF1	Pse .175XF1	OK	1	24.7759	29.996	0.275835	1.09732	0.188	0.543771	no	0
XLOC_000233	Dpse\GA19790	2:3060681-3061699	Pse .175P	Pse .139XF1	OK	1	23.6433	24.7759	0.0675061	0.264284	0.74835	0.964462	no	0
XLOC_000233	Dpse\GA19790	2:3060681-3061699	Pse .175P	Pse .175XF1	OK	1	23.6433	29.996	0.343341	1.36252	0.1076	0.403462	no	0
XLOC_000234	Dpse\GA26983,Dpse\GA26983-RA	2:3068431-3069001	Pse .139P	Pse .175P	NOTEST	0	0	0	0	0	1	1	no	0	1	0	0
XLOC_000234	Dpse\GA26983,Dpse\GA26983-RA	2:3068431-3069001	Pse .139P	Pse .139XF1	NOTEST	0	0	0	0	0	1	1	no	0
XLOC_000234	Dpse\GA26983,Dpse\GA26983-RA	2:3068431-3069001	Pse .139P	Pse .175XF1	NOTEST	0	0	0	0	0	1	1	no	0
XLOC_000234	Dpse\GA26983,Dpse\GA26983-RA	2:3068431-3069001	Pse .139XF1	Pse .175XF1	NOTEST	0	0	0	0	0	1	1	no	0
XLOC_000234	Dpse\GA26983,Dpse\GA26983-RA	2:3068431-3069001	Pse .175P	Pse .139XF1	NOTEST	0	0	0	0	0	1	1	no	0
XLOC_000234	Dpse\GA26983,Dpse\GA26983-RA	2:3068431-3069001	Pse .175P	Pse .175XF1	NOTEST	0	0	0	0	0	1	1	no	0
XLOC_000235	Dpse\GA12555	2:3074079-3111891	Pse .139P	Pse .175P	OK	1	0.449913	2.62733	2.54588	2.80545	0.006	0.0597178	no	0	0	1	0
XLOC_000235	Dpse\GA12555	2:3074079-3111891	Pse .139P	Pse .139XF1	OK	1	0.449913	0.890824	0.985492	0.970251	0.21285	0.578733	no	0
XLOC_000235	Dpse\GA12555	2:3074079-3111891	Pse .175P	Pse .139XF1	OK	1	2.62733	0.890824	-1.56039	-2.21536	0.01025	0.0883374	no	0
XLOC_000235	Dpse\GA12555	2:3074079-3111891	Pse .175P	Pse .175XF1	OK	1	2.62733	5.92979	1.17438	2.48076	0.0048	0.05025	no	0
XLOC_000235	Dpse\GA12555	2:3074079-3111891	Pse .139P	Pse .175XF1	OK	1	0.449913	5.92979	3.72026	4.26838	0.0005	0.00845248	yes	1
XLOC_000235	Dpse\GA12555	2:3074079-3111891	Pse .139XF1	Pse .175XF1	OK	1	0.890824	5.92979	2.73477	4.15959	5e-05	0.001144	yes	1
XLOC_000236	Dpse\GA19815	2:3074079-3111891	Pse .139P	Pse .175P	OK	1	4.92436	4.65375	-0.0815435	-0.204965	0.7886	0.974823	no	0	1	1	1
XLOC_000236	Dpse\GA19815	2:3074079-3111891	Pse .139P	Pse .139XF1	OK	1	4.92436	5.10822	0.0528846	0.146629	0.84865	0.986845	no	0
XLOC_000236	Dpse\GA19815	2:3074079-3111891	Pse .139P	Pse .175XF1	OK	1	4.92436	3.27758	-0.587305	-1.14235	0.1041	0.395653	no	0
XLOC_000236	Dpse\GA19815	2:3074079-3111891	Pse .139XF1	Pse .175XF1	OK	1	5.10822	3.27758	-0.64019	-1.23696	0.0836	0.349456	no	0
XLOC_000236	Dpse\GA19815	2:3074079-3111891	Pse .175P	Pse .139XF1	OK	1	4.65375	5.10822	0.134428	0.334176	0.6639	0.935857	no	0
XLOC_000236	Dpse\GA19815	2:3074079-3111891	Pse .175P	Pse .175XF1	OK	1	4.65375	3.27758	-0.505762	-0.929522	0.1882	0.543997	no	0
XLOC_000237	Dpse\GA26984	2:3074079-3111891	Pse .139P	Pse .175P	NOTEST	0	0.180178	0.170804	-0.0770792	0	1	1	no	0	1	0	0
XLOC_000237	Dpse\GA26984	2:3074079-3111891	Pse .139P	Pse .139XF1	NOTEST	0	0.180178	0.0679178	-1.40756	0	1	1	no	0
XLOC_000237	Dpse\GA26984	2:3074079-3111891	Pse .139P	Pse .175XF1	NOTEST	0	0.180178	0	#NAME?	0	1	1	no	0
XLOC_000237	Dpse\GA26984	2:3074079-3111891	Pse .139XF1	Pse .175XF1	NOTEST	0	0.0679178	0	#NAME?	0	1	1	no	0
XLOC_000237	Dpse\GA26984	2:3074079-3111891	Pse .175P	Pse .139XF1	NOTEST	0	0.170804	0.0679178	-1.33048	0	1	1	no	0
XLOC_000237	Dpse\GA26984	2:3074079-3111891	Pse .175P	Pse .175XF1	NOTEST	0	0.170804	0	#NAME?	0	1	1	no	0
XLOC_000238	Dpse\GA19818	2:3074079-3111891	Pse .139P	Pse .175P	NOTEST	0	0.0819108	0.0489236	-0.743524	0	1	1	no	0	1	0	0
XLOC_000238	Dpse\GA19818	2:3074079-3111891	Pse .139P	Pse .139XF1	NOTEST	0	0.0819108	0.0695254	-0.236514	0	1	1	no	0
XLOC_000238	Dpse\GA19818	2:3074079-3111891	Pse .139P	Pse .175XF1	NOTEST	0	0.0819108	0	#NAME?	0	1	1	no	0
XLOC_000238	Dpse\GA19818	2:3074079-3111891	Pse .139XF1	Pse .175XF1	NOTEST	0	0.0695254	0	#NAME?	0	1	1	no	0
XLOC_000238	Dpse\GA19818	2:3074079-3111891	Pse .175P	Pse .139XF1	NOTEST	0	0.0489236	0.0695254	0.50701	0	1	1	no	0
XLOC_000238	Dpse\GA19818	2:3074079-3111891	Pse .175P	Pse .175XF1	NOTEST	0	0.0489236	0	#NAME?	0	1	1	no	0
XLOC_000239	Dpse\GA19825	2:3118053-3123655	Pse .139P	Pse .175P	OK	1	4.10165	3.96628	-0.0484181	-0.149788	0.82815	0.983832	no	0	1	1	1
XLOC_000239	Dpse\GA19825	2:3118053-3123655	Pse .139P	Pse .139XF1	OK	1	4.10165	4.18288	0.0282901	0.0878152	0.89655	0.993752	no	0
XLOC_000239	Dpse\GA19825	2:3118053-3123655	Pse .139P	Pse .175XF1	OK	1	4.10165	4.80425	0.228105	0.721165	0.29885	0.674988	no	0
XLOC_000239	Dpse\GA19825	2:3118053-3123655	Pse .139XF1	Pse .175XF1	OK	1	4.18288	4.80425	0.199815	0.62965	0.36315	0.742687	no	0
XLOC_000239	Dpse\GA19825	2:3118053-3123655	Pse .175P	Pse .139XF1	OK	1	3.96628	4.18288	0.0767082	0.236561	0.72955	0.959102	no	0
XLOC_000239	Dpse\GA19825	2:3118053-3123655	Pse .175P	Pse .175XF1	OK	1	3.96628	4.80425	0.276523	0.868344	0.212	0.577712	no	0
XLOC_000240	Dpse\GA26985	2:3127920-3131479	Pse .139P	Pse .175P	OK	1	48.1174	52.05	0.113338	0.421207	0.552	0.881263	no	0	1	1	1
XLOC_000240	Dpse\GA26985	2:3127920-3131479	Pse .139P	Pse .139XF1	OK	1	48.1174	47.4838	-0.0191246	-0.0706944	0.9208	0.995212	no	0
XLOC_000240	Dpse\GA26985	2:3127920-3131479	Pse .139P	Pse .175XF1	OK	1	48.1174	50.5762	0.0719008	0.2649	0.7061	0.951646	no	0
XLOC_000240	Dpse\GA26985	2:3127920-3131479	Pse .139XF1	Pse .175XF1	OK	1	47.4838	50.5762	0.0910253	0.335288	0.62595	0.919949	no	0
XLOC_000240	Dpse\GA26985	2:3127920-3131479	Pse .175P	Pse .139XF1	OK	1	52.05	47.4838	-0.132463	-0.492175	0.48995	0.844216	no	0
XLOC_000240	Dpse\GA26985	2:3127920-3131479	Pse .175P	Pse .175XF1	OK	1	52.05	50.5762	-0.0414375	-0.153447	0.82735	0.983832	no	0
XLOC_000241	Dpse\GA21732	2:3132273-3136684	Pse .139XF1	Pse .175XF1	OK	1	2.50159	2.35708	-0.0858438	-0.199618	0.77485	0.971478	no	0	0	1	0
XLOC_000241	Dpse\GA21732	2:3132273-3136684	Pse .175P	Pse .139XF1	OK	1	2.89557	2.50159	-0.211002	-0.496812	0.47765	0.836194	no	0
XLOC_000241	Dpse\GA21732	2:3132273-3136684	Pse .175P	Pse .175XF1	OK	1	2.89557	2.35708	-0.296845	-0.675137	0.3354	0.715276	no	0
XLOC_000241	Dpse\GA21732	2:3132273-3136684	Pse .139P	Pse .175P	OK	1	1.16835	2.89557	1.30937	2.7094	0.00035	0.00629108	yes	1
XLOC_000241	Dpse\GA21732	2:3132273-3136684	Pse .139P	Pse .139XF1	OK	1	1.16835	2.50159	1.09837	2.31473	0.0016	0.0216967	yes	1
XLOC_000241	Dpse\GA21732	2:3132273-3136684	Pse .139P	Pse .175XF1	OK	1	1.16835	2.35708	1.01253	2.07502	0.0037	0.0414548	yes	1
XLOC_000242	Dpse\GA21731	2:3137045-3138051	Pse .139P	Pse .175P	OK	1	13.4694	9.88882	-0.445814	-1.20843	0.08715	0.357383	no	0	1	1	1
XLOC_000242	Dpse\GA21731	2:3137045-3138051	Pse .139P	Pse .139XF1	OK	1	13.4694	9.39441	-0.51981	-1.40803	0.046	0.244248	no	0
XLOC_000242	Dpse\GA21731	2:3137045-3138051	Pse .139P	Pse .175XF1	OK	1	13.4694	8.97572	-0.585585	-1.57123	0.02455	0.162843	no	0
XLOC_000242	Dpse\GA21731	2:3137045-3138051	Pse .139XF1	Pse .175XF1	OK	1	9.39441	8.97572	-0.065775	-0.169202	0.8117	0.980523	no	0
XLOC_000242	Dpse\GA21731	2:3137045-3138051	Pse .175P	Pse .139XF1	OK	1	9.88882	9.39441	-0.0739962	-0.192138	0.788	0.974727	no	0
XLOC_000242	Dpse\GA21731	2:3137045-3138051	Pse .175P	Pse .175XF1	OK	1	9.88882	8.97572	-0.139771	-0.359778	0.609	0.911697	no	0
XLOC_000243	Dpse\GA21728,Dpse\GA21730	2:3180642-3189434	Pse .139P	Pse .175P	OK	1	173.795	170.77	-0.0253329	-0.0585218	0.93565	0.996256	no	0	1	1	1
XLOC_000243	Dpse\GA21728,Dpse\GA21730	2:3180642-3189434	Pse .139P	Pse .139XF1	OK	1	173.795	175.807	0.0165998	0.0381713	0.95685	0.996864	no	0
XLOC_000243	Dpse\GA21728,Dpse\GA21730	2:3180642-3189434	Pse .139P	Pse .175XF1	OK	1	173.795	164.554	-0.0788283	-0.183392	0.79675	0.977786	no	0
XLOC_000243	Dpse\GA21728,Dpse\GA21730	2:3180642-3189434	Pse .139XF1	Pse .175XF1	OK	1	175.807	164.554	-0.0954281	-0.226542	0.7461	0.964002	no	0
XLOC_000243	Dpse\GA21728,Dpse\GA21730	2:3180642-3189434	Pse .175P	Pse .139XF1	OK	1	170.77	175.807	0.0419327	0.0988178	0.8835	0.992752	no	0
XLOC_000243	Dpse\GA21728,Dpse\GA21730	2:3180642-3189434	Pse .175P	Pse .175XF1	OK	1	170.77	164.554	-0.0534955	-0.127621	0.85255	0.987851	no	0
XLOC_000244	Dpse\GA21725	2:3192032-3195014	Pse .139P	Pse .175P	OK	1	125.512	96.4831	-0.379475	-1.49618	0.05705	0.278462	no	0	1	1	1
XLOC_000244	Dpse\GA21725	2:3192032-3195014	Pse .139P	Pse .139XF1	OK	1	125.512	97.7091	-0.361257	-1.41953	0.06665	0.306139	no	0
XLOC_000244	Dpse\GA21725	2:3192032-3195014	Pse .139P	Pse .175XF1	OK	1	125.512	103.48	-0.27847	-1.10075	0.1585	0.49539	no	0
XLOC_000244	Dpse\GA21725	2:3192032-3195014	Pse .139XF1	Pse .175XF1	OK	1	97.7091	103.48	0.0827872	0.324613	0.67555	0.940816	no	0
XLOC_000244	Dpse\GA21725	2:3192032-3195014	Pse .175P	Pse .139XF1	OK	1	96.4831	97.7091	0.0182178	0.0712536	0.92615	0.995301	no	0
XLOC_000244	Dpse\GA21725	2:3192032-3195014	Pse .175P	Pse .175XF1	OK	1	96.4831	103.48	0.101005	0.397387	0.61395	0.9139	no	0
XLOC_000245	Dpse\GA26986,Dpse\GA26987	2:3195519-3196969	Pse .139P	Pse .175P	OK	1	215.099	214.406	-0.00465361	-0.017115	0.9796	0.997263	no	0	1	1	1
XLOC_000245	Dpse\GA26986,Dpse\GA26987	2:3195519-3196969	Pse .139P	Pse .139XF1	OK	1	215.099	186.449	-0.206216	-0.758174	0.27985	0.652853	no	0
XLOC_000245	Dpse\GA26986,Dpse\GA26987	2:3195519-3196969	Pse .139P	Pse .175XF1	OK	1	215.099	175.55	-0.29312	-1.07428	0.1241	0.434264	no	0
XLOC_000245	Dpse\GA26986,Dpse\GA26987	2:3195519-3196969	Pse .139XF1	Pse .175XF1	OK	1	186.449	175.55	-0.0869038	-0.318871	0.6558	0.932962	no	0
XLOC_000245	Dpse\GA26986,Dpse\GA26987	2:3195519-3196969	Pse .175P	Pse .139XF1	OK	1	214.406	186.449	-0.201562	-0.742169	0.29	0.665126	no	0
XLOC_000245	Dpse\GA26986,Dpse\GA26987	2:3195519-3196969	Pse .175P	Pse .175XF1	OK	1	214.406	175.55	-0.288466	-1.05879	0.13425	0.45268	no	0
XLOC_000246	Dpse\GA26988	2:3199446-3202475	Pse .139P	Pse .175XF1	OK	1	370.944	316.733	-0.227932	-0.773793	0.2692	0.639608	no	0	0	1	0
XLOC_000246	Dpse\GA26988	2:3199446-3202475	Pse .139XF1	Pse .175XF1	OK	1	242.79	316.733	0.383561	1.29146	0.06725	0.307822	no	0
XLOC_000246	Dpse\GA26988	2:3199446-3202475	Pse .175P	Pse .139XF1	OK	1	210.51	242.79	0.20582	0.697924	0.3206	0.699434	no	0
XLOC_000246	Dpse\GA26988	2:3199446-3202475	Pse .139P	Pse .175P	OK	1	370.944	210.51	-0.817314	-2.79468	0.00015	0.00305471	yes	1
XLOC_000246	Dpse\GA26988	2:3199446-3202475	Pse .139P	Pse .139XF1	OK	1	370.944	242.79	-0.611493	-2.0826	0.0032	0.0371577	yes	1
XLOC_000246	Dpse\GA26988	2:3199446-3202475	Pse .175P	Pse .175XF1	OK	1	210.51	316.733	0.589382	1.99221	0.0047	0.0494802	yes	1
XLOC_000247	Dpse\GA21383	2:3202624-3232513	Pse .139P	Pse .139XF1	OK	1	3.53143	4.59714	0.380487	1.13317	0.10465	0.396861	no	0	0	1	0
XLOC_000247	Dpse\GA21383	2:3202624-3232513	Pse .139P	Pse .175XF1	OK	1	3.53143	5.19868	0.557896	1.6618	0.01965	0.140096	no	0
XLOC_000247	Dpse\GA21383	2:3202624-3232513	Pse .139XF1	Pse .175XF1	OK	1	4.59714	5.19868	0.177409	0.546298	0.43535	0.805332	no	0
XLOC_000247	Dpse\GA21383	2:3202624-3232513	Pse .175P	Pse .139XF1	OK	1	6.20758	4.59714	-0.433292	-1.3638	0.0499	0.256749	no	0
XLOC_000247	Dpse\GA21383	2:3202624-3232513	Pse .175P	Pse .175XF1	OK	1	6.20758	5.19868	-0.255883	-0.805543	0.2561	0.623575	no	0
XLOC_000247	Dpse\GA21383	2:3202624-3232513	Pse .139P	Pse .175P	OK	1	3.53143	6.20758	0.813779	2.47413	0.00065	0.0104856	yes	1
XLOC_000248	-	2:3237444-3259114	Pse .139P	Pse .175P	NOTEST	0	0.11044	0.171691	0.636545	0	1	1	no	0	1	0	0
XLOC_000248	-	2:3237444-3259114	Pse .139P	Pse .139XF1	NOTEST	0	0.11044	0.259388	1.23184	0	1	1	no	0
XLOC_000248	-	2:3237444-3259114	Pse .139P	Pse .175XF1	NOTEST	0	0.11044	0.132575	0.26354	0	1	1	no	0
XLOC_000248	-	2:3237444-3259114	Pse .139XF1	Pse .175XF1	NOTEST	0	0.259388	0.132575	-0.968303	0	1	1	no	0
XLOC_000248	-	2:3237444-3259114	Pse .175P	Pse .139XF1	NOTEST	0	0.171691	0.259388	0.595298	0	1	1	no	0
XLOC_000248	-	2:3237444-3259114	Pse .175P	Pse .175XF1	NOTEST	0	0.171691	0.132575	-0.373005	0	1	1	no	0
XLOC_000249	-	2:3237444-3259114	Pse .139P	Pse .175P	NOTEST	0	0.0816445	0.0315725	-1.37069	0	1	1	no	0	1	0	0
XLOC_000249	-	2:3237444-3259114	Pse .139P	Pse .139XF1	NOTEST	0	0.0816445	0.130894	0.680968	0	1	1	no	0
XLOC_000249	-	2:3237444-3259114	Pse .139P	Pse .175XF1	NOTEST	0	0.0816445	0.0757014	-0.109036	0	1	1	no	0
XLOC_000249	-	2:3237444-3259114	Pse .139XF1	Pse .175XF1	NOTEST	0	0.130894	0.0757014	-0.790004	0	1	1	no	0
XLOC_000249	-	2:3237444-3259114	Pse .175P	Pse .139XF1	NOTEST	0	0.0315725	0.130894	2.05165	0	1	1	no	0
XLOC_000249	-	2:3237444-3259114	Pse .175P	Pse .175XF1	NOTEST	0	0.0315725	0.0757014	1.26165	0	1	1	no	0
XLOC_000250	Dpse\GA17287	2:3262920-3270052	Pse .139P	Pse .175P	OK	1	8.91845	10.0634	0.174248	0.242396	0.73005	0.959258	no	0	1	1	1
XLOC_000250	Dpse\GA17287	2:3262920-3270052	Pse .139P	Pse .139XF1	OK	1	8.91845	9.38359	0.0733472	0.0967101	0.89015	0.993132	no	0
XLOC_000250	Dpse\GA17287	2:3262920-3270052	Pse .139P	Pse .175XF1	OK	1	8.91845	7.93924	-0.167791	-0.217865	0.75555	0.966027	no	0
XLOC_000250	Dpse\GA17287	2:3262920-3270052	Pse .139XF1	Pse .175XF1	OK	1	9.38359	7.93924	-0.241138	-0.300366	0.67505	0.940612	no	0
XLOC_000250	Dpse\GA17287	2:3262920-3270052	Pse .175P	Pse .139XF1	OK	1	10.0634	9.38359	-0.100901	-0.133867	0.849	0.986845	no	0
XLOC_000250	Dpse\GA17287	2:3262920-3270052	Pse .175P	Pse .175XF1	OK	1	10.0634	7.93924	-0.342038	-0.446791	0.5296	0.868817	no	0
XLOC_000251	Dpse\GA18771	2:3262920-3270052	Pse .139P	Pse .175P	NOTEST	0	0.108647	0	#NAME?	0	1	1	no	0	1	0	0
XLOC_000251	Dpse\GA18771	2:3262920-3270052	Pse .139P	Pse .139XF1	NOTEST	0	0.108647	0	#NAME?	0	1	1	no	0
XLOC_000251	Dpse\GA18771	2:3262920-3270052	Pse .139P	Pse .175XF1	NOTEST	0	0.108647	0	#NAME?	0	1	1	no	0
XLOC_000251	Dpse\GA18771	2:3262920-3270052	Pse .139XF1	Pse .175XF1	NOTEST	0	0	0	0	0	1	1	no	0
XLOC_000251	Dpse\GA18771	2:3262920-3270052	Pse .175P	Pse .139XF1	NOTEST	0	0	0	0	0	1	1	no	0
XLOC_000251	Dpse\GA18771	2:3262920-3270052	Pse .175P	Pse .175XF1	NOTEST	0	0	0	0	0	1	1	no	0
XLOC_000252	Dpse\GA16151	2:3270457-3271804	Pse .139P	Pse .175P	OK	1	11.4002	11.6793	0.0348951	0.105395	0.883	0.992648	no	0	1	1	1
XLOC_000252	Dpse\GA16151	2:3270457-3271804	Pse .139P	Pse .139XF1	OK	1	11.4002	12.0653	0.0818084	0.247503	0.73085	0.959493	no	0
XLOC_000252	Dpse\GA16151	2:3270457-3271804	Pse .139P	Pse .175XF1	OK	1	11.4002	13.3705	0.230004	0.702721	0.31915	0.697785	no	0
XLOC_000252	Dpse\GA16151	2:3270457-3271804	Pse .139XF1	Pse .175XF1	OK	1	12.0653	13.3705	0.148195	0.454429	0.51585	0.861196	no	0
XLOC_000252	Dpse\GA16151	2:3270457-3271804	Pse .175P	Pse .139XF1	OK	1	11.6793	12.0653	0.0469133	0.142199	0.8416	0.986279	no	0
XLOC_000252	Dpse\GA16151	2:3270457-3271804	Pse .175P	Pse .175XF1	OK	1	11.6793	13.3705	0.195108	0.597255	0.3958	0.772518	no	0
XLOC_000253	Dpse\GA26807	2:3273932-3289389	Pse .139P	Pse .175P	OK	1	0.590304	3.76091	2.67155	1.88101	0.0631	0.296213	no	0	1	1	1
XLOC_000253	Dpse\GA26807	2:3273932-3289389	Pse .139P	Pse .139XF1	OK	1	0.590304	0.975815	0.725149	0.39848	0.63675	0.92411	no	0
XLOC_000253	Dpse\GA26807	2:3273932-3289389	Pse .139P	Pse .175XF1	OK	1	0.590304	1.99237	1.75495	1.16414	0.1679	0.511817	no	0
XLOC_000253	Dpse\GA26807	2:3273932-3289389	Pse .139XF1	Pse .175XF1	OK	1	0.975815	1.99237	1.02981	0.735288	0.3482	0.727982	no	0
XLOC_000253	Dpse\GA26807	2:3273932-3289389	Pse .175P	Pse .139XF1	OK	1	3.76091	0.975815	-1.9464	-1.49015	0.1018	0.390604	no	0
XLOC_000253	Dpse\GA26807	2:3273932-3289389	Pse .175P	Pse .175XF1	OK	1	3.76091	1.99237	-0.916597	-1.12224	0.17895	0.529929	no	0
XLOC_000254	Dpse\GA18780	2:3291974-3296828	Pse .139P	Pse .175P	OK	1	0.617214	0.872153	0.49881	0.736682	0.2552	0.62259	no	0	0	1	0
XLOC_000254	Dpse\GA18780	2:3291974-3296828	Pse .139P	Pse .175XF1	OK	1	0.617214	1.50687	1.28771	2.01762	0.00685	0.0658307	no	0
XLOC_000254	Dpse\GA18780	2:3291974-3296828	Pse .139XF1	Pse .175XF1	OK	1	1.85807	1.50687	-0.302251	-0.666239	0.33025	0.709563	no	0
XLOC_000254	Dpse\GA18780	2:3291974-3296828	Pse .175P	Pse .175XF1	OK	1	0.872153	1.50687	0.788898	1.52212	0.027	0.173622	no	0
XLOC_000254	Dpse\GA18780	2:3291974-3296828	Pse .139P	Pse .139XF1	OK	1	0.617214	1.85807	1.58996	2.5277	0.0014	0.0195179	yes	1
XLOC_000254	Dpse\GA18780	2:3291974-3296828	Pse .175P	Pse .139XF1	OK	1	0.872153	1.85807	1.09115	2.1526	0.00295	0.0348948	yes	1
XLOC_000255	-	2:3298234-3303996	Pse .139P	Pse .175P	OK	1	16.7041	15.6198	-0.0968304	-0.0967852	0.891	0.993153	no	0	1	1	1
XLOC_000255	-	2:3298234-3303996	Pse .139P	Pse .139XF1	OK	1	16.7041	14.2248	-0.231793	-0.201515	0.7779	0.972241	no	0
XLOC_000255	-	2:3298234-3303996	Pse .139P	Pse .175XF1	OK	1	16.7041	9.10629	-0.875267	-0.720273	0.3032	0.679883	no	0
XLOC_000255	-	2:3298234-3303996	Pse .139XF1	Pse .175XF1	OK	1	14.2248	9.10629	-0.643474	-0.513152	0.47245	0.832909	no	0
XLOC_000255	-	2:3298234-3303996	Pse .175P	Pse .139XF1	OK	1	15.6198	14.2248	-0.134962	-0.128876	0.85125	0.987455	no	0
XLOC_000255	-	2:3298234-3303996	Pse .175P	Pse .175XF1	OK	1	15.6198	9.10629	-0.778437	-0.696177	0.31135	0.688881	no	0
XLOC_000256	Dpse\GA18798	2:3306626-3310839	Pse .139P	Pse .175P	OK	1	259.112	238.191	-0.121452	-0.43431	0.5279	0.868065	no	0	1	1	1
XLOC_000256	Dpse\GA18798	2:3306626-3310839	Pse .139P	Pse .139XF1	OK	1	259.112	219.637	-0.238454	-0.853545	0.21995	0.588133	no	0
XLOC_000256	Dpse\GA18798	2:3306626-3310839	Pse .139P	Pse .175XF1	OK	1	259.112	262.387	0.0181215	0.0647454	0.9286	0.995382	no	0
XLOC_000256	Dpse\GA18798	2:3306626-3310839	Pse .139XF1	Pse .175XF1	OK	1	219.637	262.387	0.256576	0.921812	0.18905	0.545219	no	0
XLOC_000256	Dpse\GA18798	2:3306626-3310839	Pse .175P	Pse .139XF1	OK	1	238.191	219.637	-0.117002	-0.420731	0.5536	0.882458	no	0
XLOC_000256	Dpse\GA18798	2:3306626-3310839	Pse .175P	Pse .175XF1	OK	1	238.191	262.387	0.139574	0.500957	0.47575	0.835287	no	0
XLOC_000257	Dpse\GA18806	2:3314430-3322184	Pse .139P	Pse .175P	OK	1	6.54335	6.6548	0.0243662	0.0694333	0.92045	0.995212	no	0	0	1	0
XLOC_000257	Dpse\GA18806	2:3314430-3322184	Pse .139P	Pse .175XF1	OK	1	6.54335	6.92666	0.0821313	0.234563	0.7341	0.960545	no	0
XLOC_000257	Dpse\GA18806	2:3314430-3322184	Pse .175P	Pse .175XF1	OK	1	6.6548	6.92666	0.0577651	0.167807	0.81455	0.981415	no	0
XLOC_000257	Dpse\GA18806	2:3314430-3322184	Pse .139P	Pse .139XF1	OK	1	6.54335	12.394	0.921543	2.75122	0.00035	0.00629108	yes	1
XLOC_000257	Dpse\GA18806	2:3314430-3322184	Pse .139XF1	Pse .175XF1	OK	1	12.394	6.92666	-0.839411	-2.55966	0.00025	0.00474953	yes	1
XLOC_000257	Dpse\GA18806	2:3314430-3322184	Pse .175P	Pse .139XF1	OK	1	6.6548	12.394	0.897177	2.72884	0.00015	0.00305471	yes	1
XLOC_000258	Dpse\GA26989	2:3322477-3323818	Pse .139P	Pse .175P	NOTEST	0	0.115862	0.318746	1.46	0	1	1	no	0	1	0	0
XLOC_000258	Dpse\GA26989	2:3322477-3323818	Pse .139P	Pse .139XF1	NOTEST	0	0.115862	0.245326	1.0823	0	1	1	no	0
XLOC_000258	Dpse\GA26989	2:3322477-3323818	Pse .139P	Pse .175XF1	NOTEST	0	0.115862	0.207018	0.837356	0	1	1	no	0
XLOC_000258	Dpse\GA26989	2:3322477-3323818	Pse .139XF1	Pse .175XF1	NOTEST	0	0.245326	0.207018	-0.244941	0	1	1	no	0
XLOC_000258	Dpse\GA26989	2:3322477-3323818	Pse .175P	Pse .139XF1	NOTEST	0	0.318746	0.245326	-0.377706	0	1	1	no	0
XLOC_000258	Dpse\GA26989	2:3322477-3323818	Pse .175P	Pse .175XF1	NOTEST	0	0.318746	0.207018	-0.622647	0	1	1	no	0
XLOC_000259	Dpse\GA18819	2:3324212-3331769	Pse .139P	Pse .175P	OK	1	16.2564	11.5351	-0.494971	-1.63132	0.0204	0.143609	no	0	1	1	1
XLOC_000259	Dpse\GA18819	2:3324212-3331769	Pse .139P	Pse .139XF1	OK	1	16.2564	16.3272	0.00627056	0.020938	0.9747	0.996985	no	0
XLOC_000259	Dpse\GA18819	2:3324212-3331769	Pse .139P	Pse .175XF1	OK	1	16.2564	13.4453	-0.273906	-0.91525	0.1879	0.543619	no	0
XLOC_000259	Dpse\GA18819	2:3324212-3331769	Pse .139XF1	Pse .175XF1	OK	1	16.3272	13.4453	-0.280176	-0.94097	0.1764	0.525611	no	0
XLOC_000259	Dpse\GA18819	2:3324212-3331769	Pse .175P	Pse .139XF1	OK	1	11.5351	16.3272	0.501242	1.66017	0.01935	0.13867	no	0
XLOC_000259	Dpse\GA18819	2:3324212-3331769	Pse .175P	Pse .175XF1	OK	1	11.5351	13.4453	0.221065	0.732707	0.29215	0.667487	no	0
XLOC_000260	Dpse\GA19956	2:3334694-3342741	Pse .139P	Pse .175P	NOTEST	0	0.496001	0.486812	-0.0269765	0	1	1	no	0	1	1	1
XLOC_000260	Dpse\GA19956	2:3334694-3342741	Pse .139P	Pse .175XF1	NOTEST	0	0.496001	0.325302	-0.608563	0	1	1	no	0
XLOC_000260	Dpse\GA19956	2:3334694-3342741	Pse .175P	Pse .175XF1	NOTEST	0	0.486812	0.325302	-0.581586	0	1	1	no	0
XLOC_000260	Dpse\GA19956	2:3334694-3342741	Pse .139P	Pse .139XF1	OK	1	0.496001	0.677449	0.44977	0.464319	0.51445	0.860282	no	0
XLOC_000260	Dpse\GA19956	2:3334694-3342741	Pse .139XF1	Pse .175XF1	OK	1	0.677449	0.325302	-1.05833	-0.96789	0.1626	0.502519	no	0
XLOC_000260	Dpse\GA19956	2:3334694-3342741	Pse .175P	Pse .139XF1	OK	1	0.486812	0.677449	0.476746	0.486404	0.4881	0.842944	no	0
XLOC_000261	Dpse\GA13563	2:3362994-3370689	Pse .139P	Pse .175P	OK	1	18.3623	20.4129	0.152734	0.527546	0.4542	0.820143	no	0	1	1	1
XLOC_000261	Dpse\GA13563	2:3362994-3370689	Pse .139P	Pse .139XF1	OK	1	18.3623	18.3002	-0.00488404	-0.0168103	0.98055	0.997263	no	0
XLOC_000261	Dpse\GA13563	2:3362994-3370689	Pse .139P	Pse .175XF1	OK	1	18.3623	21.7209	0.242337	0.837328	0.23555	0.607617	no	0
XLOC_000261	Dpse\GA13563	2:3362994-3370689	Pse .139XF1	Pse .175XF1	OK	1	18.3002	21.7209	0.247221	0.852685	0.22645	0.596194	no	0
XLOC_000261	Dpse\GA13563	2:3362994-3370689	Pse .175P	Pse .139XF1	OK	1	20.4129	18.3002	-0.157618	-0.543449	0.43735	0.8071	no	0
XLOC_000261	Dpse\GA13563	2:3362994-3370689	Pse .175P	Pse .175XF1	OK	1	20.4129	21.7209	0.0896027	0.31014	0.65865	0.933651	no	0
XLOC_000262	Dpse\GA13587	2:3372097-3379338	Pse .139P	Pse .175P	OK	1	21.8988	31.2961	0.515133	1.72353	0.0153	0.117828	no	0	1	1	1
XLOC_000262	Dpse\GA13587	2:3372097-3379338	Pse .139P	Pse .139XF1	OK	1	21.8988	20.6775	-0.0827881	-0.270567	0.7011	0.950023	no	0
XLOC_000262	Dpse\GA13587	2:3372097-3379338	Pse .139P	Pse .175XF1	OK	1	21.8988	22.9872	0.069976	0.230557	0.74485	0.963602	no	0
XLOC_000262	Dpse\GA13587	2:3372097-3379338	Pse .139XF1	Pse .175XF1	OK	1	20.6775	22.9872	0.152764	0.503885	0.4729	0.833194	no	0
XLOC_000262	Dpse\GA13587	2:3372097-3379338	Pse .175P	Pse .139XF1	OK	1	31.2961	20.6775	-0.597921	-2.00281	0.0048	0.05025	no	0
XLOC_000262	Dpse\GA13587	2:3372097-3379338	Pse .175P	Pse .175XF1	OK	1	31.2961	22.9872	-0.445157	-1.50387	0.03375	0.20097	no	0
XLOC_000263	Dpse\GA13064	2:3386790-3390088	Pse .139P	Pse .175P	OK	1	4.18683	4.61842	0.141542	0.427695	0.54085	0.874655	no	0	1	1	1
XLOC_000263	Dpse\GA13064	2:3386790-3390088	Pse .139P	Pse .139XF1	OK	1	4.18683	4.43085	0.0817266	0.247121	0.72425	0.957571	no	0
XLOC_000263	Dpse\GA13064	2:3386790-3390088	Pse .139P	Pse .175XF1	OK	1	4.18683	4.46531	0.0929037	0.280761	0.6862	0.9447	no	0
XLOC_000263	Dpse\GA13064	2:3386790-3390088	Pse .139XF1	Pse .175XF1	OK	1	4.43085	4.46531	0.0111771	0.0338544	0.96085	0.996864	no	0
XLOC_000263	Dpse\GA13064	2:3386790-3390088	Pse .175P	Pse .139XF1	OK	1	4.61842	4.43085	-0.059815	-0.181152	0.7924	0.976128	no	0
XLOC_000263	Dpse\GA13064	2:3386790-3390088	Pse .175P	Pse .175XF1	OK	1	4.61842	4.46531	-0.0486379	-0.147219	0.83095	0.984287	no	0
XLOC_000264	Dpse\GA26803	2:3403671-3404885	Pse .139P	Pse .175P	OK	1	7.69536	3.29645	-1.22307	-1.50083	0.06655	0.30589	no	0	1	1	1
XLOC_000264	Dpse\GA26803	2:3403671-3404885	Pse .139P	Pse .139XF1	OK	1	7.69536	5.54898	-0.471767	-0.706894	0.3473	0.727273	no	0
XLOC_000264	Dpse\GA26803	2:3403671-3404885	Pse .139P	Pse .175XF1	OK	1	7.69536	2.84468	-1.43572	-1.86109	0.0128	0.104004	no	0
XLOC_000264	Dpse\GA26803	2:3403671-3404885	Pse .139XF1	Pse .175XF1	OK	1	5.54898	2.84468	-0.963958	-1.24764	0.10315	0.393642	no	0
XLOC_000264	Dpse\GA26803	2:3403671-3404885	Pse .175P	Pse .139XF1	OK	1	3.29645	5.54898	0.751306	0.920665	0.2496	0.619048	no	0
XLOC_000264	Dpse\GA26803	2:3403671-3404885	Pse .175P	Pse .175XF1	OK	1	3.29645	2.84468	-0.212651	-0.235458	0.75615	0.966065	no	0
XLOC_000265	-	2:3405751-3406458	Pse .139P	Pse .139XF1	OK	1	12.9729	8.74384	-0.569158	-1.8331	0.0481	0.251185	no	0	0	1	0
XLOC_000265	-	2:3405751-3406458	Pse .175P	Pse .175XF1	OK	1	2.85036	4.1443	0.539983	1.24021	0.18925	0.545581	no	0
XLOC_000265	-	2:3405751-3406458	Pse .139P	Pse .175P	OK	1	12.9729	2.85036	-2.18628	-5.66138	5e-05	0.001144	yes	1
XLOC_000265	-	2:3405751-3406458	Pse .139P	Pse .175XF1	OK	1	12.9729	4.1443	-1.6463	-4.6423	5e-05	0.001144	yes	1
XLOC_000265	-	2:3405751-3406458	Pse .139XF1	Pse .175XF1	OK	1	8.74384	4.1443	-1.07714	-2.91179	0.0026	0.0316344	yes	1
XLOC_000265	-	2:3405751-3406458	Pse .175P	Pse .139XF1	OK	1	2.85036	8.74384	1.61712	4.04013	0.0002	0.00391908	yes	1
XLOC_000266	-	2:3416311-3417499	Pse .139P	Pse .175P	OK	1	3.18065	2.51331	-0.33973	-0.243671	0.72245	0.956862	no	0	1	1	1
XLOC_000266	-	2:3416311-3417499	Pse .139P	Pse .139XF1	OK	1	3.18065	2.84369	-0.161556	-0.133807	0.84985	0.987027	no	0
XLOC_000266	-	2:3416311-3417499	Pse .139P	Pse .175XF1	OK	1	3.18065	1.4627	-1.12069	-0.772131	0.2702	0.640885	no	0
XLOC_000266	-	2:3416311-3417499	Pse .139XF1	Pse .175XF1	OK	1	2.84369	1.4627	-0.959135	-0.623142	0.38635	0.764033	no	0
XLOC_000266	-	2:3416311-3417499	Pse .175P	Pse .139XF1	OK	1	2.51331	2.84369	0.178174	0.119953	0.86695	0.990096	no	0
XLOC_000266	-	2:3416311-3417499	Pse .175P	Pse .175XF1	OK	1	2.51331	1.4627	-0.780961	-0.462182	0.5347	0.871168	no	0
XLOC_000267	-	2:3418059-3419798	Pse .175P	Pse .175XF1	NOTEST	0	0.685322	0.430134	-0.671995	0	1	1	no	0	1	1	1
XLOC_000267	-	2:3418059-3419798	Pse .139P	Pse .175P	OK	1	1.27293	0.685322	-0.893304	-0.698606	0.4072	0.782029	no	0
XLOC_000267	-	2:3418059-3419798	Pse .139P	Pse .139XF1	OK	1	1.27293	0.705403	-0.851637	-0.888997	0.30315	0.679849	no	0
XLOC_000267	-	2:3418059-3419798	Pse .139P	Pse .175XF1	OK	1	1.27293	0.430134	-1.5653	-1.51786	0.093	0.370783	no	0
XLOC_000267	-	2:3418059-3419798	Pse .139XF1	Pse .175XF1	OK	1	0.705403	0.430134	-0.713662	-0.624475	0.4739	0.833969	no	0
XLOC_000267	-	2:3418059-3419798	Pse .175P	Pse .139XF1	OK	1	0.685322	0.705403	0.0416671	0.0304082	0.97095	0.996985	no	0
XLOC_000268	-	2:3418059-3419798	Pse .139P	Pse .175P	OK	1	14.811	0.487216	-4.92596	-2.14752	0.1537	0.487609	no	0	1	1	1
XLOC_000268	-	2:3418059-3419798	Pse .139P	Pse .139XF1	OK	1	14.811	7.86384	-0.91336	-1.48746	0.0402	0.225122	no	0
XLOC_000268	-	2:3418059-3419798	Pse .139P	Pse .175XF1	OK	1	14.811	4.95019	-1.58111	-2.08808	0.0118	0.0982722	no	0
XLOC_000268	-	2:3418059-3419798	Pse .139XF1	Pse .175XF1	OK	1	7.86384	4.95019	-0.667749	-0.805321	0.2534	0.620269	no	0
XLOC_000268	-	2:3418059-3419798	Pse .175P	Pse .139XF1	OK	1	0.487216	7.86384	4.0126	1.73065	0.16055	0.499023	no	0
XLOC_000268	-	2:3418059-3419798	Pse .175P	Pse .175XF1	OK	1	0.487216	4.95019	3.34485	1.41701	0.17255	0.519706	no	0
XLOC_000269	Dpse\GA22176,Dpse\GA26990,Dpse\GA26992	2:3423630-3434614	Pse .139P	Pse .175P	OK	1	661.634	558.609	-0.244196	-0.763406	0.34705	0.727109	no	0	1	1	1
XLOC_000269	Dpse\GA22176,Dpse\GA26990,Dpse\GA26992	2:3423630-3434614	Pse .139P	Pse .139XF1	OK	1	661.634	519.14	-0.34991	-1.0878	0.18105	0.533183	no	0
XLOC_000269	Dpse\GA22176,Dpse\GA26990,Dpse\GA26992	2:3423630-3434614	Pse .139P	Pse .175XF1	OK	1	661.634	399.718	-0.727053	-2.28786	0.0052	0.0534834	no	0
XLOC_000269	Dpse\GA22176,Dpse\GA26990,Dpse\GA26992	2:3423630-3434614	Pse .139XF1	Pse .175XF1	OK	1	519.14	399.718	-0.377143	-1.20017	0.1382	0.459429	no	0
XLOC_000269	Dpse\GA22176,Dpse\GA26990,Dpse\GA26992	2:3423630-3434614	Pse .175P	Pse .139XF1	OK	1	558.609	519.14	-0.105714	-0.334161	0.67845	0.941894	no	0
XLOC_000269	Dpse\GA22176,Dpse\GA26990,Dpse\GA26992	2:3423630-3434614	Pse .175P	Pse .175XF1	OK	1	558.609	399.718	-0.482857	-1.5456	0.059	0.284576	no	0
XLOC_000270	Dpse\GA26991	2:3423630-3434614	Pse .139P	Pse .175P	OK	1	444.665	392.206	-0.181109	-0.404452	0.63765	0.924564	no	0	1	1	1
XLOC_000270	Dpse\GA26991	2:3423630-3434614	Pse .139P	Pse .139XF1	OK	1	444.665	357.552	-0.314568	-0.697313	0.41595	0.789406	no	0
XLOC_000270	Dpse\GA26991	2:3423630-3434614	Pse .139P	Pse .175XF1	OK	1	444.665	274.912	-0.693747	-1.5548	0.0744	0.326141	no	0
XLOC_000270	Dpse\GA26991	2:3423630-3434614	Pse .139XF1	Pse .175XF1	OK	1	357.552	274.912	-0.379179	-0.871633	0.3186	0.697246	no	0
XLOC_000270	Dpse\GA26991	2:3423630-3434614	Pse .175P	Pse .139XF1	OK	1	392.206	357.552	-0.133459	-0.30564	0.7217	0.956714	no	0
XLOC_000270	Dpse\GA26991	2:3423630-3434614	Pse .175P	Pse .175XF1	OK	1	392.206	274.912	-0.512638	-1.18784	0.1736	0.521384	no	0
XLOC_000271	-	2:3434801-3436255	Pse .139P	Pse .139XF1	OK	1	12.8483	10.6717	-0.267781	-0.534893	0.441	0.809655	no	0	0	1	0
XLOC_000271	-	2:3434801-3436255	Pse .175P	Pse .139XF1	OK	1	6.11409	10.6717	0.803585	1.48957	0.0344	0.203694	no	0
XLOC_000271	-	2:3434801-3436255	Pse .175P	Pse .175XF1	OK	1	6.11409	4.23419	-0.530052	-0.877054	0.20655	0.569891	no	0
XLOC_000271	-	2:3434801-3436255	Pse .139P	Pse .175P	OK	1	12.8483	6.11409	-1.07137	-2.12832	0.003	0.0353355	yes	1
XLOC_000271	-	2:3434801-3436255	Pse .139P	Pse .175XF1	OK	1	12.8483	4.23419	-1.60142	-2.80978	0.00025	0.00474953	yes	1
XLOC_000271	-	2:3434801-3436255	Pse .139XF1	Pse .175XF1	OK	1	10.6717	4.23419	-1.33364	-2.21514	0.00255	0.0311628	yes	1
XLOC_000272	Dpse\GA10001	2:3438546-3446809	Pse .139P	Pse .175P	NOTEST	0	0.214882	0.0715846	-1.58582	0	1	1	no	0	1	0	0
XLOC_000272	Dpse\GA10001	2:3438546-3446809	Pse .139P	Pse .139XF1	NOTEST	0	0.214882	0.209595	-0.0359409	0	1	1	no	0
XLOC_000272	Dpse\GA10001	2:3438546-3446809	Pse .139P	Pse .175XF1	NOTEST	0	0.214882	0.286285	0.413909	0	1	1	no	0
XLOC_000272	Dpse\GA10001	2:3438546-3446809	Pse .139XF1	Pse .175XF1	NOTEST	0	0.209595	0.286285	0.44985	0	1	1	no	0
XLOC_000272	Dpse\GA10001	2:3438546-3446809	Pse .175P	Pse .139XF1	NOTEST	0	0.0715846	0.209595	1.54988	0	1	1	no	0
XLOC_000272	Dpse\GA10001	2:3438546-3446809	Pse .175P	Pse .175XF1	NOTEST	0	0.0715846	0.286285	1.99973	0	1	1	no	0
XLOC_000273	Dpse\GA26800	2:3449754-3490821	Pse .139P	Pse .175P	OK	1	14.3954	4.55493	-1.6601	-2.06309	0.0103	0.0886638	no	0	1	1	1
XLOC_000273	Dpse\GA26800	2:3449754-3490821	Pse .139P	Pse .139XF1	OK	1	14.3954	7.04083	-1.03179	-1.50963	0.03775	0.215975	no	0
XLOC_000273	Dpse\GA26800	2:3449754-3490821	Pse .139P	Pse .175XF1	OK	1	14.3954	6.44655	-1.15901	-1.57665	0.0333	0.199458	no	0
XLOC_000273	Dpse\GA26800	2:3449754-3490821	Pse .139XF1	Pse .175XF1	OK	1	7.04083	6.44655	-0.12722	-0.159275	0.82115	0.982684	no	0
XLOC_000273	Dpse\GA26800	2:3449754-3490821	Pse .175P	Pse .139XF1	OK	1	4.55493	7.04083	0.628317	0.727897	0.2995	0.675716	no	0
XLOC_000273	Dpse\GA26800	2:3449754-3490821	Pse .175P	Pse .175XF1	OK	1	4.55493	6.44655	0.501097	0.553925	0.4375	0.807192	no	0
XLOC_000274	Dpse\GA26993	2:3525047-3526946	Pse .139P	Pse .175P	OK	1	17.9924	25.344	0.494258	1.70547	0.01345	0.107707	no	0	1	1	1
XLOC_000274	Dpse\GA26993	2:3525047-3526946	Pse .139P	Pse .139XF1	OK	1	17.9924	20.2267	0.168873	0.580101	0.4143	0.787967	no	0
XLOC_000274	Dpse\GA26993	2:3525047-3526946	Pse .139P	Pse .175XF1	OK	1	17.9924	25.5918	0.508299	1.75797	0.01275	0.103724	no	0
XLOC_000274	Dpse\GA26993	2:3525047-3526946	Pse .139XF1	Pse .175XF1	OK	1	20.2267	25.5918	0.339427	1.18241	0.0905	0.365051	no	0
XLOC_000274	Dpse\GA26993	2:3525047-3526946	Pse .175P	Pse .139XF1	OK	1	25.344	20.2267	-0.325385	-1.13085	0.10655	0.40104	no	0
XLOC_000274	Dpse\GA26993	2:3525047-3526946	Pse .175P	Pse .175XF1	OK	1	25.344	25.5918	0.0140418	0.0491413	0.94265	0.996732	no	0
XLOC_000275	Dpse\GA26994	2:3546889-3547762	Pse .139P	Pse .175P	OK	1	83.1775	60.0015	-0.471195	-1.1186	0.1157	0.419735	no	0	1	1	1
XLOC_000275	Dpse\GA26994	2:3546889-3547762	Pse .139P	Pse .139XF1	OK	1	83.1775	57.7158	-0.527226	-1.19763	0.0955	0.376014	no	0
XLOC_000275	Dpse\GA26994	2:3546889-3547762	Pse .139P	Pse .175XF1	OK	1	83.1775	52.2521	-0.670704	-1.5128	0.0332	0.199111	no	0
XLOC_000275	Dpse\GA26994	2:3546889-3547762	Pse .139XF1	Pse .175XF1	OK	1	57.7158	52.2521	-0.143478	-0.300935	0.67225	0.939393	no	0
XLOC_000275	Dpse\GA26994	2:3546889-3547762	Pse .175P	Pse .139XF1	OK	1	60.0015	57.7158	-0.0560302	-0.122798	0.86175	0.98943	no	0
XLOC_000275	Dpse\GA26994	2:3546889-3547762	Pse .175P	Pse .175XF1	OK	1	60.0015	52.2521	-0.199509	-0.434374	0.5388	0.873325	no	0
XLOC_000276	Dpse\GA12733	2:3554566-3555736	Pse .139P	Pse .175P	NOTEST	0	0.0297513	0.0292672	-0.0236641	0	1	1	no	0	1	0	0
XLOC_000276	Dpse\GA12733	2:3554566-3555736	Pse .139P	Pse .139XF1	NOTEST	0	0.0297513	0	#NAME?	0	1	1	no	0
XLOC_000276	Dpse\GA12733	2:3554566-3555736	Pse .139P	Pse .175XF1	NOTEST	0	0.0297513	0.0280262	-0.0861769	0	1	1	no	0
XLOC_000276	Dpse\GA12733	2:3554566-3555736	Pse .139XF1	Pse .175XF1	NOTEST	0	0	0.0280262	inf	0	1	1	no	0
XLOC_000276	Dpse\GA12733	2:3554566-3555736	Pse .175P	Pse .139XF1	NOTEST	0	0.0292672	0	#NAME?	0	1	1	no	0
XLOC_000276	Dpse\GA12733	2:3554566-3555736	Pse .175P	Pse .175XF1	NOTEST	0	0.0292672	0.0280262	-0.0625127	0	1	1	no	0
XLOC_000277	Dpse\GA26995,Dpse\GA26996	2:3558491-3561503	Pse .139XF1	Pse .175XF1	NOTEST	0	0	0	0	0	1	1	no	0	0	1	0
XLOC_000277	Dpse\GA26995,Dpse\GA26996	2:3558491-3561503	Pse .175P	Pse .139XF1	NOTEST	0	0	0	0	0	1	1	no	0
XLOC_000277	Dpse\GA26995,Dpse\GA26996	2:3558491-3561503	Pse .175P	Pse .175XF1	NOTEST	0	0	0	0	0	1	1	no	0
XLOC_000277	Dpse\GA26995,Dpse\GA26996	2:3558491-3561503	Pse .139P	Pse .175P	OK	1	4.62822	0	#NAME?	#NAME?	5e-05	0.001144	yes	1
XLOC_000277	Dpse\GA26995,Dpse\GA26996	2:3558491-3561503	Pse .139P	Pse .139XF1	OK	1	4.62822	0	#NAME?	#NAME?	5e-05	0.001144	yes	1
XLOC_000277	Dpse\GA26995,Dpse\GA26996	2:3558491-3561503	Pse .139P	Pse .175XF1	OK	1	4.62822	0	#NAME?	#NAME?	5e-05	0.001144	yes	1
XLOC_000278	Dpse\GA10007	2:3569859-3606626	Pse .139P	Pse .175P	OK	1	1.63292	1.63988	0.0061313	0.0106195	0.9888	0.997704	no	0	1	1	1
XLOC_000278	Dpse\GA10007	2:3569859-3606626	Pse .139P	Pse .139XF1	OK	1	1.63292	1.43888	-0.182512	-0.317927	0.66175	0.934875	no	0
XLOC_000278	Dpse\GA10007	2:3569859-3606626	Pse .139P	Pse .175XF1	OK	1	1.63292	1.46327	-0.158262	-0.264664	0.71545	0.955026	no	0
XLOC_000278	Dpse\GA10007	2:3569859-3606626	Pse .139XF1	Pse .175XF1	OK	1	1.43888	1.46327	0.0242499	0.0444125	0.94905	0.996864	no	0
XLOC_000278	Dpse\GA10007	2:3569859-3606626	Pse .175P	Pse .139XF1	OK	1	1.63988	1.43888	-0.188643	-0.360443	0.6023	0.908056	no	0
XLOC_000278	Dpse\GA10007	2:3569859-3606626	Pse .175P	Pse .175XF1	OK	1	1.63988	1.46327	-0.164393	-0.299181	0.6618	0.934897	no	0
XLOC_000279	Dpse\GA22168	2:3606699-3609602	Pse .139P	Pse .175P	OK	1	1.08548	1.37421	0.340268	0.361905	0.6748	0.940455	no	0	1	1	1
XLOC_000279	Dpse\GA22168	2:3606699-3609602	Pse .139P	Pse .139XF1	OK	1	1.08548	1.72124	0.665116	0.731689	0.3979	0.774304	no	0
XLOC_000279	Dpse\GA22168	2:3606699-3609602	Pse .139P	Pse .175XF1	OK	1	1.08548	1.45615	0.423829	0.456586	0.5928	0.903426	no	0
XLOC_000279	Dpse\GA22168	2:3606699-3609602	Pse .139XF1	Pse .175XF1	OK	1	1.72124	1.45615	-0.241287	-0.297367	0.7253	0.957948	no	0
XLOC_000279	Dpse\GA22168	2:3606699-3609602	Pse .175P	Pse .139XF1	OK	1	1.37421	1.72124	0.324848	0.393724	0.6412	0.926253	no	0
XLOC_000279	Dpse\GA22168	2:3606699-3609602	Pse .175P	Pse .175XF1	OK	1	1.37421	1.45615	0.0835608	0.0987461	0.9097	0.99476	no	0
XLOC_000280	Dpse\GA20056	2:3618999-3620516	Pse .139P	Pse .175P	OK	1	169.619	188.639	0.15333	0.306584	0.5975	0.90602	no	0	1	1	1
XLOC_000280	Dpse\GA20056	2:3618999-3620516	Pse .139P	Pse .139XF1	OK	1	169.619	161.198	-0.0734612	-0.130923	0.8442	0.98647	no	0
XLOC_000280	Dpse\GA20056	2:3618999-3620516	Pse .139P	Pse .175XF1	OK	1	169.619	179.216	0.0794005	0.137806	0.83705	0.985314	no	0
XLOC_000280	Dpse\GA20056	2:3618999-3620516	Pse .139XF1	Pse .175XF1	OK	1	161.198	179.216	0.152862	0.317058	0.65095	0.930789	no	0
XLOC_000280	Dpse\GA20056	2:3618999-3620516	Pse .175P	Pse .139XF1	OK	1	188.639	161.198	-0.226791	-0.584423	0.38535	0.763201	no	0
XLOC_000280	Dpse\GA20056	2:3618999-3620516	Pse .175P	Pse .175XF1	OK	1	188.639	179.216	-0.0739298	-0.180513	0.781	0.972973	no	0
XLOC_000281	Dpse\GA20023	2:3620567-3629781	Pse .139P	Pse .175P	OK	1	2.05246	1.36936	-0.583846	-0.647146	0.3795	0.758246	no	0	1	1	1
XLOC_000281	Dpse\GA20023	2:3620567-3629781	Pse .139P	Pse .139XF1	OK	1	2.05246	1.61068	-0.349679	-0.371016	0.6262	0.920049	no	0
XLOC_000281	Dpse\GA20023	2:3620567-3629781	Pse .139P	Pse .175XF1	OK	1	2.05246	1.73902	-0.239077	-0.264589	0.71225	0.95408	no	0
XLOC_000281	Dpse\GA20023	2:3620567-3629781	Pse .139XF1	Pse .175XF1	OK	1	1.61068	1.73902	0.110601	0.148812	0.84435	0.98647	no	0
XLOC_000281	Dpse\GA20023	2:3620567-3629781	Pse .175P	Pse .139XF1	OK	1	1.36936	1.61068	0.234167	0.315788	0.68435	0.944098	no	0
XLOC_000281	Dpse\GA20023	2:3620567-3629781	Pse .175P	Pse .175XF1	OK	1	1.36936	1.73902	0.344768	0.498649	0.5139	0.860162	no	0
XLOC_000282	Dpse\GA18167	2:3646355-3648503	Pse .139P	Pse .175P	OK	1	249.748	191.597	-0.3824	-1.21432	0.08325	0.348519	no	0	1	1	1
XLOC_000282	Dpse\GA18167	2:3646355-3648503	Pse .139P	Pse .139XF1	OK	1	249.748	188.41	-0.406601	-1.28394	0.0673	0.307911	no	0
XLOC_000282	Dpse\GA18167	2:3646355-3648503	Pse .139P	Pse .175XF1	OK	1	249.748	176.917	-0.497405	-1.55719	0.0257	0.168113	no	0
XLOC_000282	Dpse\GA18167	2:3646355-3648503	Pse .139XF1	Pse .175XF1	OK	1	188.41	176.917	-0.0908039	-0.284741	0.68395	0.944027	no	0
XLOC_000282	Dpse\GA18167	2:3646355-3648503	Pse .175P	Pse .139XF1	OK	1	191.597	188.41	-0.0242009	-0.0769806	0.9157	0.99476	no	0
XLOC_000282	Dpse\GA18167	2:3646355-3648503	Pse .175P	Pse .175XF1	OK	1	191.597	176.917	-0.115005	-0.362633	0.6049	0.909573	no	0
XLOC_000283	Dpse\GA30058	2:3729128-3737798	Pse .139P	Pse .175XF1	OK	1	2.21051	1.47778	-0.580943	-1.04923	0.1365	0.456685	no	0	0	1	0
XLOC_000283	Dpse\GA30058	2:3729128-3737798	Pse .139XF1	Pse .175XF1	OK	1	0.792023	1.47778	0.89982	1.33581	0.06265	0.294944	no	0
XLOC_000283	Dpse\GA30058	2:3729128-3737798	Pse .139P	Pse .175P	OK	1	2.21051	0	#NAME?	#NAME?	5e-05	0.001144	yes	1
XLOC_000283	Dpse\GA30058	2:3729128-3737798	Pse .139P	Pse .139XF1	OK	1	2.21051	0.792023	-1.48076	-2.30211	0.0044	0.0470613	yes	1
XLOC_000283	Dpse\GA30058	2:3729128-3737798	Pse .175P	Pse .139XF1	OK	1	0	0.792023	inf	#NAME?	5e-05	0.001144	yes	1
XLOC_000283	Dpse\GA30058	2:3729128-3737798	Pse .175P	Pse .175XF1	OK	1	0	1.47778	inf	#NAME?	5e-05	0.001144	yes	1
XLOC_000284	Dpse\GA19159	2:3750747-3752242	Pse .139P	Pse .175P	OK	1	62.8159	68.5328	0.125665	0.449882	0.5312	0.870004	no	0	1	1	1
XLOC_000284	Dpse\GA19159	2:3750747-3752242	Pse .139P	Pse .139XF1	OK	1	62.8159	57.1402	-0.136625	-0.486777	0.4917	0.845456	no	0
XLOC_000284	Dpse\GA19159	2:3750747-3752242	Pse .139P	Pse .175XF1	OK	1	62.8159	57.1773	-0.135689	-0.484514	0.4938	0.846749	no	0
XLOC_000284	Dpse\GA19159	2:3750747-3752242	Pse .139XF1	Pse .175XF1	OK	1	57.1402	57.1773	0.000936104	0.00332911	0.99555	0.998556	no	0
XLOC_000284	Dpse\GA19159	2:3750747-3752242	Pse .175P	Pse .139XF1	OK	1	68.5328	57.1402	-0.26229	-0.935188	0.1831	0.536547	no	0
XLOC_000284	Dpse\GA19159	2:3750747-3752242	Pse .175P	Pse .175XF1	OK	1	68.5328	57.1773	-0.261353	-0.93392	0.18035	0.531959	no	0
XLOC_000285	Dpse\GA19061	2:3757008-3760187	Pse .139P	Pse .175P	OK	1	18.3781	18.6095	0.0180452	0.0642297	0.92495	0.995217	no	0	1	1	1
XLOC_000285	Dpse\GA19061	2:3757008-3760187	Pse .139P	Pse .139XF1	OK	1	18.3781	16.9814	-0.114038	-0.403095	0.5642	0.888417	no	0
XLOC_000285	Dpse\GA19061	2:3757008-3760187	Pse .139P	Pse .175XF1	OK	1	18.3781	20.9873	0.191529	0.681886	0.3298	0.709152	no	0
XLOC_000285	Dpse\GA19061	2:3757008-3760187	Pse .139XF1	Pse .175XF1	OK	1	16.9814	20.9873	0.305568	1.0839	0.1198	0.42725	no	0
XLOC_000285	Dpse\GA19061	2:3757008-3760187	Pse .175P	Pse .139XF1	OK	1	18.6095	16.9814	-0.132083	-0.468413	0.49935	0.85039	no	0
XLOC_000285	Dpse\GA19061	2:3757008-3760187	Pse .175P	Pse .175XF1	OK	1	18.6095	20.9873	0.173484	0.619699	0.373	0.75225	no	0
XLOC_000286	Dpse\GA18988	2:3792210-3815770	Pse .139P	Pse .175P	NOTEST	0	0.120368	0.212829	0.82224	0	1	1	no	0	1	0	0
XLOC_000286	Dpse\GA18988	2:3792210-3815770	Pse .139P	Pse .139XF1	NOTEST	0	0.120368	0.174026	0.531848	0	1	1	no	0
XLOC_000286	Dpse\GA18988	2:3792210-3815770	Pse .139P	Pse .175XF1	NOTEST	0	0.120368	0.18829	0.6455	0	1	1	no	0
XLOC_000286	Dpse\GA18988	2:3792210-3815770	Pse .139XF1	Pse .175XF1	NOTEST	0	0.174026	0.18829	0.113652	0	1	1	no	0
XLOC_000286	Dpse\GA18988	2:3792210-3815770	Pse .175P	Pse .139XF1	NOTEST	0	0.212829	0.174026	-0.290392	0	1	1	no	0
XLOC_000286	Dpse\GA18988	2:3792210-3815770	Pse .175P	Pse .175XF1	NOTEST	0	0.212829	0.18829	-0.17674	0	1	1	no	0
XLOC_000287	Dpse\GA18989	2:3818262-3821711	Pse .139P	Pse .175P	OK	1	77.2625	91.7112	0.247329	0.907585	0.19505	0.553665	no	0	0	1	0
XLOC_000287	Dpse\GA18989	2:3818262-3821711	Pse .139P	Pse .139XF1	OK	1	77.2625	75.5082	-0.0331368	-0.121735	0.86355	0.989655	no	0
XLOC_000287	Dpse\GA18989	2:3818262-3821711	Pse .175P	Pse .139XF1	OK	1	91.7112	75.5082	-0.280466	-1.02559	0.1422	0.466743	no	0
XLOC_000287	Dpse\GA18989	2:3818262-3821711	Pse .175P	Pse .175XF1	OK	1	91.7112	115.477	0.332431	1.21726	0.0832	0.348418	no	0
XLOC_000287	Dpse\GA18989	2:3818262-3821711	Pse .139P	Pse .175XF1	OK	1	77.2625	115.477	0.57976	2.13278	0.0026	0.0316344	yes	1
XLOC_000287	Dpse\GA18989	2:3818262-3821711	Pse .139XF1	Pse .175XF1	OK	1	75.5082	115.477	0.612897	2.24677	0.00095	0.0143221	yes	1
XLOC_000288	Dpse\GA14935	2:3846085-3859509	Pse .139P	Pse .175P	NOTEST	0	0.00938169	0.00667464	-0.491157	0	1	1	no	0	1	0	0
XLOC_000288	Dpse\GA14935	2:3846085-3859509	Pse .139P	Pse .139XF1	NOTEST	0	0.00938169	0.0189659	1.01549	0	1	1	no	0
XLOC_000288	Dpse\GA14935	2:3846085-3859509	Pse .139P	Pse .175XF1	NOTEST	0	0.00938169	0.019312	1.04158	0	1	1	no	0
XLOC_000288	Dpse\GA14935	2:3846085-3859509	Pse .139XF1	Pse .175XF1	NOTEST	0	0.0189659	0.019312	0.0260896	0	1	1	no	0
XLOC_000288	Dpse\GA14935	2:3846085-3859509	Pse .175P	Pse .139XF1	NOTEST	0	0.00667464	0.0189659	1.50665	0	1	1	no	0
XLOC_000288	Dpse\GA14935	2:3846085-3859509	Pse .175P	Pse .175XF1	NOTEST	0	0.00667464	0.019312	1.53274	0	1	1	no	0
XLOC_000289	Dpse\GA18991	2:3861725-3863413	Pse .139P	Pse .175P	OK	1	24.4793	24.0111	-0.0278624	-0.0951436	0.8887	0.993062	no	0	1	1	1
XLOC_000289	Dpse\GA18991	2:3861725-3863413	Pse .139P	Pse .139XF1	OK	1	24.4793	25.8926	0.0809766	0.278472	0.6914	0.946559	no	0
XLOC_000289	Dpse\GA18991	2:3861725-3863413	Pse .139P	Pse .175XF1	OK	1	24.4793	22.016	-0.153009	-0.522213	0.4588	0.823088	no	0
XLOC_000289	Dpse\GA18991	2:3861725-3863413	Pse .139XF1	Pse .175XF1	OK	1	25.8926	22.016	-0.233985	-0.802057	0.2563	0.623862	no	0
XLOC_000289	Dpse\GA18991	2:3861725-3863413	Pse .175P	Pse .139XF1	OK	1	24.0111	25.8926	0.108839	0.373278	0.595	0.904694	no	0
XLOC_000289	Dpse\GA18991	2:3861725-3863413	Pse .175P	Pse .175XF1	OK	1	24.0111	22.016	-0.125146	-0.425985	0.54455	0.876804	no	0
XLOC_000290	Dpse\GA11882	2:3863872-3864717	Pse .139P	Pse .175P	OK	1	6.27303	5.47695	-0.195788	-0.375898	0.59295	0.9035	no	0	1	1	1
XLOC_000290	Dpse\GA11882	2:3863872-3864717	Pse .139P	Pse .139XF1	OK	1	6.27303	4.95546	-0.340142	-0.649952	0.36155	0.74113	no	0
XLOC_000290	Dpse\GA11882	2:3863872-3864717	Pse .139P	Pse .175XF1	OK	1	6.27303	6.99426	0.15701	0.306293	0.65955	0.933901	no	0
XLOC_000290	Dpse\GA11882	2:3863872-3864717	Pse .139XF1	Pse .175XF1	OK	1	4.95546	6.99426	0.497152	0.944031	0.1773	0.527237	no	0
XLOC_000290	Dpse\GA11882	2:3863872-3864717	Pse .175P	Pse .139XF1	OK	1	5.47695	4.95546	-0.144353	-0.269996	0.70575	0.951589	no	0
XLOC_000290	Dpse\GA11882	2:3863872-3864717	Pse .175P	Pse .175XF1	OK	1	5.47695	6.99426	0.352798	0.673069	0.33255	0.712265	no	0
XLOC_000291	Dpse\GA11881	2:3872390-3881934	Pse .139P	Pse .175P	NOTEST	0	0.124244	0.0833533	-0.575868	0	1	1	no	0	1	0	0
XLOC_000291	Dpse\GA11881	2:3872390-3881934	Pse .139P	Pse .139XF1	NOTEST	0	0.124244	0.191375	0.623225	0	1	1	no	0
XLOC_000291	Dpse\GA11881	2:3872390-3881934	Pse .139P	Pse .175XF1	NOTEST	0	0.124244	0.120858	-0.039865	0	1	1	no	0
XLOC_000291	Dpse\GA11881	2:3872390-3881934	Pse .139XF1	Pse .175XF1	NOTEST	0	0.191375	0.120858	-0.66309	0	1	1	no	0
XLOC_000291	Dpse\GA11881	2:3872390-3881934	Pse .175P	Pse .139XF1	NOTEST	0	0.0833533	0.191375	1.19909	0	1	1	no	0
XLOC_000291	Dpse\GA11881	2:3872390-3881934	Pse .175P	Pse .175XF1	NOTEST	0	0.0833533	0.120858	0.536003	0	1	1	no	0
XLOC_000292	-	2:3872390-3881934	Pse .139P	Pse .175P	OK	1	13.6989	15.0488	0.135589	0.0288717	0.952	0.996864	no	0	1	1	1
XLOC_000292	-	2:3872390-3881934	Pse .139P	Pse .139XF1	OK	1	13.6989	16.7149	0.287077	0.055114	0.9369	0.996397	no	0
XLOC_000292	-	2:3872390-3881934	Pse .139P	Pse .175XF1	OK	1	13.6989	8.43849	-0.699005	-0.13694	0.864	0.989655	no	0
XLOC_000292	-	2:3872390-3881934	Pse .139XF1	Pse .175XF1	OK	1	16.7149	8.43849	-0.986082	-0.224003	0.80125	0.97844	no	0
XLOC_000292	-	2:3872390-3881934	Pse .175P	Pse .139XF1	OK	1	15.0488	16.7149	0.151488	0.0386306	0.9627	0.996864	no	0
XLOC_000292	-	2:3872390-3881934	Pse .175P	Pse .175XF1	OK	1	15.0488	8.43849	-0.834594	-0.220688	0.78565	0.974217	no	0
XLOC_000293	Dpse\GA11876	2:3882605-3887146	Pse .139P	Pse .139XF1	OK	1	31.6766	38.4454	0.279395	1.04725	0.15285	0.486044	no	0	0	1	0
XLOC_000293	Dpse\GA11876	2:3882605-3887146	Pse .139P	Pse .175XF1	OK	1	31.6766	42.3081	0.417517	1.56291	0.0342	0.202794	no	0
XLOC_000293	Dpse\GA11876	2:3882605-3887146	Pse .139XF1	Pse .175XF1	OK	1	38.4454	42.3081	0.138121	0.518398	0.47685	0.835886	no	0
XLOC_000293	Dpse\GA11876	2:3882605-3887146	Pse .175P	Pse .139XF1	OK	1	52.6039	38.4454	-0.452358	-1.69958	0.02095	0.146175	no	0
XLOC_000293	Dpse\GA11876	2:3882605-3887146	Pse .175P	Pse .175XF1	OK	1	52.6039	42.3081	-0.314237	-1.17907	0.1097	0.407875	no	0
XLOC_000293	Dpse\GA11876	2:3882605-3887146	Pse .139P	Pse .175P	OK	1	31.6766	52.6039	0.731753	2.74207	0.00035	0.00629108	yes	1
XLOC_000294	Dpse\GA11878	2:3887362-3897937	Pse .139P	Pse .175P	OK	1	7.64701	4.76403	-0.682713	-0.963161	0.1879	0.543619	no	0	1	1	1
XLOC_000294	Dpse\GA11878	2:3887362-3897937	Pse .139P	Pse .139XF1	OK	1	7.64701	6.00915	-0.347735	-0.569973	0.4404	0.809366	no	0
XLOC_000294	Dpse\GA11878	2:3887362-3897937	Pse .139P	Pse .175XF1	OK	1	7.64701	6.60283	-0.211811	-0.347818	0.63765	0.924564	no	0
XLOC_000294	Dpse\GA11878	2:3887362-3897937	Pse .139XF1	Pse .175XF1	OK	1	6.00915	6.60283	0.135924	0.229984	0.7576	0.966474	no	0
XLOC_000294	Dpse\GA11878	2:3887362-3897937	Pse .175P	Pse .139XF1	OK	1	4.76403	6.00915	0.334978	0.483054	0.4987	0.849985	no	0
XLOC_000294	Dpse\GA11878	2:3887362-3897937	Pse .175P	Pse .175XF1	OK	1	4.76403	6.60283	0.470902	0.680028	0.3478	0.72777	no	0
XLOC_000295	Dpse\GA11877	2:3887362-3897937	Pse .139P	Pse .175P	OK	1	25.1504	20.0301	-0.328409	-0.917025	0.1976	0.557244	no	0	1	1	1
XLOC_000295	Dpse\GA11877	2:3887362-3897937	Pse .139P	Pse .139XF1	OK	1	25.1504	20.3804	-0.303394	-0.878331	0.21605	0.582802	no	0
XLOC_000295	Dpse\GA11877	2:3887362-3897937	Pse .139P	Pse .175XF1	OK	1	25.1504	22.4164	-0.166024	-0.486701	0.4901	0.844271	no	0
XLOC_000295	Dpse\GA11877	2:3887362-3897937	Pse .139XF1	Pse .175XF1	OK	1	20.3804	22.4164	0.13737	0.407146	0.5612	0.886802	no	0
XLOC_000295	Dpse\GA11877	2:3887362-3897937	Pse .175P	Pse .139XF1	OK	1	20.0301	20.3804	0.0250145	0.0705473	0.9186	0.994847	no	0
XLOC_000295	Dpse\GA11877	2:3887362-3897937	Pse .175P	Pse .175XF1	OK	1	20.0301	22.4164	0.162384	0.463438	0.5087	0.856426	no	0
XLOC_000296	Dpse\GA26999	2:3902166-3902439	Pse .139P	Pse .175P	NOTEST	0	0	0	0	0	1	1	no	0	1	0	0
XLOC_000296	Dpse\GA26999	2:3902166-3902439	Pse .139P	Pse .139XF1	NOTEST	0	0	0	0	0	1	1	no	0
XLOC_000296	Dpse\GA26999	2:3902166-3902439	Pse .139P	Pse .175XF1	NOTEST	0	0	0	0	0	1	1	no	0
XLOC_000296	Dpse\GA26999	2:3902166-3902439	Pse .139XF1	Pse .175XF1	NOTEST	0	0	0	0	0	1	1	no	0
XLOC_000296	Dpse\GA26999	2:3902166-3902439	Pse .175P	Pse .139XF1	NOTEST	0	0	0	0	0	1	1	no	0
XLOC_000296	Dpse\GA26999	2:3902166-3902439	Pse .175P	Pse .175XF1	NOTEST	0	0	0	0	0	1	1	no	0
XLOC_000297	Dpse\GA27000	2:3916991-3928445	Pse .139P	Pse .175P	NOTEST	0	0.193361	0.203093	0.070843	0	1	1	no	0	1	0	0
XLOC_000297	Dpse\GA27000	2:3916991-3928445	Pse .139P	Pse .139XF1	NOTEST	0	0.193361	0.147713	-0.388505	0	1	1	no	0
XLOC_000297	Dpse\GA27000	2:3916991-3928445	Pse .139P	Pse .175XF1	NOTEST	0	0.193361	0.199182	0.0427856	0	1	1	no	0
XLOC_000297	Dpse\GA27000	2:3916991-3928445	Pse .139XF1	Pse .175XF1	NOTEST	0	0.147713	0.199182	0.431291	0	1	1	no	0
XLOC_000297	Dpse\GA27000	2:3916991-3928445	Pse .175P	Pse .139XF1	NOTEST	0	0.203093	0.147713	-0.459348	0	1	1	no	0
XLOC_000297	Dpse\GA27000	2:3916991-3928445	Pse .175P	Pse .175XF1	NOTEST	0	0.203093	0.199182	-0.0280574	0	1	1	no	0
XLOC_000298	-	2:3947685-3948242	Pse .139P	Pse .139XF1	NOTEST	0	0	0.957484	inf	0	1	1	no	0	0	1	0
XLOC_000298	-	2:3947685-3948242	Pse .139P	Pse .175XF1	NOTEST	0	0	0	0	0	1	1	no	0
XLOC_000298	-	2:3947685-3948242	Pse .139XF1	Pse .175XF1	NOTEST	0	0.957484	0	#NAME?	0	1	1	no	0
XLOC_000298	-	2:3947685-3948242	Pse .175P	Pse .139XF1	OK	1	3.00329	0.957484	-1.64922	-2.65914	0.08215	0.345316	no	0
XLOC_000298	-	2:3947685-3948242	Pse .139P	Pse .175P	OK	1	0	3.00329	inf	#NAME?	5e-05	0.001144	yes	1
XLOC_000298	-	2:3947685-3948242	Pse .175P	Pse .175XF1	OK	1	3.00329	0	#NAME?	#NAME?	5e-05	0.001144	yes	1
XLOC_000299	Dpse\GA27002	2:3961526-3987641	Pse .139P	Pse .175P	OK	1	187.567	199.552	0.0893595	0.323973	0.63685	0.92411	no	0	1	1	1
XLOC_000299	Dpse\GA27002	2:3961526-3987641	Pse .139P	Pse .139XF1	OK	1	187.567	164.496	-0.189351	-0.686901	0.3155	0.693293	no	0
XLOC_000299	Dpse\GA27002	2:3961526-3987641	Pse .139P	Pse .175XF1	OK	1	187.567	234.794	0.323993	1.17436	0.09245	0.369579	no	0
XLOC_000299	Dpse\GA27002	2:3961526-3987641	Pse .139XF1	Pse .175XF1	OK	1	164.496	234.794	0.513344	1.86071	0.00745	0.0700889	no	0
XLOC_000299	Dpse\GA27002	2:3961526-3987641	Pse .175P	Pse .139XF1	OK	1	199.552	164.496	-0.27871	-1.01047	0.1436	0.469022	no	0
XLOC_000299	Dpse\GA27002	2:3961526-3987641	Pse .175P	Pse .175XF1	OK	1	199.552	234.794	0.234634	0.849967	0.22255	0.591387	no	0
XLOC_000300	Dpse\Or98a1	2:4034276-4035570	Pse .139P	Pse .175P	NOTEST	0	0	0	0	0	1	1	no	0	1	0	0
XLOC_000300	Dpse\Or98a1	2:4034276-4035570	Pse .139P	Pse .139XF1	NOTEST	0	0	0.024938	inf	0	1	1	no	0
XLOC_000300	Dpse\Or98a1	2:4034276-4035570	Pse .139P	Pse .175XF1	NOTEST	0	0	0	0	0	1	1	no	0
XLOC_000300	Dpse\Or98a1	2:4034276-4035570	Pse .139XF1	Pse .175XF1	NOTEST	0	0.024938	0	#NAME?	0	1	1	no	0
XLOC_000300	Dpse\Or98a1	2:4034276-4035570	Pse .175P	Pse .139XF1	NOTEST	0	0	0.024938	inf	0	1	1	no	0
XLOC_000300	Dpse\Or98a1	2:4034276-4035570	Pse .175P	Pse .175XF1	NOTEST	0	0	0	0	0	1	1	no	0
XLOC_000301	-	2:4045784-4046130	Pse .139P	Pse .139XF1	NOTEST	0	0.550622	0.146752	-1.90769	0	1	1	no	0	1	1	1
XLOC_000301	-	2:4045784-4046130	Pse .139P	Pse .175P	NOTEST	0	0.550622	0.669826	0.282724	0	1	1	no	0
XLOC_000301	-	2:4045784-4046130	Pse .175P	Pse .139XF1	NOTEST	0	0.669826	0.146752	-2.19041	0	1	1	no	0
XLOC_000301	-	2:4045784-4046130	Pse .139P	Pse .175XF1	OK	1	0.550622	2.28534	2.05328	2.39673	0.0889	0.361262	no	0
XLOC_000301	-	2:4045784-4046130	Pse .139XF1	Pse .175XF1	OK	1	0.146752	2.28534	3.96096	2.31268	0.2477	0.619048	no	0
XLOC_000301	-	2:4045784-4046130	Pse .175P	Pse .175XF1	OK	1	0.669826	2.28534	1.77055	2.40764	0.11135	0.411195	no	0
XLOC_000302	-	2:4047737-4049302	Pse .139P	Pse .139XF1	NOTEST	0	0.222948	0.430795	0.950292	0	1	1	no	0	1	1	1
XLOC_000302	-	2:4047737-4049302	Pse .139P	Pse .175P	OK	1	0.222948	2.78906	3.645	1.60242	0.121	0.429188	no	0
XLOC_000302	-	2:4047737-4049302	Pse .139P	Pse .175XF1	OK	1	0.222948	1.96463	3.13948	1.35978	0.13785	0.458834	no	0
XLOC_000302	-	2:4047737-4049302	Pse .139XF1	Pse .175XF1	OK	1	0.430795	1.96463	2.18919	1.46244	0.08195	0.344782	no	0
XLOC_000302	-	2:4047737-4049302	Pse .175P	Pse .139XF1	OK	1	2.78906	0.430795	-2.69471	-1.86644	0.05075	0.258984	no	0
XLOC_000302	-	2:4047737-4049302	Pse .175P	Pse .175XF1	OK	1	2.78906	1.96463	-0.50552	-0.766199	0.30425	0.680948	no	0
XLOC_000303	Dpse\GA27003	2:4100060-4102000	Pse .139P	Pse .175P	OK	1	1749.41	1559.17	-0.166087	-0.551369	0.43	0.801019	no	0	0	1	0
XLOC_000303	Dpse\GA27003	2:4100060-4102000	Pse .139P	Pse .139XF1	OK	1	1749.41	1492.75	-0.228888	-0.765856	0.2696	0.640236	no	0
XLOC_000303	Dpse\GA27003	2:4100060-4102000	Pse .139P	Pse .175XF1	OK	1	1749.41	2357.77	0.43056	1.40923	0.0416	0.229667	no	0
XLOC_000303	Dpse\GA27003	2:4100060-4102000	Pse .175P	Pse .139XF1	OK	1	1559.17	1492.75	-0.0628009	-0.210207	0.76305	0.968295	no	0
XLOC_000303	Dpse\GA27003	2:4100060-4102000	Pse .175P	Pse .175XF1	OK	1	1559.17	2357.77	0.596648	1.95352	0.0048	0.05025	no	0
XLOC_000303	Dpse\GA27003	2:4100060-4102000	Pse .139XF1	Pse .175XF1	OK	1	1492.75	2357.77	0.659449	2.17573	0.0018	0.0238418	yes	1
XLOC_000304	Dpse\GA18586	2:4102339-4105371	Pse .139P	Pse .175P	OK	1	7601.66	9616.28	0.339164	8.77506	0.09425	0.373359	no	0	0	1	0
XLOC_000304	Dpse\GA18586	2:4102339-4105371	Pse .139P	Pse .139XF1	OK	1	7601.66	6971.02	-0.124946	-3.04768	0.53745	0.872667	no	0
XLOC_000304	Dpse\GA18586	2:4102339-4105371	Pse .175P	Pse .139XF1	OK	1	9616.28	6971.02	-0.46411	-11.792	0.02035	0.143408	no	0
XLOC_000304	Dpse\GA18586	2:4102339-4105371	Pse .175P	Pse .175XF1	OK	1	9616.28	12940.7	0.428365	11.6106	0.03175	0.193299	no	0
XLOC_000304	Dpse\GA18586	2:4102339-4105371	Pse .139P	Pse .175XF1	OK	1	7601.66	12940.7	0.767528	19.8645	0.00015	0.00305471	yes	1
XLOC_000304	Dpse\GA18586	2:4102339-4105371	Pse .139XF1	Pse .175XF1	OK	1	6971.02	12940.7	0.892475	22.683	5e-05	0.001144	yes	1
XLOC_000305	Dpse\GA11515	2:4105808-4106990	Pse .139P	Pse .139XF1	OK	1	16.0727	12.9299	-0.313901	-1.13091	0.16365	0.504349	no	0	0	1	0
XLOC_000305	Dpse\GA11515	2:4105808-4106990	Pse .139P	Pse .175XF1	OK	1	16.0727	11.9109	-0.432325	-1.54442	0.0621	0.293507	no	0
XLOC_000305	Dpse\GA11515	2:4105808-4106990	Pse .139XF1	Pse .175XF1	OK	1	12.9299	11.9109	-0.118424	-0.415368	0.6077	0.911125	no	0
XLOC_000305	Dpse\GA11515	2:4105808-4106990	Pse .175P	Pse .139XF1	OK	1	9.80026	12.9299	0.399818	1.3732	0.09635	0.377825	no	0
XLOC_000305	Dpse\GA11515	2:4105808-4106990	Pse .175P	Pse .175XF1	OK	1	9.80026	11.9109	0.281394	0.959043	0.2463	0.619048	no	0
XLOC_000305	Dpse\GA11515	2:4105808-4106990	Pse .139P	Pse .175P	OK	1	16.0727	9.80026	-0.713719	-2.49475	0.0032	0.0371577	yes	1
XLOC_000306	Dpse\GA27004	2:4107033-4116545	Pse .139P	Pse .175P	OK	1	30.2756	28.3619	-0.0942016	-0.0953368	0.91775	0.994778	no	0	1	1	1
XLOC_000306	Dpse\GA27004	2:4107033-4116545	Pse .139P	Pse .139XF1	OK	1	30.2756	28.9367	-0.0652541	-0.0655463	0.9452	0.996864	no	0
XLOC_000306	Dpse\GA27004	2:4107033-4116545	Pse .139P	Pse .175XF1	OK	1	30.2756	26.1737	-0.210036	-0.212981	0.81865	0.982556	no	0
XLOC_000306	Dpse\GA27004	2:4107033-4116545	Pse .139XF1	Pse .175XF1	OK	1	28.9367	26.1737	-0.144782	-0.147924	0.87295	0.990814	no	0
XLOC_000306	Dpse\GA27004	2:4107033-4116545	Pse .175P	Pse .139XF1	OK	1	28.3619	28.9367	0.0289475	0.0295173	0.97645	0.996985	no	0
XLOC_000306	Dpse\GA27004	2:4107033-4116545	Pse .175P	Pse .175XF1	OK	1	28.3619	26.1737	-0.115834	-0.119272	0.90185	0.994038	no	0
XLOC_000307	Dpse\GA27005	2:4107033-4116545	Pse .139P	Pse .175P	OK	1	25.6743	49.7743	0.955074	1.53522	0.0529	0.265656	no	0	1	1	1
XLOC_000307	Dpse\GA27005	2:4107033-4116545	Pse .139P	Pse .139XF1	OK	1	25.6743	38.4237	0.581668	0.892599	0.24035	0.614323	no	0
XLOC_000307	Dpse\GA27005	2:4107033-4116545	Pse .139P	Pse .175XF1	OK	1	25.6743	34.5582	0.428702	0.653795	0.39325	0.770496	no	0
XLOC_000307	Dpse\GA27005	2:4107033-4116545	Pse .139XF1	Pse .175XF1	OK	1	38.4237	34.5582	-0.152966	-0.267302	0.7295	0.959068	no	0
XLOC_000307	Dpse\GA27005	2:4107033-4116545	Pse .175P	Pse .139XF1	OK	1	49.7743	38.4237	-0.373406	-0.700023	0.3569	0.736878	no	0
XLOC_000307	Dpse\GA27005	2:4107033-4116545	Pse .175P	Pse .175XF1	OK	1	49.7743	34.5582	-0.526372	-0.977716	0.20815	0.572067	no	0
XLOC_000308	Dpse\GA16162	2:4107033-4116545	Pse .139P	Pse .175P	OK	1	15.1492	13.7213	-0.142822	-0.137414	0.8437	0.986468	no	0	1	1	1
XLOC_000308	Dpse\GA16162	2:4107033-4116545	Pse .139P	Pse .139XF1	OK	1	15.1492	15.9786	0.0769057	0.0764185	0.914	0.99476	no	0
XLOC_000308	Dpse\GA16162	2:4107033-4116545	Pse .139P	Pse .175XF1	OK	1	15.1492	14.7524	-0.0382893	-0.0382367	0.957	0.996864	no	0
XLOC_000308	Dpse\GA16162	2:4107033-4116545	Pse .139XF1	Pse .175XF1	OK	1	15.9786	14.7524	-0.115195	-0.118641	0.86725	0.99013	no	0
XLOC_000308	Dpse\GA16162	2:4107033-4116545	Pse .175P	Pse .139XF1	OK	1	13.7213	15.9786	0.219728	0.217535	0.7562	0.966113	no	0
XLOC_000308	Dpse\GA16162	2:4107033-4116545	Pse .175P	Pse .175XF1	OK	1	13.7213	14.7524	0.104533	0.104002	0.8824	0.992516	no	0
XLOC_000309	Dpse\GA30120	2:4116785-4118183	Pse .139P	Pse .175P	OK	1	1.50991	1.24686	-0.276167	-0.530672	0.50305	0.852748	no	0	1	1	1
XLOC_000309	Dpse\GA30120	2:4116785-4118183	Pse .139P	Pse .139XF1	OK	1	1.50991	1.08219	-0.480512	-0.897376	0.2615	0.630083	no	0
XLOC_000309	Dpse\GA30120	2:4116785-4118183	Pse .139P	Pse .175XF1	OK	1	1.50991	1.32268	-0.191001	-0.372338	0.63605	0.923849	no	0
XLOC_000309	Dpse\GA30120	2:4116785-4118183	Pse .139XF1	Pse .175XF1	OK	1	1.08219	1.32268	0.28951	0.53073	0.5087	0.856426	no	0
XLOC_000309	Dpse\GA30120	2:4116785-4118183	Pse .175P	Pse .139XF1	OK	1	1.24686	1.08219	-0.204345	-0.369861	0.64205	0.926599	no	0
XLOC_000309	Dpse\GA30120	2:4116785-4118183	Pse .175P	Pse .175XF1	OK	1	1.24686	1.32268	0.0851658	0.16047	0.8423	0.986316	no	0
XLOC_000310	Dpse\GA30121	2:4118210-4122912	Pse .139P	Pse .175P	OK	1	2.1745	2.52526	0.215749	0.142979	0.8876	0.992838	no	0	1	1	1
XLOC_000310	Dpse\GA30121	2:4118210-4122912	Pse .139P	Pse .139XF1	OK	1	2.1745	1.24396	-0.805743	-0.444301	0.66875	0.938016	no	0
XLOC_000310	Dpse\GA30121	2:4118210-4122912	Pse .139P	Pse .175XF1	OK	1	2.1745	1.734	-0.326577	-0.190962	0.85245	0.987849	no	0
XLOC_000310	Dpse\GA30121	2:4118210-4122912	Pse .139XF1	Pse .175XF1	OK	1	1.24396	1.734	0.479166	0.263136	0.80015	0.978271	no	0
XLOC_000310	Dpse\GA30121	2:4118210-4122912	Pse .175P	Pse .139XF1	OK	1	2.52526	1.24396	-1.02149	-0.62535	0.5217	0.8645	no	0
XLOC_000310	Dpse\GA30121	2:4118210-4122912	Pse .175P	Pse .175XF1	OK	1	2.52526	1.734	-0.542326	-0.35728	0.7179	0.955381	no	0
XLOC_000311	Dpse\GA18614	2:4118210-4122912	Pse .139P	Pse .175P	OK	1	1.54027	0.843487	-0.86875	-0.723536	0.31205	0.689537	no	0	1	1	1
XLOC_000311	Dpse\GA18614	2:4118210-4122912	Pse .139P	Pse .139XF1	OK	1	1.54027	1.08548	-0.504856	-0.436733	0.5421	0.875345	no	0
XLOC_000311	Dpse\GA18614	2:4118210-4122912	Pse .139P	Pse .175XF1	OK	1	1.54027	1.65451	0.103216	0.0968984	0.8901	0.993132	no	0
XLOC_000311	Dpse\GA18614	2:4118210-4122912	Pse .139XF1	Pse .175XF1	OK	1	1.08548	1.65451	0.608072	0.563402	0.42975	0.800869	no	0
XLOC_000311	Dpse\GA18614	2:4118210-4122912	Pse .175P	Pse .139XF1	OK	1	0.843487	1.08548	0.363894	0.299942	0.66625	0.937001	no	0
XLOC_000311	Dpse\GA18614	2:4118210-4122912	Pse .175P	Pse .175XF1	OK	1	0.843487	1.65451	0.971966	0.862397	0.22445	0.593514	no	0
XLOC_000312	Dpse\GA18617	2:4125720-4130294	Pse .139P	Pse .175P	OK	1	8.10245	9.77747	0.271102	0.662553	0.3899	0.767054	no	0	1	1	1
XLOC_000312	Dpse\GA18617	2:4125720-4130294	Pse .139P	Pse .139XF1	OK	1	8.10245	8.88322	0.132725	0.328552	0.6645	0.93603	no	0
XLOC_000312	Dpse\GA18617	2:4125720-4130294	Pse .139P	Pse .175XF1	OK	1	8.10245	7.91631	-0.0335303	-0.0812641	0.91665	0.99476	no	0
XLOC_000312	Dpse\GA18617	2:4125720-4130294	Pse .139XF1	Pse .175XF1	OK	1	8.88322	7.91631	-0.166255	-0.417017	0.5875	0.901009	no	0
XLOC_000312	Dpse\GA18617	2:4125720-4130294	Pse .175P	Pse .139XF1	OK	1	9.77747	8.88322	-0.138377	-0.350211	0.6422	0.926599	no	0
XLOC_000312	Dpse\GA18617	2:4125720-4130294	Pse .175P	Pse .175XF1	OK	1	9.77747	7.91631	-0.304633	-0.754127	0.3183	0.69695	no	0
XLOC_000313	Dpse\GA18631	2:4130346-4132917	Pse .139P	Pse .175P	OK	1	35.8457	46.2231	0.366814	1.24342	0.11705	0.42201	no	0	1	1	1
XLOC_000313	Dpse\GA18631	2:4130346-4132917	Pse .139P	Pse .139XF1	OK	1	35.8457	37.058	0.047984	0.15948	0.8439	0.98647	no	0
XLOC_000313	Dpse\GA18631	2:4130346-4132917	Pse .139P	Pse .175XF1	OK	1	35.8457	39.4778	0.139243	0.465787	0.55905	0.88572	no	0
XLOC_000313	Dpse\GA18631	2:4130346-4132917	Pse .139XF1	Pse .175XF1	OK	1	37.058	39.4778	0.0912588	0.313978	0.6976	0.948827	no	0
XLOC_000313	Dpse\GA18631	2:4130346-4132917	Pse .175P	Pse .139XF1	OK	1	46.2231	37.058	-0.31883	-1.11245	0.16745	0.511259	no	0
XLOC_000313	Dpse\GA18631	2:4130346-4132917	Pse .175P	Pse .175XF1	OK	1	46.2231	39.4778	-0.227571	-0.799705	0.3192	0.697876	no	0
XLOC_000314	Dpse\GA27009,Dpse\GA30051,Dpse\GA30052,Dpse\GA30053,Dpse\GA30054,Dpse\GA30085	2:4133190-4172911	Pse .139P	Pse .175P	OK	1	1398.53	1164.47	-0.264232	-0.663814	0.3283	0.707833	no	0	1	1	1
XLOC_000314	Dpse\GA27009,Dpse\GA30051,Dpse\GA30052,Dpse\GA30053,Dpse\GA30054,Dpse\GA30085	2:4133190-4172911	Pse .139P	Pse .139XF1	OK	1	1398.53	1188.36	-0.234932	-0.573943	0.39615	0.772886	no	0
XLOC_000314	Dpse\GA27009,Dpse\GA30051,Dpse\GA30052,Dpse\GA30053,Dpse\GA30054,Dpse\GA30085	2:4133190-4172911	Pse .139P	Pse .175XF1	OK	1	1398.53	1068.11	-0.388844	-0.954017	0.1625	0.502288	no	0
XLOC_000314	Dpse\GA27009,Dpse\GA30051,Dpse\GA30052,Dpse\GA30053,Dpse\GA30054,Dpse\GA30085	2:4133190-4172911	Pse .139XF1	Pse .175XF1	OK	1	1188.36	1068.11	-0.153912	-0.374336	0.56925	0.891584	no	0
XLOC_000314	Dpse\GA27009,Dpse\GA30051,Dpse\GA30052,Dpse\GA30053,Dpse\GA30054,Dpse\GA30085	2:4133190-4172911	Pse .175P	Pse .139XF1	OK	1	1164.47	1188.36	0.0292998	0.0729379	0.91205	0.99476	no	0
XLOC_000314	Dpse\GA27009,Dpse\GA30051,Dpse\GA30052,Dpse\GA30053,Dpse\GA30054,Dpse\GA30085	2:4133190-4172911	Pse .175P	Pse .175XF1	OK	1	1164.47	1068.11	-0.124612	-0.311583	0.6389	0.925292	no	0
XLOC_000315	Dpse\GA16052	2:4133190-4172911	Pse .139P	Pse .175P	OK	1	2.95003	3.04603	0.0462031	0.00613717	0.8918	0.993153	no	0	1	1	1
XLOC_000315	Dpse\GA16052	2:4133190-4172911	Pse .139P	Pse .139XF1	OK	1	2.95003	3.16236	0.100275	0.013291	0.88645	0.992832	no	0
XLOC_000315	Dpse\GA16052	2:4133190-4172911	Pse .139P	Pse .175XF1	OK	1	2.95003	2.53272	-0.220043	-0.0284023	0.86505	0.989902	no	0
XLOC_000315	Dpse\GA16052	2:4133190-4172911	Pse .139XF1	Pse .175XF1	OK	1	3.16236	2.53272	-0.320318	-0.0440538	0.8816	0.992367	no	0
XLOC_000315	Dpse\GA16052	2:4133190-4172911	Pse .175P	Pse .139XF1	OK	1	3.04603	3.16236	0.0540719	0.00768364	0.91735	0.994778	no	0
XLOC_000315	Dpse\GA16052	2:4133190-4172911	Pse .175P	Pse .175XF1	OK	1	3.04603	2.53272	-0.266246	-0.036702	0.88905	0.993062	no	0
XLOC_000316	Dpse\GA21378	2:4195350-4197805	Pse .139P	Pse .175P	OK	1	4.74379	5.9424	0.325006	0.94625	0.17565	0.524328	no	0	1	1	1
XLOC_000316	Dpse\GA21378	2:4195350-4197805	Pse .139P	Pse .139XF1	OK	1	4.74379	5.21049	0.135379	0.386737	0.57705	0.896033	no	0
XLOC_000316	Dpse\GA21378	2:4195350-4197805	Pse .139P	Pse .175XF1	OK	1	4.74379	5.28382	0.155541	0.444278	0.52075	0.863988	no	0
XLOC_000316	Dpse\GA21378	2:4195350-4197805	Pse .139XF1	Pse .175XF1	OK	1	5.21049	5.28382	0.0201621	0.0579019	0.9339	0.995922	no	0
XLOC_000316	Dpse\GA21378	2:4195350-4197805	Pse .175P	Pse .139XF1	OK	1	5.9424	5.21049	-0.189626	-0.555206	0.424	0.79591	no	0
XLOC_000316	Dpse\GA21378	2:4195350-4197805	Pse .175P	Pse .175XF1	OK	1	5.9424	5.28382	-0.169464	-0.496109	0.4756	0.835272	no	0
XLOC_000317	Dpse\GA14124	2:4197989-4198920	Pse .139P	Pse .175P	NOTEST	0	0.0845147	0.0384913	-1.13467	0	1	1	no	0	1	0	0
XLOC_000317	Dpse\GA14124	2:4197989-4198920	Pse .139P	Pse .139XF1	NOTEST	0	0.0845147	0.477804	2.49914	0	1	1	no	0
XLOC_000317	Dpse\GA14124	2:4197989-4198920	Pse .139P	Pse .175XF1	NOTEST	0	0.0845147	0	#NAME?	0	1	1	no	0
XLOC_000317	Dpse\GA14124	2:4197989-4198920	Pse .139XF1	Pse .175XF1	NOTEST	0	0.477804	0	#NAME?	0	1	1	no	0
XLOC_000317	Dpse\GA14124	2:4197989-4198920	Pse .175P	Pse .139XF1	NOTEST	0	0.0384913	0.477804	3.63381	0	1	1	no	0
XLOC_000317	Dpse\GA14124	2:4197989-4198920	Pse .175P	Pse .175XF1	NOTEST	0	0.0384913	0	#NAME?	0	1	1	no	0
XLOC_000318	Dpse\GA21374	2:4201075-4227241	Pse .139P	Pse .175P	OK	1	1.00818	0.687429	-0.55247	-0.628187	0.42585	0.797409	no	0	1	1	1
XLOC_000318	Dpse\GA21374	2:4201075-4227241	Pse .139P	Pse .139XF1	OK	1	1.00818	0.792547	-0.347185	-0.385502	0.62445	0.919223	no	0
XLOC_000318	Dpse\GA21374	2:4201075-4227241	Pse .139P	Pse .175XF1	OK	1	1.00818	0.704532	-0.517017	-0.586622	0.4564	0.82144	no	0
XLOC_000318	Dpse\GA21374	2:4201075-4227241	Pse .139XF1	Pse .175XF1	OK	1	0.792547	0.704532	-0.169831	-0.181886	0.8167	0.982393	no	0
XLOC_000318	Dpse\GA21374	2:4201075-4227241	Pse .175P	Pse .139XF1	OK	1	0.687429	0.792547	0.205284	0.220274	0.77745	0.972162	no	0
XLOC_000318	Dpse\GA21374	2:4201075-4227241	Pse .175P	Pse .175XF1	OK	1	0.687429	0.704532	0.0354528	0.0388163	0.9591	0.996864	no	0
XLOC_000319	Dpse\GA11487	2:4272727-4275073	Pse .139P	Pse .139XF1	OK	1	7.12405	9.19329	0.367885	1.07788	0.18605	0.54105	no	0	0	1	0
XLOC_000319	Dpse\GA11487	2:4272727-4275073	Pse .139P	Pse .175XF1	OK	1	7.12405	8.89753	0.320708	0.942415	0.24405	0.618043	no	0
XLOC_000319	Dpse\GA11487	2:4272727-4275073	Pse .139XF1	Pse .175XF1	OK	1	9.19329	8.89753	-0.0471763	-0.143653	0.85785	0.989097	no	0
XLOC_000319	Dpse\GA11487	2:4272727-4275073	Pse .139P	Pse .175P	OK	1	7.12405	18.644	1.38794	4.30775	5e-05	0.001144	yes	1
XLOC_000319	Dpse\GA11487	2:4272727-4275073	Pse .175P	Pse .139XF1	OK	1	18.644	9.19329	-1.02006	-3.29474	0.0003	0.00552577	yes	1
XLOC_000319	Dpse\GA11487	2:4272727-4275073	Pse .175P	Pse .175XF1	OK	1	18.644	8.89753	-1.06723	-3.45943	5e-05	0.001144	yes	1
XLOC_000320	Dpse\GA11408	2:4275556-4277203	Pse .139P	Pse .175P	OK	1	29.0651	39.4503	0.440751	1.55068	0.0266	0.171847	no	0	1	1	1
XLOC_000320	Dpse\GA11408	2:4275556-4277203	Pse .139P	Pse .139XF1	OK	1	29.0651	27.4422	-0.0828921	-0.288502	0.67175	0.939349	no	0
XLOC_000320	Dpse\GA11408	2:4275556-4277203	Pse .139P	Pse .175XF1	OK	1	29.0651	36.8159	0.341044	1.19328	0.0853	0.353038	no	0
XLOC_000320	Dpse\GA11408	2:4275556-4277203	Pse .139XF1	Pse .175XF1	OK	1	27.4422	36.8159	0.423936	1.47785	0.0334	0.199804	no	0
XLOC_000320	Dpse\GA11408	2:4275556-4277203	Pse .175P	Pse .139XF1	OK	1	39.4503	27.4422	-0.523644	-1.83546	0.00935	0.0826088	no	0
XLOC_000320	Dpse\GA11408	2:4275556-4277203	Pse .175P	Pse .175XF1	OK	1	39.4503	36.8159	-0.0997076	-0.35137	0.61285	0.913497	no	0
XLOC_000321	Dpse\GA27011	2:4278638-4280450	Pse .139P	Pse .175P	NOTEST	0	0	0	0	0	1	1	no	0	1	0	0
XLOC_000321	Dpse\GA27011	2:4278638-4280450	Pse .139P	Pse .139XF1	NOTEST	0	0	0	0	0	1	1	no	0
XLOC_000321	Dpse\GA27011	2:4278638-4280450	Pse .139P	Pse .175XF1	NOTEST	0	0	0	0	0	1	1	no	0
XLOC_000321	Dpse\GA27011	2:4278638-4280450	Pse .139XF1	Pse .175XF1	NOTEST	0	0	0	0	0	1	1	no	0
XLOC_000321	Dpse\GA27011	2:4278638-4280450	Pse .175P	Pse .139XF1	NOTEST	0	0	0	0	0	1	1	no	0
XLOC_000321	Dpse\GA27011	2:4278638-4280450	Pse .175P	Pse .175XF1	NOTEST	0	0	0	0	0	1	1	no	0
XLOC_000322	Dpse\GA27012	2:4282179-4283357	Pse .139P	Pse .175P	NOTEST	0	0	0	0	0	1	1	no	0	1	0	0
XLOC_000322	Dpse\GA27012	2:4282179-4283357	Pse .139P	Pse .139XF1	NOTEST	0	0	0	0	0	1	1	no	0
XLOC_000322	Dpse\GA27012	2:4282179-4283357	Pse .139P	Pse .175XF1	NOTEST	0	0	0	0	0	1	1	no	0
XLOC_000322	Dpse\GA27012	2:4282179-4283357	Pse .139XF1	Pse .175XF1	NOTEST	0	0	0	0	0	1	1	no	0
XLOC_000322	Dpse\GA27012	2:4282179-4283357	Pse .175P	Pse .139XF1	NOTEST	0	0	0	0	0	1	1	no	0
XLOC_000322	Dpse\GA27012	2:4282179-4283357	Pse .175P	Pse .175XF1	NOTEST	0	0	0	0	0	1	1	no	0
XLOC_000323	Dpse\GA27013	2:4286177-4288728	Pse .139P	Pse .175P	NOTEST	0	0	0	0	0	1	1	no	0	1	0	0
XLOC_000323	Dpse\GA27013	2:4286177-4288728	Pse .139P	Pse .139XF1	NOTEST	0	0	0	0	0	1	1	no	0
XLOC_000323	Dpse\GA27013	2:4286177-4288728	Pse .139P	Pse .175XF1	NOTEST	0	0	0	0	0	1	1	no	0
XLOC_000323	Dpse\GA27013	2:4286177-4288728	Pse .139XF1	Pse .175XF1	NOTEST	0	0	0	0	0	1	1	no	0
XLOC_000323	Dpse\GA27013	2:4286177-4288728	Pse .175P	Pse .139XF1	NOTEST	0	0	0	0	0	1	1	no	0
XLOC_000323	Dpse\GA27013	2:4286177-4288728	Pse .175P	Pse .175XF1	NOTEST	0	0	0	0	0	1	1	no	0
XLOC_000324	Dpse\GA10933	2:4324271-4326288	Pse .139P	Pse .139XF1	NOTEST	0	0	0.170031	inf	0	1	1	no	0	1	1	1
XLOC_000324	Dpse\GA10933	2:4324271-4326288	Pse .139P	Pse .175P	NOTEST	0	0	0.67349	inf	0	1	1	no	0
XLOC_000324	Dpse\GA10933	2:4324271-4326288	Pse .175P	Pse .139XF1	NOTEST	0	0.67349	0.170031	-1.98586	0	1	1	no	0
XLOC_000324	Dpse\GA10933	2:4324271-4326288	Pse .139P	Pse .175XF1	OK	1	0	0.879713	inf	#NAME?	0.12615	0.4371	no	0
XLOC_000324	Dpse\GA10933	2:4324271-4326288	Pse .139XF1	Pse .175XF1	OK	1	0.170031	0.879713	2.37124	2.14767	0.0212	0.147344	no	0
XLOC_000324	Dpse\GA10933	2:4324271-4326288	Pse .175P	Pse .175XF1	OK	1	0.67349	0.879713	0.385378	0.540592	0.47985	0.83742	no	0
XLOC_000325	Dpse\GA27015,Dpse\GA27016	2:4333108-4393414	Pse .139P	Pse .175P	OK	1	2.11686	1.84029	-0.201995	-0.346369	0.64145	0.926448	no	0	1	1	1
XLOC_000325	Dpse\GA27015,Dpse\GA27016	2:4333108-4393414	Pse .139P	Pse .139XF1	OK	1	2.11686	3.07785	0.539998	1.04017	0.1611	0.499901	no	0
XLOC_000325	Dpse\GA27015,Dpse\GA27016	2:4333108-4393414	Pse .139P	Pse .175XF1	OK	1	2.11686	2.17909	0.0417981	0.0813426	0.9061	0.994546	no	0
XLOC_000325	Dpse\GA27015,Dpse\GA27016	2:4333108-4393414	Pse .139XF1	Pse .175XF1	OK	1	3.07785	2.17909	-0.498199	-1.0893	0.1344	0.452787	no	0
XLOC_000325	Dpse\GA27015,Dpse\GA27016	2:4333108-4393414	Pse .175P	Pse .139XF1	OK	1	1.84029	3.07785	0.741992	1.38933	0.0654	0.302628	no	0
XLOC_000325	Dpse\GA27015,Dpse\GA27016	2:4333108-4393414	Pse .175P	Pse .175XF1	OK	1	1.84029	2.17909	0.243793	0.460921	0.51495	0.860659	no	0
XLOC_000326	Dpse\GA15928	2:4395226-4396747	Pse .139P	Pse .175P	OK	1	146.066	170.658	0.224484	0.924168	0.24525	0.619048	no	0	1	1	1
XLOC_000326	Dpse\GA15928	2:4395226-4396747	Pse .139P	Pse .139XF1	OK	1	146.066	148.073	0.0196881	0.0809351	0.91675	0.99476	no	0
XLOC_000326	Dpse\GA15928	2:4395226-4396747	Pse .139P	Pse .175XF1	OK	1	146.066	157.124	0.105283	0.433264	0.58375	0.899109	no	0
XLOC_000326	Dpse\GA15928	2:4395226-4396747	Pse .139XF1	Pse .175XF1	OK	1	148.073	157.124	0.0855949	0.352162	0.65855	0.933636	no	0
XLOC_000326	Dpse\GA15928	2:4395226-4396747	Pse .175P	Pse .139XF1	OK	1	170.658	148.073	-0.204796	-0.842921	0.2856	0.65991	no	0
XLOC_000326	Dpse\GA15928	2:4395226-4396747	Pse .175P	Pse .175XF1	OK	1	170.658	157.124	-0.119201	-0.491142	0.53475	0.871168	no	0
XLOC_000327	Dpse\GA27017	2:4408251-4416331	Pse .139P	Pse .175P	OK	1	0.556722	0.809676	0.540387	0.885048	0.20155	0.562973	no	0	0	1	0
XLOC_000327	Dpse\GA27017	2:4408251-4416331	Pse .139P	Pse .175XF1	OK	1	0.556722	0.990276	0.830874	1.39206	0.0462	0.244889	no	0
XLOC_000327	Dpse\GA27017	2:4408251-4416331	Pse .175P	Pse .175XF1	OK	1	0.809676	0.990276	0.290487	0.526446	0.4454	0.813072	no	0
XLOC_000327	Dpse\GA27017	2:4408251-4416331	Pse .139P	Pse .139XF1	OK	1	0.556722	2.04832	1.87941	3.43054	5e-05	0.001144	yes	1
XLOC_000327	Dpse\GA27017	2:4408251-4416331	Pse .139XF1	Pse .175XF1	OK	1	2.04832	0.990276	-1.04854	-2.17781	0.00245	0.0302209	yes	1
XLOC_000327	Dpse\GA27017	2:4408251-4416331	Pse .175P	Pse .139XF1	OK	1	0.809676	2.04832	1.33902	2.6869	0.00045	0.00774898	yes	1
XLOC_000328	Dpse\GA14045	2:4419275-4428979	Pse .139P	Pse .175P	OK	1	2.19126	2.34962	0.100668	0.19262	0.7928	0.976307	no	0	1	1	1
XLOC_000328	Dpse\GA14045	2:4419275-4428979	Pse .139P	Pse .139XF1	OK	1	2.19126	2.42676	0.14727	0.300258	0.67945	0.942167	no	0
XLOC_000328	Dpse\GA14045	2:4419275-4428979	Pse .139P	Pse .175XF1	OK	1	2.19126	2.24096	0.0323526	0.0657015	0.9297	0.995404	no	0
XLOC_000328	Dpse\GA14045	2:4419275-4428979	Pse .139XF1	Pse .175XF1	OK	1	2.42676	2.24096	-0.114918	-0.235257	0.7457	0.964002	no	0
XLOC_000328	Dpse\GA14045	2:4419275-4428979	Pse .175P	Pse .139XF1	OK	1	2.34962	2.42676	0.0466022	0.0898076	0.8999	0.993928	no	0
XLOC_000328	Dpse\GA14045	2:4419275-4428979	Pse .175P	Pse .175XF1	OK	1	2.34962	2.24096	-0.0683154	-0.131188	0.8508	0.987247	no	0
XLOC_000329	-	2:4429416-4435546	Pse .139P	Pse .175P	OK	1	3.22348	3.6696	0.187005	0.441848	0.6087	0.911618	no	0	1	1	1
XLOC_000329	-	2:4429416-4435546	Pse .139P	Pse .139XF1	OK	1	3.22348	4.48905	0.47779	1.15938	0.1825	0.535433	no	0
XLOC_000329	-	2:4429416-4435546	Pse .139P	Pse .175XF1	OK	1	3.22348	3.14231	-0.0367916	-0.084887	0.92655	0.995334	no	0
XLOC_000329	-	2:4429416-4435546	Pse .139XF1	Pse .175XF1	OK	1	4.48905	3.14231	-0.514581	-1.2484	0.1563	0.492033	no	0
XLOC_000329	-	2:4429416-4435546	Pse .175P	Pse .139XF1	OK	1	3.6696	4.48905	0.290785	0.724303	0.3975	0.773844	no	0
XLOC_000329	-	2:4429416-4435546	Pse .175P	Pse .175XF1	OK	1	3.6696	3.14231	-0.223796	-0.528676	0.5483	0.878837	no	0
XLOC_000330	-	2:4454988-4455216	Pse .175P	Pse .139XF1	NOTEST	0	0	1.58375	inf	0	1	1	no	0	0	1	0
XLOC_000330	-	2:4454988-4455216	Pse .139P	Pse .139XF1	OK	1	10.7045	1.58375	-2.7568	-6.24552	0.0466	0.246149	no	0
XLOC_000330	-	2:4454988-4455216	Pse .139P	Pse .175XF1	OK	1	10.7045	3.52953	-1.60067	-5.17148	0.0515	0.261237	no	0
XLOC_000330	-	2:4454988-4455216	Pse .139XF1	Pse .175XF1	OK	1	1.58375	3.52953	1.15614	2.39735	0.3019	0.678408	no	0
XLOC_000330	-	2:4454988-4455216	Pse .139P	Pse .175P	OK	1	10.7045	0	#NAME?	#NAME?	5e-05	0.001144	yes	1
XLOC_000330	-	2:4454988-4455216	Pse .175P	Pse .175XF1	OK	1	0	3.52953	inf	#NAME?	0.00045	0.00774898	yes	1
XLOC_000331	Dpse\GA14759	2:4466780-4507139	Pse .139P	Pse .175P	OK	1	3.16205	3.2033	0.0186997	0.0578789	0.9408	0.996631	no	0	1	1	1
XLOC_000331	Dpse\GA14759	2:4466780-4507139	Pse .139P	Pse .139XF1	OK	1	3.16205	3.36779	0.090943	0.28727	0.6881	0.945082	no	0
XLOC_000331	Dpse\GA14759	2:4466780-4507139	Pse .139P	Pse .175XF1	OK	1	3.16205	2.35432	-0.42555	-1.28811	0.076	0.330238	no	0
XLOC_000331	Dpse\GA14759	2:4466780-4507139	Pse .139XF1	Pse .175XF1	OK	1	3.36779	2.35432	-0.516493	-1.5782	0.0295	0.184017	no	0
XLOC_000331	Dpse\GA14759	2:4466780-4507139	Pse .175P	Pse .139XF1	OK	1	3.2033	3.36779	0.0722433	0.225823	0.75055	0.96489	no	0
XLOC_000331	Dpse\GA14759	2:4466780-4507139	Pse .175P	Pse .175XF1	OK	1	3.2033	2.35432	-0.44425	-1.33183	0.0691	0.312589	no	0
XLOC_000332	Dpse\tRNA:GA29479	2:4507322-4507394	Pse .139P	Pse .175P	NOTEST	0	0	0	0	0	1	1	no	0	1	0	0
XLOC_000332	Dpse\tRNA:GA29479	2:4507322-4507394	Pse .139P	Pse .139XF1	NOTEST	0	0	0	0	0	1	1	no	0
XLOC_000332	Dpse\tRNA:GA29479	2:4507322-4507394	Pse .139P	Pse .175XF1	NOTEST	0	0	0	0	0	1	1	no	0
XLOC_000332	Dpse\tRNA:GA29479	2:4507322-4507394	Pse .139XF1	Pse .175XF1	NOTEST	0	0	0	0	0	1	1	no	0
XLOC_000332	Dpse\tRNA:GA29479	2:4507322-4507394	Pse .175P	Pse .139XF1	NOTEST	0	0	0	0	0	1	1	no	0
XLOC_000332	Dpse\tRNA:GA29479	2:4507322-4507394	Pse .175P	Pse .175XF1	NOTEST	0	0	0	0	0	1	1	no	0
XLOC_000333	Dpse\GA10928	2:4509262-4512102	Pse .139P	Pse .175P	OK	1	1.25837	0.616293	-1.02987	-0.819654	0.25635	0.623862	no	0	1	1	1
XLOC_000333	Dpse\GA10928	2:4509262-4512102	Pse .139P	Pse .139XF1	OK	1	1.25837	0.93508	-0.428393	-0.385683	0.58925	0.901845	no	0
XLOC_000333	Dpse\GA10928	2:4509262-4512102	Pse .139P	Pse .175XF1	OK	1	1.25837	1.24679	-0.0133339	-0.0131344	0.97995	0.997263	no	0
XLOC_000333	Dpse\GA10928	2:4509262-4512102	Pse .139XF1	Pse .175XF1	OK	1	0.93508	1.24679	0.415059	0.386747	0.57845	0.896874	no	0
XLOC_000333	Dpse\GA10928	2:4509262-4512102	Pse .175P	Pse .139XF1	OK	1	0.616293	0.93508	0.601473	0.461328	0.5193	0.863299	no	0
XLOC_000333	Dpse\GA10928	2:4509262-4512102	Pse .175P	Pse .175XF1	OK	1	0.616293	1.24679	1.01653	0.8309	0.2451	0.619048	no	0
[truncated: 63,535 more rows]

## Sheet: Table 1b
Table 1b: Comparison of number of sequence reads mapping to each parental species. Status= OK if at least 10 reads per locus. FPKM= Fragments per kilobase per million reads.
																ALL		Significant only
Gene_ID	gene	locus	sample_1	sample_2	status	status_NUM	FPKM_s1	FPKM_s2	log2(fold_change)	test_stat	p_value	q_value	significant	signif_NUM	Gene ID with at least one sample comparison with 10 reads	P139>P175	P175>P139	P139>P175	P175>P139
XLOC_000001	Dpse\GA10613,Dpse\GA14028,Dpse\GA26897	2:1508-9601	Pse .139P	Pse .175P	OK	1	17.6939	14.6671	-0.270666	-0.736207	0.31385	0.691633	no	0	1	1	0	0	0
XLOC_000002	Dpse\GA26898	2:9668-13443	Pse .139P	Pse .175P	OK	1	53.0371	61.5748	0.21534	0.788248	0.2634	0.63267	no	0	1	0	1	0	0
XLOC_000003	Dpse\GA18055	2:13564-18089	Pse .139P	Pse .175P	OK	1	8.71332	13.8052	0.663916	2.00719	0.0054	0.0550825	no	0	1	0	1	0	0
XLOC_000004	Dpse\GA20024,Dpse\GA20030	2:18507-28127	Pse .139P	Pse .175P	OK	1	30.7746	17.6711	-0.800349	-1.30542	0.1214	0.429848	no	0	1	1	0	0	0
XLOC_000006	Dpse\GA20038	2:34295-39473	Pse .139P	Pse .175P	OK	1	4.56451	3.88904	-0.231044	-0.263157	0.755	0.965747	no	0	1	1	0	0	0
XLOC_000007	Dpse\GA21065	2:40169-49828	Pse .139P	Pse .175P	OK	1	8.41465	4.86414	-0.790719	-0.99737	0.1531	0.486377	no	0	1	1	0	0	0
XLOC_000009	Dpse\GA26900	2:51769-64516	Pse .139P	Pse .175P	OK	1	0.285895	0.735869	1.36396	0.198583	0.64565	0.928428	no	0	1	0	1	0	0
XLOC_000010	Dpse\GA14115	2:51769-64516	Pse .139P	Pse .175P	OK	1	0.707159	0.387034	-0.869574	-0.160697	0.78835	0.974727	no	0	1	1	0	0	0
XLOC_000011	Dpse\GA21077,Dpse\GA21083	2:51769-64516	Pse .139P	Pse .175P	OK	1	82.4725	81.9368	-0.00940166	-0.0215159	0.9761	0.996985	no	0	1	1	0	0	0
XLOC_000012	Dpse\GA21090	2:66820-73247	Pse .139P	Pse .175P	OK	1	10.1104	9.64329	-0.0682421	-0.170498	0.8084	0.98013	no	0	1	1	0	0	0
XLOC_000013	Dpse\GA14517	2:74040-88735	Pse .139P	Pse .175P	OK	1	255.239	229.603	-0.152712	-0.535795	0.4445	0.81226	no	0	1	1	0	0	0
XLOC_000014	Dpse\GA26901	2:89582-94333	Pse .139P	Pse .175P	OK	1	4.7634	3.27749	-0.5394	-0.538166	0.54625	0.877901	no	0	1	1	0	0	0
XLOC_000015	Dpse\GA15054	2:89582-94333	Pse .139P	Pse .175P	OK	1	12.5898	9.60727	-0.390059	-0.987021	0.16145	0.500524	no	0	1	1	0	0	0
XLOC_000018	Dpse\GA15931	2:130186-177726	Pse .139P	Pse .175P	OK	1	10.4923	13.0345	0.313002	0.882367	0.21055	0.57579	no	0	1	0	1	0	0
XLOC_000019	Dpse\GA26903,Dpse\GA26903-RB	2:182005-182580	Pse .139P	Pse .175P	OK	1	0.41192	1.38071	1.74497	1.187	0.0683	0.310753	no	0	1	0	1	0	0
XLOC_000020	-	2:183532-184291	Pse .139P	Pse .175P	OK	1	0.0657429	0.838626	3.67312	1.8971	0.25165	0.619048	no	0	1	0	1	0	0
XLOC_000024	-	2:228839-229582	Pse .139P	Pse .175P	OK	1	4.90038	5.21155	0.0888178	0.0732566	0.9207	0.995212	no	0	1	0	1	0	0
XLOC_000025	Dpse\GA26905,Dpse\GA26906,Dpse\GA26907	2:229696-252538	Pse .139P	Pse .175P	OK	1	3456.29	2686.8	-0.363335	-1.21626	0.12565	0.436477	no	0	1	1	0	0	0
XLOC_000028	Dpse\GA15205	2:259118-267478	Pse .139P	Pse .175P	OK	1	13.3476	15.4286	0.209025	0.738474	0.2933	0.669106	no	0	1	0	1	0	0
XLOC_000029	Dpse\GA14351	2:269463-274511	Pse .139P	Pse .175P	OK	1	87.152	52.7727	-0.723742	-1.28605	0.11485	0.418583	no	0	1	1	0	0	0
XLOC_000033	Dpse\GA15932	2:316752-365727	Pse .139P	Pse .175P	OK	1	210.51	176.105	-0.257451	-0.897518	0.3096	0.687069	no	0	1	1	0	0	0
XLOC_000035	-	2:316752-365727	Pse .139P	Pse .175P	OK	1	0.752791	7.36838	3.29103	0.67961	0.31235	0.689856	no	0	1	0	1	0	0
XLOC_000037	Dpse\GA13809	2:373157-374288	Pse .139P	Pse .175P	OK	1	1.75256	1.86978	0.0934056	0.187784	0.8199	0.982556	no	0	1	0	1	0	0
XLOC_000038	Dpse\GA26915	2:390743-394094	Pse .139P	Pse .175P	OK	1	22.9395	14.6377	-0.64815	-2.26139	0.0015	0.0206013	yes	1	1	1	0	1	0
XLOC_000040	Dpse\GA13806	2:402704-404078	Pse .139P	Pse .175P	OK	1	616.905	647.042	0.0688129	0.198459	0.7774	0.972162	no	0	1	0	1	0	0
XLOC_000041	Dpse\GA13007	2:406675-425482	Pse .139P	Pse .175P	OK	1	3.69545	0.919045	-2.00754	-4.46503	5e-05	0.001144	yes	1	1	1	0	1	0
XLOC_000042	Dpse\GA26917	2:440615-441348	Pse .139P	Pse .175P	OK	1	0.789548	0	#NAME?	#NAME?	5e-05	0.001144	yes	1	1	1	0	1	0
XLOC_000045	Dpse\GA11373,Dpse\GA13804,Dpse\snRNA:U1:1	2:453756-464328	Pse .139P	Pse .175P	OK	1	182.404	148.192	-0.299666	-0.935864	0.2181	0.585699	no	0	1	1	0	0	0
XLOC_000048	Dpse\GA26920	2:470730-473021	Pse .139P	Pse .175P	OK	1	3.66027	2.49442	-0.553243	-1.20748	0.08825	0.35982	no	0	1	1	0	0	0
XLOC_000051	-	2:487163-489918	Pse .139P	Pse .175P	OK	1	0.325577	1.17209	1.84802	1.55737	0.05425	0.269474	no	0	1	0	1	0	0
XLOC_000052	Dpse\GA30078,Dpse\GA30078-RA	2:555795-557957	Pse .139P	Pse .175P	OK	1	8.89103	10.4361	0.231156	0.728023	0.2933	0.669106	no	0	1	0	1	0	0
XLOC_000053	Dpse\GA11375	2:559017-577981	Pse .139P	Pse .175P	OK	1	1.78938	1.84541	0.0444827	0.124151	0.85405	0.988137	no	0	1	0	1	0	0
XLOC_000054	-	2:620925-621628	Pse .139P	Pse .175P	OK	1	7.12204	7.266	0.0288717	0.0824696	0.9361	0.996365	no	0	1	0	1	0	0
XLOC_000055	-	2:621716-622623	Pse .139P	Pse .175P	OK	1	1.27762	1.51167	0.242684	0.410155	0.64825	0.929656	no	0	1	0	1	0	0
XLOC_000056	Dpse\GA10910	2:634289-634772	Pse .139P	Pse .175P	OK	1	21.0509	18.9171	-0.15419	-0.572943	0.6008	0.907362	no	0	1	1	0	0	0
XLOC_000057	-	2:648529-649385	Pse .139P	Pse .175P	OK	1	1.82011	1.24519	-0.547664	-0.910754	0.33145	0.711046	no	0	1	1	0	0	0
XLOC_000059	Dpse\GA15935	2:675688-677692	Pse .139P	Pse .175P	OK	1	51.9336	38.2264	-0.442101	-1.54073	0.0285	0.179943	no	0	1	1	0	0	0
XLOC_000060	Dpse\GA11370,Dpse\GA11372	2:685682-689120	Pse .139P	Pse .175P	OK	1	102.504	102.065	-0.00618572	-0.0223001	0.97485	0.996985	no	0	1	1	0	0	0
XLOC_000062	Dpse\GA15937	2:733446-735987	Pse .139P	Pse .175P	OK	1	3.0019	8.30125	1.46745	3.99411	5e-05	0.001144	yes	1	1	0	1	0	1
XLOC_000063	-	2:746676-747417	Pse .139P	Pse .175P	OK	1	1.09814	6.1951	2.49606	2.50198	0.01415	0.111513	no	0	1	0	1	0	0
XLOC_000064	Dpse\GA26925	2:753381-804243	Pse .139P	Pse .175P	OK	1	9.38793	8.20007	-0.19517	-0.143306	0.8396	0.985904	no	0	1	1	0	0	0
XLOC_000065	Dpse\GA15335	2:753381-804243	Pse .139P	Pse .175P	OK	1	103.225	100.238	-0.0423619	-0.0723556	0.9198	0.995208	no	0	1	1	0	0	0
XLOC_000067	Dpse\GA26927	2:753381-804243	Pse .139P	Pse .175P	OK	1	69.0622	93.5745	0.438219	0.370984	0.5952	0.904749	no	0	1	0	1	0	0
XLOC_000068	Dpse\GA26928,Dpse\GA26929-RB	2:753381-804243	Pse .139P	Pse .175P	OK	1	15.2116	13.2365	-0.200649	-0.16539	0.81945	0.982556	no	0	1	1	0	0	0
XLOC_000069	Dpse\GA26929,Dpse\GA26929-RB	2:753381-804243	Pse .139P	Pse .175P	OK	1	0	1.81112	inf	#NAME?	0.21885	0.586694	no	0	1	0	1	0	0
XLOC_000070	Dpse\GA26930	2:808485-820770	Pse .139P	Pse .175P	OK	1	0.813148	0.961017	0.241044	0.0659566	0.93195	0.995705	no	0	1	0	1	0	0
XLOC_000071	Dpse\GA21986	2:825954-828871	Pse .139P	Pse .175P	OK	1	0.91594	0.38117	-1.26482	-1.94274	0.0098	0.085467	no	0	1	1	0	0	0
XLOC_000075	-	2:844918-862855	Pse .139P	Pse .175P	OK	1	0.595628	4.38497	2.88008	0.571971	0.31165	0.689089	no	0	1	0	1	0	0
XLOC_000076	Dpse\GA20644,Dpse\GA26932	2:871546-887115	Pse .139P	Pse .175P	OK	1	77.3731	63.7534	-0.279329	-0.627813	0.4472	0.814417	no	0	1	1	0	0	0
XLOC_000077	Dpse\GA13781	2:871546-887115	Pse .139P	Pse .175P	OK	1	13.0022	12.0491	-0.109837	-0.313376	0.6567	0.93325	no	0	1	1	0	0	0
XLOC_000078	Dpse\GA20661	2:889448-898718	Pse .139P	Pse .175P	OK	1	0.95801	3.22812	1.75258	1.49131	0.0613	0.291198	no	0	1	0	1	0	0
XLOC_000080	Dpse\GA13782	2:923833-929566	Pse .139P	Pse .175P	OK	1	27.1306	32.0805	0.241773	0.559123	0.4321	0.802774	no	0	1	0	1	0	0
XLOC_000081	Dpse\GA11039,Dpse\GA26933,Dpse\GA26934	2:929653-947030	Pse .139P	Pse .175P	OK	1	46.5872	43.5924	-0.0958569	-0.12019	0.86335	0.989612	no	0	1	1	0	0	0
XLOC_000082	Dpse\GA20685	2:929653-947030	Pse .139P	Pse .175P	OK	1	44.8545	36.7669	-0.286847	-0.25383	0.7172	0.955259	no	0	1	1	0	0	0
XLOC_000083	Dpse\GA20694,Dpse\GA20708	2:954302-981331	Pse .139P	Pse .175P	OK	1	16.7237	15.6718	-0.093729	-0.040802	0.95465	0.996864	no	0	1	1	0	0	0
XLOC_000084	Dpse\GA26935	2:954302-981331	Pse .139P	Pse .175P	OK	1	9.28008	9.72886	0.068134	0.0229379	0.97935	0.997263	no	0	1	0	1	0	0
XLOC_000085	Dpse\Sry-alpha	2:954302-981331	Pse .139P	Pse .175P	OK	1	1.5814	0.922505	-0.777578	-0.121481	0.81785	0.982539	no	0	1	1	0	0	0
XLOC_000086	Dpse\GA14741	2:954302-981331	Pse .139P	Pse .175P	OK	1	12.9685	14.3051	0.141512	0.0640772	0.9425	0.996732	no	0	1	0	1	0	0
XLOC_000087	Dpse\GA20710	2:981569-988992	Pse .139P	Pse .175P	OK	1	51.6215	57.3766	0.15249	0.536956	0.44665	0.814042	no	0	1	0	1	0	0
XLOC_000088	Dpse\GA13784,Dpse\GA20713,Dpse\GA26936	2:989053-992301	Pse .139P	Pse .175P	OK	1	95.1059	84.5032	-0.170529	-0.510899	0.553	0.881992	no	0	1	1	0	0	0
XLOC_000089	Dpse\GA20714	2:992408-1058118	Pse .139P	Pse .175P	OK	1	2.37219	2.27647	-0.0594198	-0.198914	0.77235	0.970796	no	0	1	1	0	0	0
XLOC_000091	Dpse\GA20600	2:1084482-1086747	Pse .139P	Pse .175P	OK	1	930.546	931.125	0.000898699	0.00311578	0.99715	0.998753	no	0	1	0	1	0	0
XLOC_000092	Dpse\GA30040	2:1091267-1096835	Pse .139P	Pse .175P	OK	1	45.9497	41.0648	-0.162154	-0.592209	0.39295	0.770096	no	0	1	1	0	0	0
XLOC_000093	Dpse\GA15957	2:1097650-1117898	Pse .139P	Pse .175P	OK	1	5.45566	6.986	0.356711	1.12126	0.11405	0.41699	no	0	1	0	1	0	0
XLOC_000095	Dpse\GA15317	2:1181807-1191993	Pse .139P	Pse .175P	OK	1	10.5435	12.056	0.193392	0.642647	0.36245	0.742011	no	0	1	0	1	0	0
XLOC_000096	Dpse\GA21971	2:1192014-1215777	Pse .139P	Pse .175P	OK	1	64.9734	56.1656	-0.210162	-0.243742	0.8042	0.979172	no	0	1	1	0	0	0
XLOC_000097	Dpse\GA15938,Dpse\GA16217	2:1192014-1215777	Pse .139P	Pse .175P	OK	1	7.66469	6.89205	-0.153295	-0.13941	0.84865	0.986845	no	0	1	1	0	0	0
XLOC_000101	Dpse\GA15312	2:1235548-1244149	Pse .139P	Pse .175P	OK	1	6.8936	6.53135	-0.0778764	-0.176491	0.80055	0.978336	no	0	1	1	0	0	0
XLOC_000102	Dpse\GA15263	2:1244702-1254004	Pse .139P	Pse .175P	OK	1	10.1909	7.56614	-0.429654	-1.40138	0.04435	0.238927	no	0	1	1	0	0	0
XLOC_000105	-	2:1267374-1271707	Pse .139P	Pse .175P	OK	1	0.430071	1.20966	1.49196	0.737745	0.39495	0.771964	no	0	1	0	1	0	0
XLOC_000106	Dpse\GA15308	2:1271885-1274682	Pse .139P	Pse .175P	OK	1	8.11187	9.30067	0.1973	0.645133	0.3591	0.738867	no	0	1	0	1	0	0
XLOC_000107	Dpse\GA26940	2:1274737-1275403	Pse .139P	Pse .175P	OK	1	0.97742	2.52042	1.36661	1.56161	0.0265	0.171435	no	0	1	0	1	0	0
XLOC_000108	Dpse\GA13794	2:1275631-1276312	Pse .139P	Pse .175P	OK	1	6.71263	7.37731	0.136217	0.390206	0.67575	0.940898	no	0	1	0	1	0	0
XLOC_000109	Dpse\GA13793	2:1277258-1279850	Pse .139P	Pse .175P	OK	1	5.11165	6.13156	0.262464	0.547959	0.42615	0.797543	no	0	1	0	1	0	0
XLOC_000110	Dpse\GA15307	2:1300551-1305550	Pse .139P	Pse .175P	OK	1	165.166	232.289	0.492006	1.08524	0.1227	0.431997	no	0	1	0	1	0	0
XLOC_000111	Dpse\GA30089	2:1321196-1406422	Pse .139P	Pse .175P	OK	1	0.451046	1.31758	1.54654	0.875819	0.2538	0.620738	no	0	1	0	1	0	0
XLOC_000112	Dpse\GA21994	2:1406647-1440104	Pse .139P	Pse .175P	OK	1	2.46542	2.38268	-0.0492479	-0.0182458	0.97815	0.997075	no	0	1	1	0	0	0
XLOC_000113	-	2:1406647-1440104	Pse .139P	Pse .175P	OK	1	5.84257	3.01216	-0.955806	-0.415413	0.74635	0.964002	no	0	1	1	0	0	0
XLOC_000116	Dpse\GA21997	2:1440560-1442609	Pse .139P	Pse .175P	OK	1	12.3037	8.23395	-0.579431	-1.83311	0.00815	0.074904	no	0	1	1	0	0	0
XLOC_000117	-	2:1444276-1444732	Pse .139P	Pse .175P	OK	1	1.10707	0.785337	-0.495361	-0.659986	0.59135	0.902653	no	0	1	1	0	0	0
XLOC_000118	-	2:1450209-1451309	Pse .139P	Pse .175P	OK	1	0.0404447	5.77422	7.15753	3.47305	0.2516	0.619048	no	0	1	0	1	0	0
XLOC_000119	-	2:1457726-1458388	Pse .139P	Pse .175P	OK	1	1.34875	2.68984	0.995893	1.73181	0.102	0.391036	no	0	1	0	1	0	0
XLOC_000120	Dpse\GA15097	2:1471431-1477570	Pse .139P	Pse .175P	OK	1	803.5	717.701	-0.162914	-0.550828	0.4284	0.799558	no	0	1	1	0	0	0
XLOC_000121	Dpse\GA22002,Dpse\GA26941	2:1481062-1488189	Pse .139P	Pse .175P	OK	1	24.4803	12.5207	-0.9673	-3.40333	5e-05	0.001144	yes	1	1	1	0	1	0
XLOC_000122	Dpse\GA22005	2:1491628-1496645	Pse .139P	Pse .175P	OK	1	44.5309	21.9395	-1.02128	-3.6114	5e-05	0.001144	yes	1	1	1	0	1	0
XLOC_000123	Dpse\GA26943	2:1504657-1508341	Pse .139P	Pse .175P	OK	1	27.9964	28.4036	0.0208331	0.0571699	0.9339	0.995922	no	0	1	0	1	0	0
XLOC_000124	Dpse\GA15288	2:1509895-1513200	Pse .139P	Pse .175P	OK	1	39.5614	33.6562	-0.23322	-0.842458	0.22685	0.596739	no	0	1	1	0	0	0
XLOC_000128	Dpse\GA15947,Dpse\GA15949,Dpse\GA22010,Dpse\Tpi	2:1533467-1556035	Pse .139P	Pse .175P	OK	1	329.974	308.858	-0.0954116	-0.285793	0.69035	0.946152	no	0	1	1	0	0	0
XLOC_000129	-	2:1533467-1556035	Pse .139P	Pse .175P	OK	1	0.598464	2.11504	1.82135	0.235942	0.62455	0.919246	no	0	1	0	1	0	0
XLOC_000130	-	2:1558582-1559347	Pse .139P	Pse .175P	OK	1	2.60012	2.98226	0.197828	0.402809	0.7419	0.962822	no	0	1	0	1	0	0
XLOC_000131	-	2:1560234-1561358	Pse .139P	Pse .175P	OK	1	10.9682	14.7513	0.427512	1.48423	0.0777	0.334551	no	0	1	0	1	0	0
XLOC_000133	-	2:1568021-1568276	Pse .139P	Pse .175P	OK	1	1.7233	1.34321	-0.359482	-0.622445	0.7644	0.968769	no	0	1	1	0	0	0
XLOC_000134	Dpse\GA26946	2:1568549-1570619	Pse .139P	Pse .175P	OK	1	1.13128	0.957647	-0.240386	-0.463314	0.54555	0.877525	no	0	1	1	0	0	0
XLOC_000136	Dpse\GA16022,Dpse\GA16204	2:1573511-1577180	Pse .139P	Pse .175P	OK	1	13.3431	29.8241	1.16038	3.81593	5e-05	0.001144	yes	1	1	0	1	0	1
XLOC_000138	Dpse\GA26948,Dpse\GA26949	2:1586626-1589387	Pse .139P	Pse .175P	OK	1	9.57491	7.09422	-0.432615	-0.467596	0.5382	0.872996	no	0	1	1	0	0	0
XLOC_000139	Dpse\GA19144	2:1589519-1598587	Pse .139P	Pse .175P	OK	1	7.25742	9.90398	0.44855	1.07719	0.14535	0.472186	no	0	1	0	1	0	0
XLOC_000140	Dpse\GA10956	2:1599486-1605036	Pse .139P	Pse .175P	OK	1	2.42407	2.68981	0.15007	0.457046	0.5136	0.859868	no	0	1	0	1	0	0
XLOC_000141	Dpse\GA14925	2:1605434-1607285	Pse .139P	Pse .175P	OK	1	1.04013	1.74565	0.747006	1.25019	0.07895	0.337243	no	0	1	0	1	0	0
XLOC_000143	Dpse\GA19143	2:1618510-1621232	Pse .139P	Pse .175P	OK	1	8.27908	7.87624	-0.0719637	-0.226509	0.7442	0.963449	no	0	1	1	0	0	0
XLOC_000144	Dpse\GA12425	2:1646897-1647595	Pse .139P	Pse .175P	OK	1	1.02042	0.50631	-1.01107	-0.771615	0.3871	0.76452	no	0	1	1	0	0	0
XLOC_000145	Dpse\GA12422	2:1689093-1690724	Pse .139P	Pse .175P	OK	1	70.7356	60.0439	-0.23642	-0.855448	0.2175	0.584869	no	0	1	1	0	0	0
XLOC_000146	Dpse\GA19136	2:1750587-1752894	Pse .139P	Pse .175P	OK	1	97.4592	83.1073	-0.229823	-0.841928	0.28445	0.658654	no	0	1	1	0	0	0
XLOC_000147	Dpse\GA16027	2:1758327-1759653	Pse .139P	Pse .175P	OK	1	1.62938	2.74854	0.754341	1.64279	0.0468	0.246817	no	0	1	0	1	0	0
XLOC_000148	Dpse\GA26951,Dpse\GA26952	2:1759693-1779797	Pse .139P	Pse .175P	OK	1	662.81	458.51	-0.531643	-1.48659	0.0311	0.19064	no	0	1	1	0	0	0
XLOC_000149	Dpse\GA26951	2:1759693-1779797	Pse .139P	Pse .175P	OK	1	3.75296	3.98953	0.0881875	0.0812851	0.9107	0.99476	no	0	1	0	1	0	0
XLOC_000150	Dpse\GA16029	2:1779933-1789476	Pse .139P	Pse .175P	OK	1	4.81784	5.00582	0.0552212	0.059724	0.93785	0.996397	no	0	1	0	1	0	0
XLOC_000152	Dpse\GA26954	2:1829138-1835647	Pse .139P	Pse .175P	OK	1	1.21381	1.56968	0.37093	0.95682	0.16635	0.509196	no	0	1	0	1	0	0
XLOC_000154	-	2:1852259-1852790	Pse .139P	Pse .175P	OK	1	21.1469	1.05996	-4.31836	-8.11789	5e-05	0.001144	yes	1	1	1	0	1	0
XLOC_000156	Dpse\GA11267	2:1867937-1870057	Pse .139P	Pse .175P	OK	1	17.9281	29.0614	0.69688	2.32677	0.0009	0.0137045	yes	1	1	0	1	0	1
XLOC_000158	-	2:1886351-1887929	Pse .139P	Pse .175P	OK	1	4.7984	7.03392	0.551776	1.55625	0.0597	0.286509	no	0	1	0	1	0	0
XLOC_000160	Dpse\GA13095	2:1893658-1899045	Pse .139P	Pse .175P	OK	1	47.5163	43.3892	-0.131088	-0.139186	0.87755	0.991484	no	0	1	1	0	0	0
XLOC_000161	Dpse\GA13968	2:1899075-1902619	Pse .139P	Pse .175P	OK	1	37.4683	37.5162	0.00184227	0.00706496	0.9925	0.998261	no	0	1	0	1	0	0
XLOC_000162	-	2:1908146-1915580	Pse .139P	Pse .175P	OK	1	1.91413	1.77763	-0.106733	-0.0169956	0.912	0.99476	no	0	1	1	0	0	0
XLOC_000163	Dpse\GA26957	2:1915884-1916751	Pse .139P	Pse .175P	OK	1	1.75939	0.0420393	-5.38719	-2.28324	0.24895	0.619048	no	0	1	1	0	0	0
XLOC_000164	-	2:1981642-1983594	Pse .139P	Pse .175P	OK	1	6.837	15.2945	1.16158	1.12567	0.12185	0.430607	no	0	1	0	1	0	0
XLOC_000165	-	2:2046728-2047113	Pse .139P	Pse .175P	OK	1	0.726116	1.2308	0.761318	0.988228	0.43375	0.804093	no	0	1	0	1	0	0
XLOC_000166	Dpse\GA30065	2:2069038-2174734	Pse .139P	Pse .175P	OK	1	1.81991	3.12492	0.779951	2.77633	0.0001	0.00213603	yes	1	1	0	1	0	1
XLOC_000167	Dpse\GA26960	2:2178489-2180035	Pse .139P	Pse .175P	OK	1	7.5418	12.4766	0.726249	0.539694	0.5319	0.870233	no	0	1	0	1	0	0
XLOC_000168	Dpse\GA15183	2:2180989-2206361	Pse .139P	Pse .175P	OK	1	0.691141	0.748508	0.115038	0.0431694	0.9566	0.996864	no	0	1	0	1	0	0
XLOC_000169	Dpse\GA15185	2:2206539-2208043	Pse .139P	Pse .175P	OK	1	208.869	132.089	-0.661088	-2.22781	0.0017	0.0227724	yes	1	1	1	0	1	0
XLOC_000170	-	2:2218093-2219570	Pse .139P	Pse .175P	OK	1	2.52197	2.68011	0.0877402	0.188645	0.8018	0.978547	no	0	1	0	1	0	0
XLOC_000171	Dpse\GA15116	2:2252251-2262006	Pse .139P	Pse .175P	OK	1	1.39104	1.41652	0.026182	0.057263	0.93565	0.996256	no	0	1	0	1	0	0
XLOC_000172	Dpse\GA15122	2:2290660-2304098	Pse .139P	Pse .175P	OK	1	45.9471	40.8487	-0.169682	-0.633799	0.40795	0.782741	no	0	1	1	0	0	0
XLOC_000173	-	2:2304166-2304636	Pse .139P	Pse .175P	OK	1	2.81453	1.7674	-0.671262	-1.25404	0.261	0.629557	no	0	1	1	0	0	0
XLOC_000174	Dpse\GA15123	2:2318131-2320304	Pse .139P	Pse .175P	OK	1	68.0006	59.5367	-0.19177	-0.70187	0.31615	0.694171	no	0	1	1	0	0	0
XLOC_000175	Dpse\GA15061	2:2332907-2341917	Pse .139P	Pse .175P	OK	1	0	1.27765	inf	#NAME?	0.1421	0.466587	no	0	1	0	1	0	0
XLOC_000176	Dpse\GA15061	2:2332907-2341917	Pse .139P	Pse .175P	OK	1	2.33726	1.78766	-0.386741	-0.916999	0.19265	0.550683	no	0	1	1	0	0	0
XLOC_000178	Dpse\GA14800	2:2365440-2371552	Pse .139P	Pse .175P	OK	1	1.40313	0.603891	-1.21629	-0.239672	0.77675	0.972101	no	0	1	1	0	0	0
XLOC_000179	Dpse\Obp99a	2:2365440-2371552	Pse .139P	Pse .175P	OK	1	1141.82	811.713	-0.492289	-2.27675	0.01535	0.1181	no	0	1	1	0	0	0
XLOC_000184	Dpse\Obp99b	2:2408568-2409457	Pse .139P	Pse .175P	OK	1	1.5267	0	#NAME?	#NAME?	0.08875	0.361017	no	0	1	1	0	0	0
XLOC_000188	Dpse\GA26963	2:2416387-2418207	Pse .139P	Pse .175P	OK	1	49.1012	32.4964	-0.595481	-2.21512	0.0111	0.0937634	no	0	1	1	0	0	0
XLOC_000189	Dpse\GA15056,Dpse\GA15157,Dpse\GA19293	2:2420131-2441497	Pse .139P	Pse .175P	OK	1	412.134	220.296	-0.903674	-3.10906	0.00165	0.0222137	yes	1	1	1	0	1	0
XLOC_000190	Dpse\GA15157	2:2420131-2441497	Pse .139P	Pse .175P	OK	1	1.8902	1.53253	-0.302632	-0.19929	0.78895	0.974985	no	0	1	1	0	0	0
XLOC_000191	Dpse\GA20472	2:2420131-2441497	Pse .139P	Pse .175P	OK	1	2.73714	2.09716	-0.384231	-0.249639	0.73975	0.962321	no	0	1	1	0	0	0
XLOC_000192	Dpse\GA20469	2:2420131-2441497	Pse .139P	Pse .175P	OK	1	9.36465	12.1746	0.378573	0.312315	0.7046	0.951082	no	0	1	0	1	0	0
XLOC_000193	Dpse\GA15162	2:2420131-2441497	Pse .139P	Pse .175P	OK	1	14.8497	14.704	-0.0142267	-0.0164924	0.9826	0.997263	no	0	1	1	0	0	0
XLOC_000194	Dpse\GA19290	2:2441611-2446125	Pse .139P	Pse .175P	OK	1	13.1225	11.2891	-0.217107	-0.505282	0.5033	0.852907	no	0	1	1	0	0	0
XLOC_000195	Dpse\GA19546	2:2460994-2464767	Pse .139P	Pse .175P	OK	1	0.356704	0.7651	1.10092	1.85433	0.0103	0.0886638	no	0	1	0	1	0	0
XLOC_000196	-	2:2523639-2524442	Pse .139P	Pse .175P	OK	1	0.0545996	1.53475	4.81297	2.43396	0.2516	0.619048	no	0	1	0	1	0	0
XLOC_000197	Dpse\GA15014,Dpse\GA19538	2:2564863-2569523	Pse .139P	Pse .175P	OK	1	85.2839	72.0143	-0.243989	-0.902285	0.22095	0.589689	no	0	1	1	0	0	0
XLOC_000198	Dpse\GA26964	2:2569704-2571443	Pse .139P	Pse .175P	OK	1	323.944	115.905	-1.48281	-5.37373	5e-05	0.001144	yes	1	1	1	0	1	0
XLOC_000199	Dpse\GA26965	2:2571585-2575504	Pse .139P	Pse .175P	OK	1	0.843158	3.81782	2.17887	5.1541	5e-05	0.001144	yes	1	1	0	1	0	1
XLOC_000200	Dpse\GA17995	2:2576066-2598665	Pse .139P	Pse .175P	OK	1	4.96332	5.52338	0.154245	0.342489	0.62215	0.918117	no	0	1	0	1	0	0
XLOC_000201	Dpse\GA14233,Dpse\GA18006	2:2600927-2607000	Pse .139P	Pse .175P	OK	1	44.3092	52.5649	0.246493	0.851159	0.2285	0.59867	no	0	1	0	1	0	0
XLOC_000202	Dpse\GA26967	2:2607595-2611890	Pse .139P	Pse .175P	OK	1	13.0858	4.69958	-1.4774	-0.938223	0.32675	0.706088	no	0	1	1	0	0	0
XLOC_000203	Dpse\GA26968	2:2607595-2611890	Pse .139P	Pse .175P	OK	1	74.7447	75.8424	0.0210325	0.0550001	0.93765	0.996397	no	0	1	0	1	0	0
XLOC_000204	Dpse\GA18041	2:2611893-2614312	Pse .139P	Pse .175P	OK	1	17.6804	19.256	0.123154	0.328494	0.64215	0.926599	no	0	1	0	1	0	0
XLOC_000205	Dpse\GA26969,Dpse\GA26969-RA	2:2649498-2650829	Pse .139P	Pse .175P	OK	1	3.66362	4.28348	0.225516	0.494424	0.47665	0.835736	no	0	1	0	1	0	0
XLOC_000206	Dpse\GA30093	2:2657092-2658013	Pse .139P	Pse .175P	OK	1	14.9703	2.59419	-2.52875	-2.73907	0.0029	0.0343995	yes	1	1	1	0	1	0
XLOC_000207	Dpse\GA26970,Dpse\GA30103	2:2667959-2679446	Pse .139P	Pse .175P	OK	1	14.8716	27.3817	0.880653	0.620187	0.29825	0.674296	no	0	1	0	1	0	0
XLOC_000208	Dpse\GA30108	2:2667959-2679446	Pse .139P	Pse .175P	OK	1	156.862	117.648	-0.415019	-0.957103	0.312	0.689537	no	0	1	1	0	0	0
XLOC_000209	Dpse\GA30104,Dpse\GA30109	2:2667959-2679446	Pse .139P	Pse .175P	OK	1	212.947	178.784	-0.252275	-0.777791	0.36305	0.742596	no	0	1	1	0	0	0
XLOC_000210	-	2:2682218-2683391	Pse .139P	Pse .175P	OK	1	357.792	395.707	0.145311	0.530705	0.4454	0.813072	no	0	1	0	1	0	0
XLOC_000211	-	2:2696960-2698533	Pse .139P	Pse .175P	OK	1	11.1306	1.79868	-2.62951	-2.63092	0.01565	0.119789	no	0	1	1	0	0	0
XLOC_000212	Dpse\GA26971,Dpse\GA30047	2:2711690-2714724	Pse .139P	Pse .175P	OK	1	221.362	276.184	0.319226	1.09534	0.1475	0.475883	no	0	1	0	1	0	0
XLOC_000213	Dpse\GA30048	2:2715494-2717379	Pse .139P	Pse .175P	OK	1	0.0598576	9.6599	7.33433	4.32414	0.02475	0.163657	no	0	1	0	1	0	0
XLOC_000214	-	2:2723497-2724282	Pse .139P	Pse .175P	OK	1	1.46157	0.956497	-0.611688	-0.954442	0.29255	0.667926	no	0	1	1	0	0	0
XLOC_000215	-	2:2792670-2793199	Pse .139P	Pse .175P	OK	1	16.1431	5.41382	-1.5762	-4.72464	5e-05	0.001144	yes	1	1	1	0	1	0
XLOC_000219	Dpse\GA18138	2:2831692-2836328	Pse .139P	Pse .175P	OK	1	0.038417	1.52311	5.30913	2.26523	0.1924	0.550301	no	0	1	0	1	0	0
XLOC_000220	-	2:2863049-2863745	Pse .139P	Pse .175P	OK	1	5.44406	4.78667	-0.18566	-0.475854	0.6213	0.917711	no	0	1	1	0	0	0
XLOC_000222	Dpse\GA26815	2:2925833-2997770	Pse .139P	Pse .175P	OK	1	110.034	250.175	1.18499	2.12935	0.0461	0.24452	no	0	1	0	1	0	0
XLOC_000223	Dpse\GA26976	2:2925833-2997770	Pse .139P	Pse .175P	OK	1	2.549	5.00385	0.973106	0.357532	0.67735	0.941431	no	0	1	0	1	0	0
XLOC_000224	Dpse\GA12550	2:3005663-3031008	Pse .139P	Pse .175P	OK	1	29.8916	50.2091	0.748209	0.150138	0.855	0.988425	no	0	1	0	1	0	0
XLOC_000225	Dpse\GA10118	2:3005663-3031008	Pse .139P	Pse .175P	OK	1	476.043	371.992	-0.355821	-0.271925	0.70665	0.951932	no	0	1	1	0	0	0
XLOC_000226	Dpse\GA14092,Dpse\GA26977,Dpse\GA26978	2:3005663-3031008	Pse .139P	Pse .175P	OK	1	47.8563	40.3143	-0.247417	-0.109048	0.88115	0.992275	no	0	1	1	0	0	0
XLOC_000227	Dpse\GA26979	2:3005663-3031008	Pse .139P	Pse .175P	OK	1	17.6264	12.1575	-0.535898	-0.0582956	0.77435	0.971366	no	0	1	1	0	0	0
XLOC_000228	Dpse\GA16046	2:3005663-3031008	Pse .139P	Pse .175P	OK	1	1.6617	1.43019	-0.216458	-0.0152012	0.4753	0.835044	no	0	1	1	0	0	0
XLOC_000229	Dpse\GA26980	2:3031289-3034696	Pse .139P	Pse .175P	OK	1	3.39333	2.94497	-0.204451	-0.558101	0.42715	0.798504	no	0	1	1	0	0	0
XLOC_000230	Dpse\GA10230	2:3034811-3036901	Pse .139P	Pse .175P	OK	1	1.38774	0.95025	-0.546357	-0.960643	0.16025	0.498534	no	0	1	1	0	0	0
XLOC_000232	Dpse\GA10276	2:3050180-3060503	Pse .139P	Pse .175P	OK	1	318.427	450.089	0.499245	1.78652	0.0225	0.153539	no	0	1	0	1	0	0
XLOC_000233	Dpse\GA19790	2:3060681-3061699	Pse .139P	Pse .175P	OK	1	31.1838	23.6433	-0.399368	-1.58317	0.0621	0.293507	no	0	1	1	0	0	0
XLOC_000235	Dpse\GA12555	2:3074079-3111891	Pse .139P	Pse .175P	OK	1	0.449913	2.62733	2.54588	2.80545	0.006	0.0597178	no	0	1	0	1	0	0
XLOC_000236	Dpse\GA19815	2:3074079-3111891	Pse .139P	Pse .175P	OK	1	4.92436	4.65375	-0.0815435	-0.204965	0.7886	0.974823	no	0	1	1	0	0	0
XLOC_000239	Dpse\GA19825	2:3118053-3123655	Pse .139P	Pse .175P	OK	1	4.10165	3.96628	-0.0484181	-0.149788	0.82815	0.983832	no	0	1	1	0	0	0
XLOC_000240	Dpse\GA26985	2:3127920-3131479	Pse .139P	Pse .175P	OK	1	48.1174	52.05	0.113338	0.421207	0.552	0.881263	no	0	1	0	1	0	0
XLOC_000241	Dpse\GA21732	2:3132273-3136684	Pse .139P	Pse .175P	OK	1	1.16835	2.89557	1.30937	2.7094	0.00035	0.00629108	yes	1	1	0	1	0	1
XLOC_000242	Dpse\GA21731	2:3137045-3138051	Pse .139P	Pse .175P	OK	1	13.4694	9.88882	-0.445814	-1.20843	0.08715	0.357383	no	0	1	1	0	0	0
XLOC_000243	Dpse\GA21728,Dpse\GA21730	2:3180642-3189434	Pse .139P	Pse .175P	OK	1	173.795	170.77	-0.0253329	-0.0585218	0.93565	0.996256	no	0	1	1	0	0	0
XLOC_000244	Dpse\GA21725	2:3192032-3195014	Pse .139P	Pse .175P	OK	1	125.512	96.4831	-0.379475	-1.49618	0.05705	0.278462	no	0	1	1	0	0	0
XLOC_000245	Dpse\GA26986,Dpse\GA26987	2:3195519-3196969	Pse .139P	Pse .175P	OK	1	215.099	214.406	-0.00465361	-0.017115	0.9796	0.997263	no	0	1	1	0	0	0
XLOC_000246	Dpse\GA26988	2:3199446-3202475	Pse .139P	Pse .175P	OK	1	370.944	210.51	-0.817314	-2.79468	0.00015	0.00305471	yes	1	1	1	0	1	0
XLOC_000247	Dpse\GA21383	2:3202624-3232513	Pse .139P	Pse .175P	OK	1	3.53143	6.20758	0.813779	2.47413	0.00065	0.0104856	yes	1	1	0	1	0	1
XLOC_000250	Dpse\GA17287	2:3262920-3270052	Pse .139P	Pse .175P	OK	1	8.91845	10.0634	0.174248	0.242396	0.73005	0.959258	no	0	1	0	1	0	0
XLOC_000252	Dpse\GA16151	2:3270457-3271804	Pse .139P	Pse .175P	OK	1	11.4002	11.6793	0.0348951	0.105395	0.883	0.992648	no	0	1	0	1	0	0
XLOC_000253	Dpse\GA26807	2:3273932-3289389	Pse .139P	Pse .175P	OK	1	0.590304	3.76091	2.67155	1.88101	0.0631	0.296213	no	0	1	0	1	0	0
XLOC_000254	Dpse\GA18780	2:3291974-3296828	Pse .139P	Pse .175P	OK	1	0.617214	0.872153	0.49881	0.736682	0.2552	0.62259	no	0	1	0	1	0	0
XLOC_000255	-	2:3298234-3303996	Pse .139P	Pse .175P	OK	1	16.7041	15.6198	-0.0968304	-0.0967852	0.891	0.993153	no	0	1	1	0	0	0
XLOC_000256	Dpse\GA18798	2:3306626-3310839	Pse .139P	Pse .175P	OK	1	259.112	238.191	-0.121452	-0.43431	0.5279	0.868065	no	0	1	1	0	0	0
XLOC_000257	Dpse\GA18806	2:3314430-3322184	Pse .139P	Pse .175P	OK	1	6.54335	6.6548	0.0243662	0.0694333	0.92045	0.995212	no	0	1	0	1	0	0
XLOC_000259	Dpse\GA18819	2:3324212-3331769	Pse .139P	Pse .175P	OK	1	16.2564	11.5351	-0.494971	-1.63132	0.0204	0.143609	no	0	1	1	0	0	0
XLOC_000260	Dpse\GA19956	2:3334694-3342741	Pse .139P	Pse .175P	NOTEST	0	0.496001	0.486812	-0.0269765	0	1	1	no	0	1	1	0	0	0
XLOC_000261	Dpse\GA13563	2:3362994-3370689	Pse .139P	Pse .175P	OK	1	18.3623	20.4129	0.152734	0.527546	0.4542	0.820143	no	0	1	0	1	0	0
XLOC_000262	Dpse\GA13587	2:3372097-3379338	Pse .139P	Pse .175P	OK	1	21.8988	31.2961	0.515133	1.72353	0.0153	0.117828	no	0	1	0	1	0	0
XLOC_000263	Dpse\GA13064	2:3386790-3390088	Pse .139P	Pse .175P	OK	1	4.18683	4.61842	0.141542	0.427695	0.54085	0.874655	no	0	1	0	1	0	0
XLOC_000264	Dpse\GA26803	2:3403671-3404885	Pse .139P	Pse .175P	OK	1	7.69536	3.29645	-1.22307	-1.50083	0.06655	0.30589	no	0	1	1	0	0	0
XLOC_000265	-	2:3405751-3406458	Pse .139P	Pse .175P	OK	1	12.9729	2.85036	-2.18628	-5.66138	5e-05	0.001144	yes	1	1	1	0	1	0
XLOC_000266	-	2:3416311-3417499	Pse .139P	Pse .175P	OK	1	3.18065	2.51331	-0.33973	-0.243671	0.72245	0.956862	no	0	1	1	0	0	0
XLOC_000267	-	2:3418059-3419798	Pse .139P	Pse .175P	OK	1	1.27293	0.685322	-0.893304	-0.698606	0.4072	0.782029	no	0	1	1	0	0	0
XLOC_000268	-	2:3418059-3419798	Pse .139P	Pse .175P	OK	1	14.811	0.487216	-4.92596	-2.14752	0.1537	0.487609	no	0	1	1	0	0	0
XLOC_000269	Dpse\GA22176,Dpse\GA26990,Dpse\GA26992	2:3423630-3434614	Pse .139P	Pse .175P	OK	1	661.634	558.609	-0.244196	-0.763406	0.34705	0.727109	no	0	1	1	0	0	0
XLOC_000270	Dpse\GA26991	2:3423630-3434614	Pse .139P	Pse .175P	OK	1	444.665	392.206	-0.181109	-0.404452	0.63765	0.924564	no	0	1	1	0	0	0
XLOC_000271	-	2:3434801-3436255	Pse .139P	Pse .175P	OK	1	12.8483	6.11409	-1.07137	-2.12832	0.003	0.0353355	yes	1	1	1	0	1	0
XLOC_000273	Dpse\GA26800	2:3449754-3490821	Pse .139P	Pse .175P	OK	1	14.3954	4.55493	-1.6601	-2.06309	0.0103	0.0886638	no	0	1	1	0	0	0
XLOC_000274	Dpse\GA26993	2:3525047-3526946	Pse .139P	Pse .175P	OK	1	17.9924	25.344	0.494258	1.70547	0.01345	0.107707	no	0	1	0	1	0	0
XLOC_000275	Dpse\GA26994	2:3546889-3547762	Pse .139P	Pse .175P	OK	1	83.1775	60.0015	-0.471195	-1.1186	0.1157	0.419735	no	0	1	1	0	0	0
XLOC_000277	Dpse\GA26995,Dpse\GA26996	2:3558491-3561503	Pse .139P	Pse .175P	OK	1	4.62822	0	#NAME?	#NAME?	5e-05	0.001144	yes	1	1	1	0	1	0
XLOC_000278	Dpse\GA10007	2:3569859-3606626	Pse .139P	Pse .175P	OK	1	1.63292	1.63988	0.0061313	0.0106195	0.9888	0.997704	no	0	1	0	1	0	0
XLOC_000279	Dpse\GA22168	2:3606699-3609602	Pse .139P	Pse .175P	OK	1	1.08548	1.37421	0.340268	0.361905	0.6748	0.940455	no	0	1	0	1	0	0
XLOC_000280	Dpse\GA20056	2:3618999-3620516	Pse .139P	Pse .175P	OK	1	169.619	188.639	0.15333	0.306584	0.5975	0.90602	no	0	1	0	1	0	0
XLOC_000281	Dpse\GA20023	2:3620567-3629781	Pse .139P	Pse .175P	OK	1	2.05246	1.36936	-0.583846	-0.647146	0.3795	0.758246	no	0	1	1	0	0	0
XLOC_000282	Dpse\GA18167	2:3646355-3648503	Pse .139P	Pse .175P	OK	1	249.748	191.597	-0.3824	-1.21432	0.08325	0.348519	no	0	1	1	0	0	0
XLOC_000283	Dpse\GA30058	2:3729128-3737798	Pse .139P	Pse .175P	OK	1	2.21051	0	#NAME?	#NAME?	5e-05	0.001144	yes	1	1	1	0	1	0
XLOC_000284	Dpse\GA19159	2:3750747-3752242	Pse .139P	Pse .175P	OK	1	62.8159	68.5328	0.125665	0.449882	0.5312	0.870004	no	0	1	0	1	0	0
XLOC_000285	Dpse\GA19061	2:3757008-3760187	Pse .139P	Pse .175P	OK	1	18.3781	18.6095	0.0180452	0.0642297	0.92495	0.995217	no	0	1	0	1	0	0
XLOC_000287	Dpse\GA18989	2:3818262-3821711	Pse .139P	Pse .175P	OK	1	77.2625	91.7112	0.247329	0.907585	0.19505	0.553665	no	0	1	0	1	0	0
XLOC_000289	Dpse\GA18991	2:3861725-3863413	Pse .139P	Pse .175P	OK	1	24.4793	24.0111	-0.0278624	-0.0951436	0.8887	0.993062	no	0	1	1	0	0	0
XLOC_000290	Dpse\GA11882	2:3863872-3864717	Pse .139P	Pse .175P	OK	1	6.27303	5.47695	-0.195788	-0.375898	0.59295	0.9035	no	0	1	1	0	0	0
XLOC_000292	-	2:3872390-3881934	Pse .139P	Pse .175P	OK	1	13.6989	15.0488	0.135589	0.0288717	0.952	0.996864	no	0	1	0	1	0	0
XLOC_000293	Dpse\GA11876	2:3882605-3887146	Pse .139P	Pse .175P	OK	1	31.6766	52.6039	0.731753	2.74207	0.00035	0.00629108	yes	1	1	0	1	0	1
XLOC_000294	Dpse\GA11878	2:3887362-3897937	Pse .139P	Pse .175P	OK	1	7.64701	4.76403	-0.682713	-0.963161	0.1879	0.543619	no	0	1	1	0	0	0
XLOC_000295	Dpse\GA11877	2:3887362-3897937	Pse .139P	Pse .175P	OK	1	25.1504	20.0301	-0.328409	-0.917025	0.1976	0.557244	no	0	1	1	0	0	0
XLOC_000298	-	2:3947685-3948242	Pse .139P	Pse .175P	OK	1	0	3.00329	inf	#NAME?	5e-05	0.001144	yes	1	1	0	1	0	1
XLOC_000299	Dpse\GA27002	2:3961526-3987641	Pse .139P	Pse .175P	OK	1	187.567	199.552	0.0893595	0.323973	0.63685	0.92411	no	0	1	0	1	0	0
XLOC_000301	-	2:4045784-4046130	Pse .139P	Pse .175P	NOTEST	0	0.550622	0.669826	0.282724	0	1	1	no	0	1	0	1	0	0
XLOC_000302	-	2:4047737-4049302	Pse .139P	Pse .175P	OK	1	0.222948	2.78906	3.645	1.60242	0.121	0.429188	no	0	1	0	1	0	0
XLOC_000303	Dpse\GA27003	2:4100060-4102000	Pse .139P	Pse .175P	OK	1	1749.41	1559.17	-0.166087	-0.551369	0.43	0.801019	no	0	1	1	0	0	0
XLOC_000304	Dpse\GA18586	2:4102339-4105371	Pse .139P	Pse .175P	OK	1	7601.66	9616.28	0.339164	8.77506	0.09425	0.373359	no	0	1	0	1	0	0
XLOC_000305	Dpse\GA11515	2:4105808-4106990	Pse .139P	Pse .175P	OK	1	16.0727	9.80026	-0.713719	-2.49475	0.0032	0.0371577	yes	1	1	1	0	1	0
XLOC_000306	Dpse\GA27004	2:4107033-4116545	Pse .139P	Pse .175P	OK	1	30.2756	28.3619	-0.0942016	-0.0953368	0.91775	0.994778	no	0	1	1	0	0	0
XLOC_000307	Dpse\GA27005	2:4107033-4116545	Pse .139P	Pse .175P	OK	1	25.6743	49.7743	0.955074	1.53522	0.0529	0.265656	no	0	1	0	1	0	0
XLOC_000308	Dpse\GA16162	2:4107033-4116545	Pse .139P	Pse .175P	OK	1	15.1492	13.7213	-0.142822	-0.137414	0.8437	0.986468	no	0	1	1	0	0	0
XLOC_000309	Dpse\GA30120	2:4116785-4118183	Pse .139P	Pse .175P	OK	1	1.50991	1.24686	-0.276167	-0.530672	0.50305	0.852748	no	0	1	1	0	0	0
XLOC_000310	Dpse\GA30121	2:4118210-4122912	Pse .139P	Pse .175P	OK	1	2.1745	2.52526	0.215749	0.142979	0.8876	0.992838	no	0	1	0	1	0	0
XLOC_000311	Dpse\GA18614	2:4118210-4122912	Pse .139P	Pse .175P	OK	1	1.54027	0.843487	-0.86875	-0.723536	0.31205	0.689537	no	0	1	1	0	0	0
XLOC_000312	Dpse\GA18617	2:4125720-4130294	Pse .139P	Pse .175P	OK	1	8.10245	9.77747	0.271102	0.662553	0.3899	0.767054	no	0	1	0	1	0	0
XLOC_000313	Dpse\GA18631	2:4130346-4132917	Pse .139P	Pse .175P	OK	1	35.8457	46.2231	0.366814	1.24342	0.11705	0.42201	no	0	1	0	1	0	0
XLOC_000314	Dpse\GA27009,Dpse\GA30051,Dpse\GA30052,Dpse\GA30053,Dpse\GA30054,Dpse\GA30085	2:4133190-4172911	Pse .139P	Pse .175P	OK	1	1398.53	1164.47	-0.264232	-0.663814	0.3283	0.707833	no	0	1	1	0	0	0
XLOC_000315	Dpse\GA16052	2:4133190-4172911	Pse .139P	Pse .175P	OK	1	2.95003	3.04603	0.0462031	0.00613717	0.8918	0.993153	no	0	1	0	1	0	0
XLOC_000316	Dpse\GA21378	2:4195350-4197805	Pse .139P	Pse .175P	OK	1	4.74379	5.9424	0.325006	0.94625	0.17565	0.524328	no	0	1	0	1	0	0
XLOC_000318	Dpse\GA21374	2:4201075-4227241	Pse .139P	Pse .175P	OK	1	1.00818	0.687429	-0.55247	-0.628187	0.42585	0.797409	no	0	1	1	0	0	0
XLOC_000319	Dpse\GA11487	2:4272727-4275073	Pse .139P	Pse .175P	OK	1	7.12405	18.644	1.38794	4.30775	5e-05	0.001144	yes	1	1	0	1	0	1
XLOC_000320	Dpse\GA11408	2:4275556-4277203	Pse .139P	Pse .175P	OK	1	29.0651	39.4503	0.440751	1.55068	0.0266	0.171847	no	0	1	0	1	0	0
XLOC_000324	Dpse\GA10933	2:4324271-4326288	Pse .139P	Pse .175P	NOTEST	0	0	0.67349	inf	0	1	1	no	0	1	0	1	0	0
XLOC_000325	Dpse\GA27015,Dpse\GA27016	2:4333108-4393414	Pse .139P	Pse .175P	OK	1	2.11686	1.84029	-0.201995	-0.346369	0.64145	0.926448	no	0	1	1	0	0	0
XLOC_000326	Dpse\GA15928	2:4395226-4396747	Pse .139P	Pse .175P	OK	1	146.066	170.658	0.224484	0.924168	0.24525	0.619048	no	0	1	0	1	0	0
XLOC_000327	Dpse\GA27017	2:4408251-4416331	Pse .139P	Pse .175P	OK	1	0.556722	0.809676	0.540387	0.885048	0.20155	0.562973	no	0	1	0	1	0	0
XLOC_000328	Dpse\GA14045	2:4419275-4428979	Pse .139P	Pse .175P	OK	1	2.19126	2.34962	0.100668	0.19262	0.7928	0.976307	no	0	1	0	1	0	0
XLOC_000329	-	2:4429416-4435546	Pse .139P	Pse .175P	OK	1	3.22348	3.6696	0.187005	0.441848	0.6087	0.911618	no	0	1	0	1	0	0
XLOC_000330	-	2:4454988-4455216	Pse .139P	Pse .175P	OK	1	10.7045	0	#NAME?	#NAME?	5e-05	0.001144	yes	1	1	1	0	1	0
XLOC_000331	Dpse\GA14759	2:4466780-4507139	Pse .139P	Pse .175P	OK	1	3.16205	3.2033	0.0186997	0.0578789	0.9408	0.996631	no	0	1	0	1	0	0
XLOC_000333	Dpse\GA10928	2:4509262-4512102	Pse .139P	Pse .175P	OK	1	1.25837	0.616293	-1.02987	-0.819654	0.25635	0.623862	no	0	1	1	0	0	0
XLOC_000334	Dpse\GA10927	2:4513185-4514043	Pse .139P	Pse .175P	OK	1	469.45	349.027	-0.427632	-1.5609	0.02515	0.165553	no	0	1	1	0	0	0
XLOC_000335	Dpse\GA27018	2:4531751-4532768	Pse .139P	Pse .175P	OK	1	7.60363	10.329	0.441933	1.40291	0.0995	0.384643	no	0	1	0	1	0	0
XLOC_000337	Dpse\GA19512	2:4649940-4653117	Pse .139P	Pse .175P	OK	1	10.899	10.4632	-0.058875	-0.188176	0.78895	0.974985	no	0	1	1	0	0	0
XLOC_000338	Dpse\GA19516	2:4657433-4666826	Pse .139P	Pse .175P	OK	1	117.179	93.9712	-0.318429	-1.11771	0.12285	0.432203	no	0	1	1	0	0	0
XLOC_000339	-	2:4666886-4667931	Pse .139P	Pse .175P	OK	1	38.9329	12.765	-1.60879	-6.09208	5e-05	0.001144	yes	1	1	1	0	1	0
XLOC_000340	Dpse\GA27021	2:4669010-4673516	Pse .139P	Pse .175P	OK	1	46.4507	29.9291	-0.634151	-2.04323	0.00995	0.0864376	no	0	1	1	0	0	0
XLOC_000343	-	2:4676345-4707433	Pse .139P	Pse .175P	OK	1	6.43314	2.63847	-1.28582	-0.563057	0.39975	0.775839	no	0	1	1	0	0	0
XLOC_000344	Dpse\GA19521	2:4713200-4755651	Pse .139P	Pse .175P	OK	1	5.67702	6.46625	0.187795	0.462053	0.55545	0.88377	no	0	1	0	1	0	0
XLOC_000346	Dpse\GA19533	2:4764122-4767226	Pse .139P	Pse .175P	OK	1	2.0739	2.90577	0.486576	1.21415	0.0875	0.358179	no	0	1	0	1	0	0
XLOC_000347	Dpse\GA19550	2:4768576-4773379	Pse .139P	Pse .175P	OK	1	14.26	10.9841	-0.376557	-0.566926	0.4221	0.79429	no	0	1	1	0	0	0
XLOC_000348	Dpse\GA19556	2:4773768-4801520	Pse .139P	Pse .175P	OK	1	12.835	14.3053	0.156464	0.298872	0.6945	0.947688	no	0	1	0	1	0	0
XLOC_000349	Dpse\GA15985	2:4773768-4801520	Pse .139P	Pse .175P	OK	1	10.4351	14.9605	0.519724	1.16674	0.09685	0.378806	no	0	1	0	1	0	0
XLOC_000350	-	2:4876608-4877486	Pse .139P	Pse .175P	OK	1	1.08967	3.15762	1.53494	2.80967	0.00515	0.053071	no	0	1	0	1	0	0
XLOC_000353	Dpse\GA18691,Dpse\GA18707	2:4935394-4977926	Pse .139P	Pse .175P	OK	1	40.0685	34.7737	-0.204474	-0.530411	0.47605	0.835431	no	0	1	1	0	0	0
XLOC_000354	Dpse\GA27023	2:4935394-4977926	Pse .139P	Pse .175P	OK	1	2.61479	33.4728	3.67822	0.642957	0.29335	0.669164	no	0	1	0	1	0	0
XLOC_000360	Dpse\GA18766	2:4989783-4991112	Pse .139P	Pse .175P	NOTEST	0	0.248779	0.278516	0.162898	0	1	1	no	0	1	0	1	0	0
XLOC_000361	Dpse\GA25576	2:4991431-4992199	Pse .139P	Pse .175P	OK	1	123.048	100.777	-0.288057	-1.31896	0.1414	0.465257	no	0	1	1	0	0	0
XLOC_000362	-	2:4998368-4998594	Pse .139P	Pse .175P	OK	1	0	14.6522	inf	#NAME?	5e-05	0.001144	yes	1	1	0	1	0	1
XLOC_000363	Dpse\GA19437	2:5009741-5017902	Pse .139P	Pse .175P	OK	1	8.03074	10.376	0.369652	1.29039	0.06465	0.300437	no	0	1	0	1	0	0
XLOC_000365	-	2:5042315-5043734	Pse .139P	Pse .175P	OK	1	14.5222	16.4315	0.178197	0.78157	0.6783	0.941894	no	0	1	0	1	0	0
XLOC_000366	-	2:5044261-5044743	Pse .139P	Pse .175P	OK	1	0.42462	1.41621	1.73779	2.05205	0.09585	0.37658	no	0	1	0	1	0	0
XLOC_000368	Dpse\GA11825	2:5071644-5075040	Pse .139P	Pse .175P	OK	1	31.6882	12.477	-1.34467	-4.06864	5e-05	0.001144	yes	1	1	1	0	1	0
XLOC_000369	Dpse\GA11824	2:5077627-5080808	Pse .139P	Pse .175P	OK	1	8.67511	8.97934	0.0497276	0.144356	0.8614	0.98943	no	0	1	0	1	0	0
XLOC_000370	Dpse\GA11161	2:5081029-5081831	Pse .139P	Pse .175P	OK	1	2.34651	1.63072	-0.525009	-1.00717	0.2624	0.631267	no	0	1	1	0	0	0
XLOC_000371	Dpse\GA17370	2:5081836-5136828	Pse .139P	Pse .175P	OK	1	18.6641	23.6988	0.344549	1.08783	0.11825	0.424612	no	0	1	0	1	0	0
XLOC_000372	Dpse\GA16234	2:5081836-5136828	Pse .139P	Pse .175P	OK	1	228.113	103.333	-1.14244	-2.24718	0.0586	0.283395	no	0	1	1	0	0	0
XLOC_000373	Dpse\GA18824	2:5137876-5138462	Pse .139P	Pse .175P	OK	1	2.67642	1.76882	-0.597516	-1.12701	0.2641	0.633537	no	0	1	1	0	0	0
XLOC_000375	Dpse\GA18823	2:5138520-5275665	Pse .139P	Pse .175P	OK	1	2.70711	3.27129	0.273106	0.386766	0.5743	0.894354	no	0	1	0	1	0	0
XLOC_000376	Dpse\GA11809,Dpse\GA27026	2:5299158-5302591	Pse .139P	Pse .175P	OK	1	100.28	84.056	-0.254609	-0.945261	0.24035	0.614323	no	0	1	1	0	0	0
XLOC_000378	Dpse\GA13342	2:5326981-5335849	Pse .139P	Pse .175P	NOTEST	0	0.445944	0.561956	0.333594	0	1	1	no	0	1	0	1	0	0
XLOC_000379	Dpse\GA13341	2:5341321-5404159	Pse .139P	Pse .175P	OK	1	2.66893	3.18793	0.256357	0.306688	0.71825	0.955512	no	0	1	0	1	0	0
XLOC_000383	Dpse\GA18009	2:5424669-5429860	Pse .139P	Pse .175P	OK	1	318.851	223.179	-0.514683	-0.76254	0.2757	0.647569	no	0	1	1	0	0	0
XLOC_000385	Dpse\GA27028	2:5432445-5433093	Pse .139P	Pse .175P	OK	1	0.814987	0.123191	-2.72588	-1.70838	0.0016	0.0216967	yes	1	1	1	0	1	0
XLOC_000386	Dpse\GA18171	2:5434768-5435410	Pse .139P	Pse .175P	OK	1	0.208888	1.24982	2.58092	2.16987	0.06425	0.299444	no	0	1	0	1	0	0
XLOC_000391	Dpse\GA18705,Dpse\GA18728	2:5450847-5480040	Pse .139P	Pse .175P	OK	1	87.179	73.8467	-0.239448	-0.539363	0.4401	0.809184	no	0	1	1	0	0	0
XLOC_000392	Dpse\GA19664	2:5450847-5480040	Pse .139P	Pse .175P	OK	1	3.36151	6.69098	0.993109	0.664766	0.3397	0.720074	no	0	1	0	1	0	0
XLOC_000393	Dpse\GA14386	2:5450847-5480040	Pse .139P	Pse .175P	OK	1	51.6817	32.444	-0.671699	-0.391722	0.5804	0.897768	no	0	1	1	0	0	0
XLOC_000394	Dpse\GA18754	2:5450847-5480040	Pse .139P	Pse .175P	OK	1	12.8106	13.0358	0.0251406	0.0146258	0.9842	0.997315	no	0	1	0	1	0	0
XLOC_000395	Dpse\GA18772	2:5481854-5489166	Pse .139P	Pse .175P	OK	1	363.102	390.748	0.105862	0.293765	0.72485	0.957715	no	0	1	0	1	0	0
XLOC_000396	Dpse\Desat2,Dpse\GA19173	2:5481854-5489166	Pse .139P	Pse .175P	OK	1	148.706	98.0493	-0.600883	-1.17545	0.1007	0.38779	no	0	1	1	0	0	0
XLOC_000397	Dpse\Desat1,Dpse\GA27030	2:5491379-5499638	Pse .139P	Pse .175P	OK	1	395.002	291.506	-0.438334	-1.47804	0.03905	0.220618	no	0	1	1	0	0	0
XLOC_000398	Dpse\GA27031	2:5500886-5512165	Pse .139P	Pse .175P	OK	1	13.0026	18.9937	0.546728	1.2249	0.09685	0.378806	no	0	1	0	1	0	0
XLOC_000399	Dpse\GA18809	2:5500886-5512165	Pse .139P	Pse .175P	OK	1	8.24825	7.01654	-0.233327	-0.271135	0.6973	0.948776	no	0	1	1	0	0	0
XLOC_000400	Dpse\GA11520	2:5514061-5518973	Pse .139P	Pse .175P	OK	1	7.96982	9.98487	0.325196	0.770144	0.31665	0.694719	no	0	1	0	1	0	0
XLOC_000401	Dpse\GA19632	2:5523772-5525918	Pse .139P	Pse .175P	OK	1	4.19702	5.4469	0.376071	1.13281	0.14395	0.46965	no	0	1	0	1	0	0
XLOC_000402	Dpse\GA21793	2:5525967-5534677	Pse .139P	Pse .175P	OK	1	21.3029	29.2604	0.457895	1.52699	0.0285	0.179943	no	0	1	0	1	0	0
XLOC_000403	Dpse\GA19193,Dpse\GA27032	2:5535429-5550576	Pse .139P	Pse .175P	OK	1	32.0812	46.99	0.550626	1.82758	0.0123	0.101137	no	0	1	0	1	0	0
XLOC_000404	Dpse\GA19196	2:5551549-5557650	Pse .139P	Pse .175P	OK	1	2.9904	3.20462	0.0998155	0.31602	0.65605	0.93307	no	0	1	0	1	0	0
XLOC_000407	Dpse\GA19228	2:5591945-5597085	Pse .139P	Pse .175P	OK	1	48.6177	36.4677	-0.414862	-0.299461	0.6669	0.937243	no	0	1	1	0	0	0
XLOC_000409	Dpse\GA10579	2:5604616-5617109	Pse .139P	Pse .175P	OK	1	1.03934	0.0236408	-5.45825	-1.33726	0.23245	0.604059	no	0	1	1	0	0	0
XLOC_000410	Dpse\GA30101	2:5621962-5624484	Pse .139P	Pse .175P	OK	1	48.3006	14.8738	-1.69927	-5.89754	5e-05	0.001144	yes	1	1	1	0	1	0
XLOC_000411	-	2:5628543-5638716	Pse .139P	Pse .175P	OK	1	3.91876	0.051632	-6.24599	-0.988357	0.1275	0.439391	no	0	1	1	0	0	0
XLOC_000412	-	2:5628543-5638716	Pse .139P	Pse .175P	OK	1	1.62009	0.982064	-0.722185	-1.07784	0.16395	0.504848	no	0	1	1	0	0	0
XLOC_000413	-	2:5628543-5638716	Pse .139P	Pse .175P	NOTEST	0	0.483199	0.0794986	-2.60361	0	1	1	no	0	1	1	0	0	0
XLOC_000414	-	2:5628543-5638716	Pse .139P	Pse .175P	OK	1	4.49567	16.8492	1.90607	4.35894	5e-05	0.001144	yes	1	1	0	1	0	1
XLOC_000415	-	2:5638794-5639376	Pse .139P	Pse .175P	OK	1	1.66131	12.7835	2.9439	6.36408	5e-05	0.001144	yes	1	1	0	1	0	1
XLOC_000416	Dpse\GA27037,Dpse\GA27038	2:5677659-5703699	Pse .139P	Pse .175P	OK	1	7.4962	8.45901	0.174328	0.28569	0.7057	0.951553	no	0	1	0	1	0	0
XLOC_000417	Dpse\GA27039	2:5677659-5703699	Pse .139P	Pse .175P	OK	1	1.89183	1.6147	-0.228515	-0.215024	0.76615	0.969444	no	0	1	1	0	0	0
XLOC_000418	Dpse\GA27040	2:5677659-5703699	Pse .139P	Pse .175P	OK	1	0.624009	0	#NAME?	#NAME?	0.2182	0.585909	no	0	1	1	0	0	0
XLOC_000421	Dpse\GA20672	2:5715181-5718001	Pse .139P	Pse .175P	OK	1	0.109997	4.84342	5.46048	4.64468	0.00125	0.0178667	yes	1	1	0	1	0	1
XLOC_000423	Dpse\GA27042	2:5733825-5735846	Pse .139P	Pse .175P	OK	1	1.78888	1.31745	-0.441303	-0.821081	0.2489	0.619048	no	0	1	1	0	0	0
XLOC_000424	Dpse\GA19884	2:5738140-5740348	Pse .139P	Pse .175P	OK	1	19.1317	25.1597	0.395151	1.50315	0.04775	0.250202	no	0	1	0	1	0	0
XLOC_000425	Dpse\GA19835	2:5774369-5776665	Pse .139P	Pse .175P	OK	1	2.22567	0.271196	-3.03683	-3.52614	5e-05	0.001144	yes	1	1	1	0	1	0
XLOC_000426	Dpse\GA27043	2:5781205-5784566	Pse .139P	Pse .175P	OK	1	4.83948	1.79234	-1.43301	-3.78747	5e-05	0.001144	yes	1	1	1	0	1	0
XLOC_000427	Dpse\GA18895	2:5785246-5797998	Pse .139P	Pse .175P	OK	1	2.7721	2.76519	-0.00360167	-0.00697401	0.99035	0.997872	no	0	1	1	0	0	0
XLOC_000428	Dpse\GA18916	2:5799226-5815630	Pse .139P	Pse .175P	OK	1	1.39151	1.29323	-0.105674	-0.287557	0.6872	0.944928	no	0	1	1	0	0	0
XLOC_000429	Dpse\GA18926	2:5815896-5835746	Pse .139P	Pse .175P	OK	1	2.64093	7.37674	1.48194	1.18781	0.1103	0.408952	no	0	1	0	1	0	0
XLOC_000430	-	2:5846686-5869600	Pse .139P	Pse .175P	OK	1	1.53967	0	#NAME?	#NAME?	0.12695	0.438495	no	0	1	1	0	0	0
XLOC_000435	Dpse\GA10356	2:5902872-5904762	Pse .139P	Pse .175P	OK	1	10.6673	11.0435	0.0500096	0.147144	0.8321	0.984343	no	0	1	0	1	0	0
XLOC_000437	Dpse\GA27045	2:5920837-5972977	Pse .139P	Pse .175P	OK	1	231.127	208.602	-0.147932	-0.49921	0.476	0.835361	no	0	1	1	0	0	0
XLOC_000438	-	2:5975425-5977768	Pse .139P	Pse .175P	OK	1	11.0912	12.4233	0.163629	0.586755	0.4308	0.801525	no	0	1	0	1	0	0
XLOC_000439	Dpse\GA27046,Dpse\GA27047,Dpse\GA27049,Dpse\GA27050	2:5989167-6002259	Pse .139P	Pse .175P	OK	1	41.5846	31.8399	-0.385214	-1.29026	0.08785	0.358918	no	0	1	1	0	0	0
XLOC_000440	Dpse\GA14334	2:6003844-6007980	Pse .139P	Pse .175P	OK	1	18.251	25.7528	0.496752	1.68846	0.01625	0.12322	no	0	1	0	1	0	0
XLOC_000441	Dpse\GA12556	2:6017133-6018718	Pse .139P	Pse .175P	OK	1	146.719	135.524	-0.114508	-0.41783	0.55215	0.881355	no	0	1	1	0	0	0
XLOC_000443	Dpse\GA30099	2:6042018-6055915	Pse .139P	Pse .175P	OK	1	1.92527	2.63586	0.453213	1.04484	0.15905	0.496279	no	0	1	0	1	0	0
XLOC_000444	Dpse\GA15967	2:6058398-6077732	Pse .139P	Pse .175P	OK	1	0.844198	0.355996	-1.24572	-1.96534	0.00625	0.0614829	no	0	1	1	0	0	0
XLOC_000445	-	2:6089821-6090337	Pse .139P	Pse .175P	OK	1	1.13278	0.744577	-0.605374	-0.754782	0.47765	0.836194	no	0	1	1	0	0	0
XLOC_000446	Dpse\GA18370	2:6138181-6139420	Pse .139P	Pse .175P	OK	1	50.6351	23.155	-1.12882	-4.47294	5e-05	0.001144	yes	1	1	1	0	1	0
XLOC_000447	-	2:6170998-6171828	Pse .139P	Pse .175P	OK	1	3.3506	0.315149	-3.41031	-2.21789	0.0404	0.225865	no	0	1	1	0	0	0
XLOC_000449	Dpse\GA27051	2:6209742-6210692	Pse .139P	Pse .175P	OK	1	408.771	492.716	0.269462	0.988573	0.15925	0.496633	no	0	1	0	1	0	0
XLOC_000452	Dpse\GA18384	2:6212824-6258301	Pse .139P	Pse .175P	OK	1	0.746519	1.36405	0.869644	0.61119	0.4276	0.799011	no	0	1	0	1	0	0
XLOC_000453	Dpse\GA18386	2:6212824-6258301	Pse .139P	Pse .175P	OK	1	0.665775	0.296132	-1.16879	-0.500448	0.5469	0.878168	no	0	1	1	0	0	0
XLOC_000455	Dpse\GA14342,Dpse\GA16050,Dpse\GA27052	2:6258601-6262388	Pse .139P	Pse .175P	OK	1	152.827	170.723	0.159763	0.515425	0.4801	0.837525	no	0	1	0	1	0	0
XLOC_000456	Dpse\GA18420	2:6262449-6268578	Pse .139P	Pse .175P	OK	1	6.21651	6.21528	-0.000287323	-0.000549484	0.99915	0.999573	no	0	1	1	0	0	0
XLOC_000457	Dpse\GA18437	2:6268795-6286389	Pse .139P	Pse .175P	OK	1	1.69607	1.72129	0.021294	0.0373441	0.95685	0.996864	no	0	1	0	1	0	0
XLOC_000459	Dpse\GA18450	2:6286876-6288028	Pse .139P	Pse .175P	OK	1	6.87048	6.41689	-0.0985357	-0.295699	0.719	0.955671	no	0	1	1	0	0	0
XLOC_000460	Dpse\GA18513	2:6290271-6293644	Pse .139P	Pse .175P	OK	1	9.24507	13.8514	0.58328	2.00274	0.00465	0.0491146	yes	1	1	0	1	0	1
XLOC_000461	Dpse\GA27054	2:6294513-6304880	Pse .139P	Pse .175P	OK	1	2.86905	2.98988	0.0595148	0.191344	0.7853	0.974068	no	0	1	0	1	0	0
XLOC_000463	Dpse\GA18518	2:6308326-6312083	Pse .139P	Pse .175P	OK	1	4.86806	0.627913	-2.95471	-3.42099	0.00075	0.0117613	yes	1	1	1	0	1	0
XLOC_000465	Dpse\GA13311	2:6323024-6325958	Pse .139P	Pse .175P	OK	1	1.25959	0.701961	-0.84349	-0.962571	0.2211	0.589913	no	0	1	1	0	0	0
XLOC_000466	Dpse\GA13308	2:6326033-6366124	Pse .139P	Pse .175P	OK	1	0.697557	0.903277	0.372857	0.491504	0.4904	0.844463	no	0	1	0	1	0	0
XLOC_000467	-	2:6418523-6419452	Pse .139P	Pse .175P	OK	1	5.41042	2.64554	-1.03218	-2.47418	0.0074	0.0697246	no	0	1	1	0	0	0
XLOC_000468	Dpse\GA19177	2:6422746-6453617	Pse .139P	Pse .175P	NOTEST	0	0.490262	0.479493	-0.0320442	0	1	1	no	0	1	1	0	0	0
XLOC_000469	Dpse\GA16194	2:6422746-6453617	Pse .139P	Pse .175P	NOTEST	0	0.138111	0.0212316	-2.70154	0	1	1	no	0	1	1	0	0	0
XLOC_000470	Dpse\GA16109	2:6422746-6453617	Pse .139P	Pse .175P	NOTEST	0	0.224015	0.0102855	-4.44491	0	1	1	no	0	1	1	0	0	0
XLOC_000471	Dpse\GA16085	2:6422746-6453617	Pse .139P	Pse .175P	OK	1	1.01862	0.690191	-0.561541	-0.161838	0.86015	0.989244	no	0	1	1	0	0	0
XLOC_000476	Dpse\GA19743	2:6552017-6552941	Pse .139P	Pse .175P	OK	1	16.2473	24.496	0.592345	1.76546	0.01085	0.0922135	no	0	1	0	1	0	0
XLOC_000477	Dpse\GA12268	2:6552986-6555098	Pse .139P	Pse .175P	OK	1	43.3433	104.294	1.26678	2.04786	0.0044	0.0470613	yes	1	1	0	1	0	1
XLOC_000478	Dpse\GA16068,Dpse\GA16249,Dpse\GA17274,Dpse\GA19756	2:6555956-6566003	Pse .139P	Pse .175P	OK	1	463.359	584.058	0.333979	1.0035	0.22285	0.591715	no	0	1	0	1	0	0
XLOC_000479	Dpse\GA16268	2:6566390-6569274	Pse .139P	Pse .175P	OK	1	18.9413	17.7971	-0.0898946	-0.31383	0.65085	0.930761	no	0	1	1	0	0	0
XLOC_000480	Dpse\GA19773,Dpse\GA27058	2:6569860-6627809	Pse .139P	Pse .175P	OK	1	1.74922	2.0749	0.246324	0.0593829	0.94465	0.996864	no	0	1	0	1	0	0
XLOC_000481	-	2:6569860-6627809	Pse .139P	Pse .175P	OK	1	109.514	69.7521	-0.650808	-0.795212	0.58265	0.898827	no	0	1	1	0	0	0
XLOC_000483	Dpse\GA27058	2:6569860-6627809	Pse .139P	Pse .175P	OK	1	118.444	68.6978	-0.785868	-1.45036	0.0628	0.295408	no	0	1	1	0	0	0
XLOC_000484	Dpse\GA27059	2:6569860-6627809	Pse .139P	Pse .175P	OK	1	301.905	201.103	-0.586158	-1.34669	0.12995	0.443896	no	0	1	1	0	0	0
XLOC_000485	-	2:6569860-6627809	Pse .139P	Pse .175P	OK	1	12.1685	23.8177	0.968887	0.272473	0.71645	0.955248	no	0	1	0	1	0	0
XLOC_000486	-	2:6637378-6637868	Pse .139P	Pse .175P	OK	1	1.62643	0.552146	-1.55858	-1.89875	0.09755	0.380415	no	0	1	1	0	0	0
XLOC_000487	-	2:6646499-6646927	Pse .139P	Pse .175P	OK	1	0.246673	1.48355	2.58838	2.12073	0.1198	0.42725	no	0	1	0	1	0	0
XLOC_000489	-	2:6703436-6707278	Pse .139P	Pse .175P	OK	1	3.03582	2.63763	-0.202845	-0.498299	0.48105	0.838295	no	0	1	1	0	0	0
XLOC_000490	Dpse\GA19518	2:6721086-6722705	Pse .139P	Pse .175P	OK	1	309.547	386.495	0.320291	1.15673	0.0971	0.379341	no	0	1	0	1	0	0
XLOC_000491	Dpse\GA12267	2:6722710-6730724	Pse .139P	Pse .175P	OK	1	37.5777	13.567	-1.46978	-0.53251	0.4648	0.827445	no	0	1	1	0	0	0
XLOC_000492	Dpse\GA20620	2:6732064-6735621	Pse .139P	Pse .175P	OK	1	2.05117	2.58772	0.335235	0.869239	0.2175	0.584869	no	0	1	0	1	0	0
XLOC_000493	Dpse\GA11371	2:6735633-6737377	Pse .139P	Pse .175P	OK	1	7.73264	0.0217021	-8.47698	-2.94863	0.23845	0.611761	no	0	1	1	0	0	0
XLOC_000494	Dpse\GA20482	2:6739030-6769751	Pse .139P	Pse .175P	OK	1	119.951	179.375	0.580535	1.94961	0.0059	0.0588974	no	0	1	0	1	0	0
XLOC_000495	-	2:6780435-6780794	Pse .139P	Pse .175P	NOTEST	0	0.668538	0.780252	0.22293	0	1	1	no	0	1	0	1	0	0
XLOC_000496	Dpse\GA20479	2:6785409-6786683	Pse .139P	Pse .175P	OK	1	162.634	137.11	-0.24629	-0.908818	0.1919	0.549594	no	0	1	1	0	0	0
XLOC_000497	Dpse\GA19295	2:6786836-6793432	Pse .139P	Pse .175P	OK	1	97.7409	155.683	0.671577	1.97253	0.00575	0.0577658	no	0	1	0	1	0	0
XLOC_000499	-	2:6807033-6865812	Pse .139P	Pse .175P	OK	1	0	3.41137	inf	#NAME?	0.1537	0.487609	no	0	1	0	1	0	0
XLOC_000500	Dpse\GA19313	2:6869119-6903553	Pse .139P	Pse .175P	OK	1	4.26366	6.18378	0.536396	1.8072	0.01025	0.0883374	no	0	1	0	1	0	0
XLOC_000501	-	2:6869119-6903553	Pse .139P	Pse .175P	OK	1	0.281631	2.54862	3.17784	1.03247	0.3532	0.733249	no	0	1	0	1	0	0
XLOC_000503	Dpse\GA11217,Dpse\GA27064,Dpse\GA27066	2:6907207-6915373	Pse .139P	Pse .175P	OK	1	1.84243	5.53888	1.58799	3.7555	5e-05	0.001144	yes	1	1	0	1	0	1
XLOC_000504	Dpse\GA19016	2:6916860-6923412	Pse .139P	Pse .175P	OK	1	0	8.3698	inf	#NAME?	0.1281	0.440515	no	0	1	0	1	0	0
XLOC_000505	Dpse\GA19020	2:6929925-6937303	Pse .139P	Pse .175P	OK	1	4.14206	3.72559	-0.15288	-0.106404	0.8957	0.993645	no	0	1	1	0	0	0
XLOC_000506	-	2:6937776-6939054	Pse .139P	Pse .175P	OK	1	0.775975	1.21124	0.642405	1.02018	0.2214	0.590165	no	0	1	0	1	0	0
XLOC_000507	Dpse\GA13177	2:6955204-6958010	Pse .139P	Pse .175P	OK	1	0.893989	0.386129	-1.21117	-1.33548	0.0629	0.295619	no	0	1	1	0	0	0
XLOC_000508	Dpse\GA27068,Dpse\GA27069	2:6958453-6961956	Pse .139P	Pse .175P	OK	1	30.2722	32.8261	0.116853	0.42864	0.5646	0.888699	no	0	1	0	1	0	0
XLOC_000511	Dpse\GA14330	2:7026240-7136299	Pse .139P	Pse .175P	OK	1	0.387968	0.795969	1.03677	0.814257	0.47915	0.837016	no	0	1	0	1	0	0
XLOC_000512	-	2:7206684-7207356	Pse .139P	Pse .175P	NOTEST	0	0.324279	0.176136	-0.880551	0	1	1	no	0	1	1	0	0	0
XLOC_000514	-	2:7221650-7222211	Pse .139P	Pse .175P	NOTEST	0	0.591462	0.300662	-0.976141	0	1	1	no	0	1	1	0	0	0
XLOC_000515	Dpse\GA19527	2:7231514-7233284	Pse .139P	Pse .175P	OK	1	1.27452	0.956464	-0.41417	-0.787091	0.30835	0.685731	no	0	1	1	0	0	0
XLOC_000516	Dpse\GA19525	2:7234549-7238871	Pse .139P	Pse .175P	OK	1	8.63286	6.90905	-0.321352	-1.06762	0.1306	0.445152	no	0	1	1	0	0	0
XLOC_000517	Dpse\GA19513	2:7240148-7244140	Pse .139P	Pse .175P	OK	1	5.20043	4.91118	-0.0825608	-0.261718	0.7094	0.953132	no	0	1	1	0	0	0
XLOC_000518	Dpse\GA26708	2:7246505-7248599	Pse .139P	Pse .175P	OK	1	0	3.4664	inf	#NAME?	0.1222	0.431218	no	0	1	0	1	0	0
XLOC_000519	-	2:7248829-7267625	Pse .139P	Pse .175P	OK	1	1.6647	0.916147	-0.861608	-0.446455	0.62725	0.920379	no	0	1	1	0	0	0
XLOC_000520	Dpse\GA19507	2:7273644-7285333	Pse .139P	Pse .175P	OK	1	0.913234	0.892066	-0.0338345	-0.0743644	0.9126	0.99476	no	0	1	1	0	0	0
XLOC_000521	-	2:7286809-7299750	Pse .139P	Pse .175P	OK	1	0.994101	0.092985	-3.41832	-1.15606	0.27045	0.64127	no	0	1	1	0	0	0
XLOC_000522	Dpse\Bruce	2:7304275-7332071	Pse .139P	Pse .175P	OK	1	4.52526	3.93912	-0.200127	-0.494258	0.47785	0.83629	no	0	1	1	0	0	0
XLOC_000523	Dpse\GA19493	2:7332989-7336163	Pse .139P	Pse .175P	OK	1	1.44393	0.288954	-2.32108	-3.41555	0.0002	0.00391908	yes	1	1	1	0	1	0
XLOC_000524	-	2:7401823-7403080	Pse .139P	Pse .175P	NOTEST	0	0.497878	0.373382	-0.415137	0	1	1	no	0	1	1	0	0	0
XLOC_000525	Dpse\GA26702	2:7406484-7443831	Pse .139P	Pse .175P	OK	1	20.4971	0	#NAME?	#NAME?	0.12665	0.438077	no	0	1	1	0	0	0
XLOC_000526	Dpse\GA27071	2:7445360-7447851	Pse .139P	Pse .175P	OK	1	6.07148	2.47399	-1.29521	-0.878718	0.21985	0.587983	no	0	1	1	0	0	0
XLOC_000527	Dpse\GA19485	2:7450512-7469654	Pse .139P	Pse .175P	OK	1	35.6573	38.6056	0.11461	0.404918	0.56255	0.887487	no	0	1	0	1	0	0
XLOC_000528	Dpse\GA11827	2:7475285-7491910	Pse .139P	Pse .175P	OK	1	1.51413	3.78793	1.32292	3.27897	5e-05	0.001144	yes	1	1	0	1	0	1
XLOC_000529	Dpse\GA19476	2:7493496-7501343	Pse .139P	Pse .175P	OK	1	2.82308	4.60745	0.706702	2.05833	0.003	0.0353355	yes	1	1	0	1	0	1
XLOC_000530	Dpse\GA27072	2:7503740-7505711	Pse .139P	Pse .175P	OK	1	9.20989	15.0164	0.705283	2.27087	0.00135	0.0189689	yes	1	1	0	1	0	1
XLOC_000532	Dpse\GA27073	2:7519987-7522323	Pse .139P	Pse .175P	OK	1	103.025	37.5151	-1.45744	-5.27169	5e-05	0.001144	yes	1	1	1	0	1	0
XLOC_000533	Dpse\GA11266	2:7523700-7528728	Pse .139P	Pse .175P	OK	1	96.0473	117.15	0.286537	0.990831	0.15585	0.491386	no	0	1	0	1	0	0
XLOC_000534	Dpse\GA26696	2:7559978-7564007	Pse .139P	Pse .175P	OK	1	4.92772	8.28853	0.750195	0.882236	0.2062	0.569335	no	0	1	0	1	0	0
XLOC_000535	Dpse\GA17521,Dpse\GA27074,Dpse\GA27076	2:7608204-7699953	Pse .139P	Pse .175P	OK	1	6.12523	6.4355	0.0712885	0.0379288	0.94495	0.996864	no	0	1	0	1	0	0
XLOC_000536	Dpse\GA13297	2:7701045-7703533	Pse .139P	Pse .175P	OK	1	0.0271209	1.16825	5.4288	1.69502	0.2441	0.618053	no	0	1	0	1	0	0
XLOC_000537	Dpse\GA13298	2:7704807-7707584	Pse .139P	Pse .175P	OK	1	4.34907	3.65321	-0.251543	-0.698731	0.32015	0.698983	no	0	1	1	0	0	0
XLOC_000538	Dpse\GA13299	2:7708494-7711638	Pse .139P	Pse .175P	OK	1	0.728716	0.26531	-1.45768	-1.47486	0.31305	0.690627	no	0	1	1	0	0	0
XLOC_000539	Dpse\GA17572	2:7792957-7795251	Pse .139P	Pse .175P	OK	1	1.0021	1.12855	0.171444	0.302593	0.6592	0.933701	no	0	1	0	1	0	0
XLOC_000540	Dpse\GA27077,Dpse\GA27078	2:7795625-7801895	Pse .139P	Pse .175P	OK	1	18.4665	13.8746	-0.412467	-0.586934	0.4143	0.787967	no	0	1	1	0	0	0
XLOC_000541	Dpse\GA17647	2:7801969-7806817	Pse .139P	Pse .175P	OK	1	88.88	111.131	0.322331	1.20334	0.1146	0.418146	no	0	1	0	1	0	0
XLOC_000542	Dpse\GA27079	2:7807060-7815397	Pse .139P	Pse .175P	OK	1	1.75328	2.9168	0.734331	2.07457	0.00405	0.044284	yes	1	1	0	1	0	1
XLOC_000543	Dpse\GA27080	2:7820332-7822897	Pse .139P	Pse .175P	OK	1	20.0223	23.6839	0.242296	0.870482	0.3031	0.679794	no	0	1	0	1	0	0
XLOC_000544	Dpse\GA27082	2:7831754-7832179	Pse .139P	Pse .175P	OK	1	14.277	25.7084	0.848543	2.36296	0.0141	0.111327	no	0	1	0	1	0	0
XLOC_000545	Dpse\GA17398	2:7841020-7842792	Pse .139P	Pse .175P	OK	1	29.4966	24.0858	-0.292368	-1.01206	0.28185	0.655427	no	0	1	1	0	0	0
XLOC_000547	Dpse\GA18893	2:7846985-7855478	Pse .139P	Pse .175P	OK	1	34.0431	60.8413	0.837687	3.03134	5e-05	0.001144	yes	1	1	0	1	0	1
XLOC_000548	Dpse\GA12297	2:7920949-7922986	Pse .139P	Pse .175P	OK	1	26.2747	27.532	0.0674327	0.256774	0.73625	0.960996	no	0	1	0	1	0	0
XLOC_000549	Dpse\GA12736,Dpse\GA27083	2:7924238-7943200	Pse .139P	Pse .175P	OK	1	14.1008	14.7962	0.069455	0.243788	0.72635	0.958186	no	0	1	0	1	0	0
XLOC_000550	Dpse\GA11672,Dpse\GA27084	2:7953203-7976551	Pse .139P	Pse .175P	OK	1	158.212	126.008	-0.32834	-0.437981	0.56075	0.886439	no	0	1	1	0	0	0
XLOC_000551	-	2:7976571-7977308	Pse .139P	Pse .175P	OK	1	0.876227	6.47122	2.88466	3.47695	0.0007	0.0111203	yes	1	1	0	1	0	1
XLOC_000552	-	2:7982619-7983256	Pse .139P	Pse .175P	OK	1	14.0233	1.82599	-2.94108	-6.5617	5e-05	0.001144	yes	1	1	1	0	1	0
XLOC_000553	-	2:7997901-7998676	Pse .139P	Pse .175P	OK	1	1.41771	4.13057	1.54278	1.2345	0.12465	0.435033	no	0	1	0	1	0	0
XLOC_000555	Dpse\GA30124	2:8021814-8111386	Pse .139P	Pse .175P	OK	1	16.5621	20.4082	0.301267	0.509253	0.4557	0.821206	no	0	1	0	1	0	0
XLOC_000556	-	2:8116031-8116480	Pse .139P	Pse .175P	OK	1	1.91559	0.105609	-4.18099	-2.28064	0.24905	0.619048	no	0	1	1	0	0	0
XLOC_000557	Dpse\GA26680	2:8178397-8211725	Pse .139P	Pse .175P	OK	1	0	11.7062	inf	#NAME?	0.12325	0.432796	no	0	1	0	1	0	0
XLOC_000558	Dpse\GA18452	2:8276100-8276877	Pse .139P	Pse .175P	OK	1	857.413	449.487	-0.931709	-4.2804	5e-05	0.001144	yes	1	1	1	0	1	0
XLOC_000559	Dpse\GA27086	2:8278903-8301837	Pse .139P	Pse .175P	OK	1	10.275	8.51227	-0.271523	-0.837975	0.2339	0.605713	no	0	1	1	0	0	0
XLOC_000561	Dpse\GA27087	2:8308853-8309877	Pse .139P	Pse .175P	OK	1	2.58588	8.26932	1.67712	4.28723	5e-05	0.001144	yes	1	1	0	1	0	1
XLOC_000562	Dpse\GA18501	2:8309968-8310668	Pse .139P	Pse .175P	OK	1	14.8371	20.7757	0.485687	1.79422	0.05515	0.272279	no	0	1	0	1	0	0
XLOC_000563	Dpse\GA18549	2:8310704-8315719	Pse .139P	Pse .175P	OK	1	7.7681	6.86303	-0.178717	-0.46178	0.50955	0.856924	no	0	1	1	0	0	0
XLOC_000564	Dpse\GA18557	2:8319896-8324759	Pse .139P	Pse .175P	OK	1	42.4687	52.1799	0.297094	1.08124	0.12085	0.429015	no	0	1	0	1	0	0
XLOC_000565	Dpse\GA18567	2:8330347-8342673	Pse .139P	Pse .175P	OK	1	4.00892	3.99954	-0.00338072	-0.00540996	0.99475	0.998476	no	0	1	1	0	0	0
XLOC_000566	Dpse\GA15968	2:8330347-8342673	Pse .139P	Pse .175P	OK	1	0.54137	0.945917	0.8051	0.169454	0.79905	0.978147	no	0	1	0	1	0	0
XLOC_000567	Dpse\GA18571	2:8345377-8346470	Pse .139P	Pse .175P	OK	1	26.6202	18.6221	-0.5155	-1.6633	0.01835	0.133672	no	0	1	1	0	0	0
XLOC_000568	Dpse\GA11058	2:8350344-8356957	Pse .139P	Pse .175P	OK	1	13.7054	13.631	-0.00785952	-0.0164794	0.98495	0.997325	no	0	1	1	0	0	0
XLOC_000569	Dpse\GA11050	2:8358843-8374607	Pse .139P	Pse .175P	OK	1	57.6336	63.3031	0.135366	0.485089	0.48675	0.841842	no	0	1	0	1	0	0
XLOC_000570	Dpse\GA11048	2:8375549-8378522	Pse .139P	Pse .175P	OK	1	722.368	790.932	0.130821	0.537281	0.5164	0.861524	no	0	1	0	1	0	0
XLOC_000571	Dpse\GA27089	2:8380631-8382107	Pse .139P	Pse .175P	OK	1	446.876	290.235	-0.622655	-2.2727	0.00165	0.0222137	yes	1	1	1	0	1	0
XLOC_000572	Dpse\GA11046	2:8389586-8394865	Pse .139P	Pse .175P	OK	1	2.43217	2.07766	-0.227281	-0.652658	0.35255	0.732467	no	0	1	1	0	0	0
XLOC_000573	Dpse\GA18947	2:8401528-8412267	Pse .139P	Pse .175P	OK	1	2.54541	2.52574	-0.0111888	-0.0364919	0.9581	0.996864	no	0	1	1	0	0	0
XLOC_000574	Dpse\GA27090	2:8412698-8421556	Pse .139P	Pse .175P	OK	1	0.906212	0.981956	0.11581	0.279993	0.6804	0.942655	no	0	1	0	1	0	0
XLOC_000579	Dpse\GA30070	2:8494921-8499676	Pse .139P	Pse .175P	OK	1	672.321	642.723	-0.0649526	-0.234435	0.74015	0.962489	no	0	1	1	0	0	0
XLOC_000580	-	2:8501275-8506436	Pse .139P	Pse .175P	OK	1	337.186	145.463	-1.21289	-5.24596	5e-05	0.001144	yes	1	1	1	0	1	0
XLOC_000581	Dpse\GA27097	2:8512470-8516182	Pse .139P	Pse .175P	OK	1	0.672764	0.94575	0.491357	0.891606	0.1921	0.549971	no	0	1	0	1	0	0
XLOC_000582	-	2:8516238-8527097	Pse .139P	Pse .175P	OK	1	0.1627	1.01998	2.64826	1.30567	0.2129	0.57883	no	0	1	0	1	0	0
XLOC_000583	Dpse\GA27098	2:8528875-8529951	Pse .139P	Pse .175P	OK	1	2.39401	0.241271	-3.31071	-3.52056	0.00285	0.033992	yes	1	1	1	0	1	0
XLOC_000585	Dpse\GA27099	2:8541593-8546297	Pse .139P	Pse .175P	OK	1	0.69572	0.680121	-0.0327144	-0.0263234	0.9711	0.996985	no	0	1	1	0	0	0
XLOC_000586	Dpse\GA19199,Dpse\GA27100	2:8553778-8558707	Pse .139P	Pse .175P	OK	1	3.40623	2.87769	-0.243266	-0.664538	0.34095	0.721283	no	0	1	1	0	0	0
XLOC_000587	Dpse\GA19206	2:8586164-8595351	Pse .139P	Pse .175P	OK	1	7.50368	10.2549	0.450641	1.27575	0.07045	0.315905	no	0	1	0	1	0	0
XLOC_000588	Dpse\GA19211	2:8595864-8597521	Pse .139P	Pse .175P	OK	1	1.07559	1.32656	0.302563	0.475553	0.48865	0.843205	no	0	1	0	1	0	0
XLOC_000591	Dpse\GA15983	2:8604359-8605479	Pse .139P	Pse .175P	OK	1	3.45485	2.36672	-0.545736	-0.970485	0.16735	0.511051	no	0	1	1	0	0	0
XLOC_000592	-	2:8620768-8621644	Pse .139P	Pse .175P	OK	1	0.175211	0.792683	2.17765	2.01171	0.05895	0.284472	no	0	1	0	1	0	0
XLOC_000593	Dpse\GA26655	2:8625164-8642682	Pse .139P	Pse .175P	OK	1	0.234078	1.30711	2.48132	1.9143	0.0337	0.200777	no	0	1	0	1	0	0
XLOC_000594	Dpse\GA11252	2:8681804-8688581	Pse .139P	Pse .175P	OK	1	47.5929	35.0646	-0.44073	-1.06578	0.13875	0.460438	no	0	1	1	0	0	0
XLOC_000595	Dpse\GA11253	2:8688808-8690993	Pse .139P	Pse .175P	OK	1	30.36	38.1189	0.328335	1.16397	0.0944	0.373659	no	0	1	0	1	0	0
XLOC_000596	Dpse\GA11255	2:8696032-8704778	Pse .139P	Pse .175P	OK	1	21.2153	23.1244	0.124304	0.367807	0.6183	0.916169	no	0	1	0	1	0	0
XLOC_000597	Dpse\GA14320	2:8704893-8712428	Pse .139P	Pse .175P	OK	1	32.5652	36.0955	0.148484	0.554977	0.458	0.822663	no	0	1	0	1	0	0
XLOC_000599	Dpse\GA14392	2:8721749-8724048	Pse .139P	Pse .175P	OK	1	74.4506	79.8771	0.101499	0.344232	0.6187	0.916441	no	0	1	0	1	0	0
XLOC_000600	-	2:8730977-8745785	Pse .139P	Pse .175P	OK	1	0.0218508	9.29225	8.7322	0.633702	0.2325	0.604091	no	0	1	0	1	0	0
XLOC_000601	-	2:8750996-8751402	Pse .139P	Pse .175P	OK	1	5.15554	0.125016	-5.36594	-3.16582	0.24895	0.619048	no	0	1	1	0	0	0
XLOC_000602	Dpse\GA17410	2:8764606-8768196	Pse .139P	Pse .175P	OK	1	1.50591	1.39099	-0.114523	-0.268207	0.6989	0.949153	no	0	1	1	0	0	0
XLOC_000603	Dpse\GA17412	2:8769655-8772188	Pse .139P	Pse .175P	OK	1	73.6076	65.3161	-0.172415	-0.629521	0.36625	0.745519	no	0	1	1	0	0	0
XLOC_000605	-	2:8908528-8909209	Pse .139P	Pse .175P	OK	1	0.940557	0.405796	-1.21276	-1.30407	0.1841	0.538007	no	0	1	1	0	0	0
XLOC_000606	Dpse\GA27107	2:8955238-8958086	Pse .139P	Pse .175P	OK	1	30.9599	38.3483	0.308762	1.11772	0.11045	0.409225	no	0	1	0	1	0	0
XLOC_000607	Dpse\GA27108	2:8962882-8964925	Pse .139P	Pse .175P	OK	1	4.11539	3.48714	-0.238985	-0.541293	0.4367	0.806419	no	0	1	1	0	0	0
XLOC_000611	-	2:9038967-9039328	Pse .139P	Pse .175P	OK	1	5.95942	0.92554	-2.68681	-4.30393	0.01665	0.125167	no	0	1	1	0	0	0
XLOC_000614	-	2:9045180-9061349	Pse .139P	Pse .175P	OK	1	1.2496	1.68866	0.434408	0.273024	0.7085	0.952597	no	0	1	0	1	0	0
XLOC_000615	Dpse\GA19157	2:9061668-9066006	Pse .139P	Pse .175P	OK	1	4.29695	3.25095	-0.402451	-0.844466	0.2513	0.619048	no	0	1	1	0	0	0
XLOC_000616	Dpse\GA27110	2:9066168-9067193	Pse .139P	Pse .175P	OK	1	42.3055	36.0881	-0.229319	-0.754195	0.28035	0.653622	no	0	1	1	0	0	0
XLOC_000617	Dpse\GA19156	2:9068291-9070483	Pse .139P	Pse .175P	OK	1	119.567	139.04	0.217683	0.795945	0.2556	0.623018	no	0	1	0	1	0	0
XLOC_000618	-	2:9079849-9081571	Pse .139P	Pse .175P	OK	1	1.04557	2.36473	1.17738	1.43467	0.15345	0.487066	no	0	1	0	1	0	0
XLOC_000620	Dpse\GA12913	2:9139710-9140655	Pse .139P	Pse .175P	OK	1	103.203	152.342	0.561828	1.54068	0.02835	0.179377	no	0	1	0	1	0	0
XLOC_000621	-	2:9143865-9145142	Pse .139P	Pse .175P	OK	1	0.7376	19.7896	4.74576	9.08928	5e-05	0.001144	yes	1	1	0	1	0	1
XLOC_000624	Dpse\GA19195	2:9150525-9160796	Pse .139P	Pse .175P	OK	1	95.4925	95.6846	0.0028997	0.0103735	0.9877	0.997616	no	0	1	0	1	0	0
XLOC_000626	Dpse\GA27113	2:9178972-9181117	Pse .139P	Pse .175P	OK	1	3.96991	5.4564	0.458844	1.26979	0.0688	0.311863	no	0	1	0	1	0	0
XLOC_000627	Dpse\GA26638	2:9182380-9183044	Pse .139P	Pse .175P	OK	1	1.71113	0.964506	-0.827091	-0.92617	0.1932	0.551334	no	0	1	1	0	0	0
XLOC_000628	Dpse\GA19187	2:9184532-9187556	Pse .139P	Pse .175P	OK	1	3.054	0.933147	-1.71052	-1.75884	0.02655	0.171621	no	0	1	1	0	0	0
XLOC_000629	Dpse\GA14439	2:9189125-9190886	Pse .139P	Pse .175P	OK	1	0.987277	0.245747	-2.00628	-1.63005	0.0405	0.226282	no	0	1	1	0	0	0
XLOC_000630	Dpse\GA14439	2:9189125-9190886	Pse .139P	Pse .175P	OK	1	2.63022	0.248533	-3.40368	-2.60551	0.1426	0.467369	no	0	1	1	0	0	0
XLOC_000631	Dpse\GA27114,Dpse\GA27115	2:9191119-9195025	Pse .139P	Pse .175P	OK	1	59.2829	44.4977	-0.413887	-1.45133	0.0382	0.217513	no	0	1	1	0	0	0
XLOC_000634	Dpse\GA27117	2:9198656-9199844	Pse .139P	Pse .175P	OK	1	232.389	195.159	-0.251894	-0.92407	0.18415	0.538054	no	0	1	1	0	0	0
XLOC_000635	Dpse\GA27118	2:9204048-9210498	Pse .139P	Pse .175P	OK	1	8.96513	8.37721	-0.097855	-0.314332	0.6547	0.932453	no	0	1	1	0	0	0
XLOC_000636	Dpse\GA18865	2:9210657-9212152	Pse .139P	Pse .175P	OK	1	24.5192	42.257	0.785282	2.63981	0.0001	0.00213603	yes	1	1	0	1	0	1
XLOC_000637	Dpse\GA16127	2:9213466-9231254	Pse .139P	Pse .175P	OK	1	10.7904	10.4313	-0.0488347	-0.0888076	0.90275	0.994072	no	0	1	1	0	0	0
XLOC_000638	Dpse\GA27119	2:9259820-9287575	Pse .139P	Pse .175P	OK	1	1.76375	0.474934	-1.89285	-1.72875	0.03125	0.191268	no	0	1	1	0	0	0
XLOC_000639	-	2:9328038-9329274	Pse .139P	Pse .175P	OK	1	2.87048	1.89444	-0.59952	-0.916436	0.19485	0.553449	no	0	1	1	0	0	0
XLOC_000642	Dpse\GA20719	2:9445695-9452719	Pse .139P	Pse .175P	OK	1	3.22876	4.49137	0.476174	1.50538	0.0333	0.199458	no	0	1	0	1	0	0
XLOC_000643	Dpse\GA18181,Dpse\GA30133	2:9455645-9529772	Pse .139P	Pse .175P	OK	1	201.121	219.88	0.128653	0.426114	0.53965	0.873902	no	0	1	0	1	0	0
XLOC_000644	-	2:9455645-9529772	Pse .139P	Pse .175P	OK	1	0	5.57588	inf	#NAME?	0.2353	0.607362	no	0	1	0	1	0	0
XLOC_000645	Dpse\GA14316	2:9529887-9532107	Pse .139P	Pse .175P	OK	1	136.939	119.756	-0.193432	-0.704932	0.3185	0.697141	no	0	1	1	0	0	0
XLOC_000646	Dpse\GA10609	2:9539292-9567251	Pse .139P	Pse .175P	OK	1	26.7481	30.9432	0.210185	0.770575	0.28195	0.655489	no	0	1	0	1	0	0
XLOC_000647	Dpse\GA18190	2:9569645-9572490	Pse .139P	Pse .175P	OK	1	5.86651	3.87644	-0.597769	-1.76158	0.01325	0.106551	no	0	1	1	0	0	0
XLOC_000648	Dpse\GA18191	2:9573122-9579128	Pse .139P	Pse .175P	OK	1	50.7257	52.131	0.0394261	0.128348	0.8499	0.987057	no	0	1	0	1	0	0
XLOC_000650	Dpse\GA12552	2:9607193-9614004	Pse .139P	Pse .175P	OK	1	0.946276	1.07994	0.190625	0.178998	0.76285	0.968133	no	0	1	0	1	0	0
XLOC_000651	-	2:9616068-9616400	Pse .139P	Pse .175P	OK	1	1.34275	0	#NAME?	#NAME?	0.00075	0.0117613	yes	1	1	1	0	1	0
XLOC_000652	Dpse\GA14711	2:9618372-9659270	Pse .139P	Pse .175P	OK	1	1.64528	1.96669	0.257432	0.923751	0.1883	0.544032	no	0	1	0	1	0	0
XLOC_000653	Dpse\GA12554	2:9685245-9685958	Pse .139P	Pse .175P	OK	1	21.1134	24.3482	0.205652	0.601459	0.3921	0.769293	no	0	1	0	1	0	0
XLOC_000654	Dpse\GA18311	2:9688728-9689775	Pse .139P	Pse .175P	OK	1	24.9292	24.5197	-0.0238952	-0.0936461	0.9141	0.99476	no	0	1	1	0	0	0
XLOC_000655	Dpse\GA17405	2:9690261-9696792	Pse .139P	Pse .175P	OK	1	4.73971	7.82824	0.723888	2.2785	0.00125	0.0178667	yes	1	1	0	1	0	1
XLOC_000656	Dpse\GA19256	2:9701833-9708468	Pse .139P	Pse .175P	OK	1	2.94554	3.44678	0.226714	0.748741	0.30005	0.676273	no	0	1	0	1	0	0
XLOC_000657	Dpse\GA12866	2:9708660-9712869	Pse .139P	Pse .175P	OK	1	685.322	330.96	-1.05012	-3.25752	0.00035	0.00629108	yes	1	1	1	0	1	0
XLOC_000658	Dpse\GA19264	2:9714275-9721940	Pse .139P	Pse .175P	OK	1	4.44819	4.79977	0.109745	0.371285	0.59475	0.904546	no	0	1	0	1	0	0
XLOC_000659	Dpse\GA19272,Dpse\GA19278	2:9725317-9730194	Pse .139P	Pse .175P	OK	1	65.65	62.8251	-0.0634524	-0.218611	0.75455	0.965657	no	0	1	1	0	0	0
XLOC_000660	Dpse\GA19276	2:9731050-9732082	Pse .139P	Pse .175P	NOTEST	0	0.357038	0.329631	-0.115226	0	1	1	no	0	1	1	0	0	0
XLOC_000661	Dpse\GA15070	2:9732846-9737683	Pse .139P	Pse .175P	OK	1	12.8978	12.7648	-0.0149507	-0.0508041	0.94865	0.996864	no	0	1	1	0	0	0
XLOC_000662	Dpse\GA30046	2:9737696-9749499	Pse .139P	Pse .175P	OK	1	4.45181	4.33423	-0.0386157	-0.0818259	0.91035	0.99476	no	0	1	1	0	0	0
XLOC_000663	Dpse\GA11250	2:9750245-9753942	Pse .139P	Pse .175P	OK	1	14.2877	9.27163	-0.623877	-2.14449	0.0014	0.0195179	yes	1	1	1	0	1	0
XLOC_000668	Dpse\GA19373	2:9839628-9844541	Pse .139P	Pse .175P	OK	1	1.87972	1.6509	-0.187267	-0.489951	0.4849	0.840776	no	0	1	1	0	0	0
XLOC_000669	Dpse\GA30126	2:9847183-9876563	Pse .139P	Pse .175P	OK	1	615.277	727.37	0.241455	0.837597	0.3162	0.694262	no	0	1	0	1	0	0
XLOC_000670	Dpse\GA19377	2:9847183-9876563	Pse .139P	Pse .175P	OK	1	126.804	110.139	-0.203268	-0.198176	0.77475	0.971473	no	0	1	1	0	0	0
XLOC_000671	Dpse\GA27128,Dpse\GA27129	2:9877249-9884410	Pse .139P	Pse .175P	OK	1	31.605	25.2545	-0.323612	-0.978776	0.1603	0.498593	no	0	1	1	0	0	0
XLOC_000672	Dpse\GA27130	2:9884756-9885189	Pse .139P	Pse .175P	OK	1	31.207	31.4869	0.0128849	0.0328515	0.9633	0.996864	no	0	1	0	1	0	0
XLOC_000673	Dpse\GA22042	2:9886280-9889843	Pse .139P	Pse .175P	OK	1	151.281	183.247	0.276554	1.00291	0.1567	0.492463	no	0	1	0	1	0	0
XLOC_000674	Dpse\GA12941	2:9894093-9897545	Pse .139P	Pse .175P	OK	1	1.40095	0.878725	-0.672923	-1.03016	0.1403	0.463325	no	0	1	1	0	0	0
XLOC_000675	Dpse\GA22044	2:9898758-9901632	Pse .139P	Pse .175P	OK	1	3.53076	3.64889	0.0474789	0.13176	0.8514	0.987458	no	0	1	0	1	0	0
XLOC_000676	Dpse\GA22053,Dpse\GA27131	2:9905799-9910365	Pse .139P	Pse .175P	OK	1	10.3584	9.10568	-0.185965	-0.620048	0.36935	0.748456	no	0	1	1	0	0	0
XLOC_000678	Dpse\GA22063	2:9915793-9922808	Pse .139P	Pse .175P	OK	1	38.4103	53.2149	0.470336	1.57928	0.0243	0.161705	no	0	1	0	1	0	0
XLOC_000684	-	2:10006685-10009444	Pse .139P	Pse .175P	OK	1	0.2357	2.43776	3.37053	2.69903	0.00715	0.0680469	no	0	1	0	1	0	0
XLOC_000685	Dpse\GA30146	2:10013177-10017742	Pse .139P	Pse .175P	OK	1	14.1038	14.1685	0.00660429	0.0143854	0.98375	0.997315	no	0	1	0	1	0	0
XLOC_000687	Dpse\GA16025	2:10034187-10049788	Pse .139P	Pse .175P	OK	1	1.80552	4.29086	1.24885	2.78771	0.0002	0.00391908	yes	1	1	0	1	0	1
XLOC_000688	-	2:10034187-10049788	Pse .139P	Pse .175P	OK	1	5.23101	0.365755	-3.83814	-1.73304	0.2362	0.608525	no	0	1	1	0	0	0
XLOC_000689	-	2:10034187-10049788	Pse .139P	Pse .175P	OK	1	0.119028	3.93463	5.04686	1.44978	0.24745	0.619048	no	0	1	0	1	0	0
XLOC_000690	Dpse\GA15457	2:10049806-10059518	Pse .139P	Pse .175P	OK	1	30.4417	23.5728	-0.368927	-0.937383	0.18815	0.543911	no	0	1	1	0	0	0
XLOC_000691	Dpse\GA21721	2:10059853-10084317	Pse .139P	Pse .175P	OK	1	19.3206	22.4229	0.214832	0.21147	0.7579	0.966478	no	0	1	0	1	0	0
XLOC_000694	Dpse\GA27135	2:10088117-10090177	Pse .139P	Pse .175P	OK	1	0.966785	0.594261	-0.702098	-1.04623	0.136	0.455771	no	0	1	1	0	0	0
XLOC_000695	Dpse\GA21906,Dpse\GA30134	2:10095993-10144296	Pse .139P	Pse .175P	OK	1	3.03331	2.33191	-0.379382	-0.134077	0.816	0.982191	no	0	1	1	0	0	0
XLOC_000696	-	2:10095993-10144296	Pse .139P	Pse .175P	OK	1	21.8653	22.6195	0.0489237	0.0298185	0.98135	0.997263	no	0	1	0	1	0	0
XLOC_000698	Dpse\GA21687	2:10146637-10149277	Pse .139P	Pse .175P	OK	1	1.79193	1.60028	-0.163186	-0.349122	0.62275	0.918295	no	0	1	1	0	0	0
XLOC_000699	Dpse\GA21679	2:10150246-10157643	Pse .139P	Pse .175P	OK	1	1.06397	0.730687	-0.542132	-1.17606	0.09045	0.364923	no	0	1	1	0	0	0
XLOC_000700	Dpse\GA27137	2:10159183-10162099	Pse .139P	Pse .175P	OK	1	0.577479	1.44295	1.32118	2.35377	0.00125	0.0178667	yes	1	1	0	1	0	1
XLOC_000703	-	2:10291778-10293683	Pse .139P	Pse .175P	NOTEST	0	0.576129	0.551431	-0.0632131	0	1	1	no	0	1	1	0	0	0
XLOC_000704	-	2:10311969-10312582	Pse .139P	Pse .175P	OK	1	0.0668414	3.72075	5.79871	2.76908	0.24945	0.619048	no	0	1	0	1	0	0
XLOC_000705	-	2:10332943-10334391	Pse .139P	Pse .175P	OK	1	0.918532	0.997907	0.119574	0.143868	0.83495	0.984888	no	0	1	0	1	0	0
XLOC_000706	Dpse\GA27139	2:10373087-10374633	Pse .139P	Pse .175P	OK	1	190.646	111.464	-0.774321	-2.83733	0.00015	0.00305471	yes	1	1	1	0	1	0
XLOC_000707	Dpse\GA18897,Dpse\GA18901	2:10375709-10445715	Pse .139P	Pse .175P	OK	1	13.6159	12.3655	-0.138978	-0.361914	0.603	0.908454	no	0	1	1	0	0	0
XLOC_000714	Dpse\GA12855	2:10483449-10485284	Pse .139P	Pse .175P	OK	1	1.38112	2.99586	1.11713	2.14462	0.0029	0.0343995	yes	1	1	0	1	0	1
XLOC_000716	Dpse\GA26611	2:10546574-10562875	Pse .139P	Pse .175P	OK	1	0.629899	1.36396	1.11461	0.733388	0.31055	0.688076	no	0	1	0	1	0	0
XLOC_000717	Dpse\GA18917	2:10566495-10568481	Pse .139P	Pse .175P	OK	1	80.1032	64.5884	-0.310585	-1.12767	0.10295	0.39329	no	0	1	1	0	0	0
XLOC_000718	Dpse\GA20541	2:10577147-10579349	Pse .139P	Pse .175P	OK	1	8.45027	5.61772	-0.589014	-1.78585	0.01115	0.0941165	no	0	1	1	0	0	0
XLOC_000719	Dpse\GA20540	2:10579615-10589645	Pse .139P	Pse .175P	OK	1	3.31559	4.26609	0.363646	1.1702	0.08945	0.362599	no	0	1	0	1	0	0
XLOC_000723	Dpse\GA27145	2:10630008-10632739	Pse .139P	Pse .175P	OK	1	0.219181	0.688779	1.65192	2.31157	0.007	0.0669363	no	0	1	0	1	0	0
XLOC_000724	Dpse\GA19301	2:10643079-10651883	Pse .139P	Pse .175P	OK	1	2.75436	3.04129	0.142966	0.107197	0.88525	0.992832	no	0	1	0	1	0	0
XLOC_000725	Dpse\GA12950	2:10654634-10664508	Pse .139P	Pse .175P	OK	1	1.16952	2.35232	1.00816	0.45188	0.54725	0.878389	no	0	1	0	1	0	0
XLOC_000726	Dpse\GA27147	2:10664582-10667168	Pse .139P	Pse .175P	OK	1	456.658	484.757	0.0861462	0.210735	0.7703	0.970312	no	0	1	0	1	0	0
XLOC_000727	Dpse\GA19325	2:10667274-10669055	Pse .139P	Pse .175P	OK	1	11.1817	12.5935	0.17154	0.546674	0.43495	0.804962	no	0	1	0	1	0	0
XLOC_000728	Dpse\GA11533	2:10669239-10677338	Pse .139P	Pse .175P	OK	1	0.781071	0.712259	-0.133051	-0.234172	0.7413	0.962713	no	0	1	1	0	0	0
XLOC_000730	-	2:10749092-10750650	Pse .139P	Pse .175P	OK	1	1.41742	3.26083	1.20197	0.498859	0.4648	0.827445	no	0	1	0	1	0	0
XLOC_000731	Dpse\GA27149	2:10755037-10759803	Pse .139P	Pse .175P	OK	1	1.58989	2.66183	0.743494	2.059	0.0038	0.0422514	yes	1	1	0	1	0	1
XLOC_000733	Dpse\GA27151	2:10794324-10830052	Pse .139P	Pse .175P	OK	1	1.40123	1.75997	0.328863	0.905348	0.1968	0.556022	no	0	1	0	1	0	0
XLOC_000734	Dpse\GA20616	2:10834134-10848348	Pse .139P	Pse .175P	OK	1	2.48149	3.11059	0.325983	0.882987	0.2039	0.566369	no	0	1	0	1	0	0
XLOC_000735	Dpse\GA20660	2:10848418-10871332	Pse .139P	Pse .175P	OK	1	84.3734	80.6881	-0.0644331	-0.133361	0.85745	0.989067	no	0	1	1	0	0	0
XLOC_000736	Dpse\GA20674	2:10848418-10871332	Pse .139P	Pse .175P	OK	1	8.87866	10.0581	0.179942	0.123072	0.8581	0.989097	no	0	1	0	1	0	0
XLOC_000737	Dpse\GA11196	2:10871774-10888365	Pse .139P	Pse .175P	OK	1	44.3942	25.5821	-0.79524	-0.901093	0.36445	0.743927	no	0	1	1	0	0	0
XLOC_000738	Dpse\GA11197	2:10871774-10888365	Pse .139P	Pse .175P	OK	1	3.87152	7.71704	0.995146	0.490312	0.5665	0.889791	no	0	1	0	1	0	0
XLOC_000739	Dpse\GA19465	2:10968795-10977734	Pse .139P	Pse .175P	OK	1	26.3136	23.8946	-0.139125	-0.486159	0.48915	0.843597	no	0	1	1	0	0	0
XLOC_000740	Dpse\GA19801	2:10979070-10985171	Pse .139P	Pse .175P	OK	1	32.7479	31.0768	-0.0755637	-0.219812	0.76435	0.968767	no	0	1	1	0	0	0
XLOC_000741	Dpse\GA21087	2:10990885-10997901	Pse .139P	Pse .175P	OK	1	12.1275	10.9147	-0.152009	-0.370103	0.59715	0.905882	no	0	1	1	0	0	0
XLOC_000742	Dpse\GA14007	2:11004546-11005944	Pse .139P	Pse .175P	OK	1	6.0876	5.17886	-0.233241	-0.595498	0.39695	0.773335	no	0	1	1	0	0	0
XLOC_000744	Dpse\GA27152	2:11054605-11055223	Pse .139P	Pse .175P	OK	1	11.2134	46.9858	2.067	7.72462	5e-05	0.001144	yes	1	1	0	1	0	1
XLOC_000746	-	2:11073811-11074168	Pse .139P	Pse .175P	OK	1	0.291126	11.722	5.33143	4.79882	0.24945	0.619048	no	0	1	0	1	0	0
XLOC_000748	-	2:11181854-11182922	Pse .139P	Pse .175P	OK	1	4.03076	3.3424	-0.270169	-0.599497	0.42435	0.796213	no	0	1	1	0	0	0
XLOC_000749	Dpse\GA27154	2:11213500-11214113	Pse .139P	Pse .175P	OK	1	243.648	240.084	-0.0212562	-0.0746904	0.91455	0.99476	no	0	1	1	0	0	0
XLOC_000750	Dpse\GA27155	2:11219994-11224924	Pse .139P	Pse .175P	OK	1	22.715	23.3665	0.0407968	0.14192	0.8499	0.987057	no	0	1	0	1	0	0
XLOC_000751	Dpse\GA27156	2:11225762-11242628	Pse .139P	Pse .175P	OK	1	99.9036	66.0343	-0.597322	-1.27601	0.115	0.418837	no	0	1	1	0	0	0
XLOC_000752	Dpse\GA27157	2:11225762-11242628	Pse .139P	Pse .175P	OK	1	11.5528	22.1573	0.93954	1.63813	0.0251	0.165332	no	0	1	0	1	0	0
XLOC_000753	Dpse\GA26596	2:11242694-11244845	Pse .139P	Pse .175P	OK	1	0.535291	1.03975	0.957836	0.832392	0.3246	0.703598	no	0	1	0	1	0	0
XLOC_000754	Dpse\GA30021	2:11245424-11253213	Pse .139P	Pse .175P	OK	1	1.0905	5.80241	2.41166	0.66767	0.43075	0.80147	no	0	1	0	1	0	0
XLOC_000756	-	2:11269491-11270276	Pse .139P	Pse .175P	OK	1	8.22347	3.06827	-1.42232	-3.59399	0.0006	0.00981086	yes	1	1	1	0	1	0
XLOC_000757	Dpse\GA27159,Dpse\GA27160-RA,Dpse\GA27162	2:11272722-11322009	Pse .139P	Pse .175P	OK	1	19.3969	17.7666	-0.126654	-0.44439	0.53145	0.870076	no	0	1	1	0	0	0
XLOC_000758	Dpse\GA27160,Dpse\GA27160-RA	2:11272722-11322009	Pse .139P	Pse .175P	OK	1	0	3.56482	inf	#NAME?	0.12425	0.434543	no	0	1	0	1	0	0
XLOC_000759	Dpse\GA20778	2:11338074-11340851	Pse .139P	Pse .175P	OK	1	8.62815	5.04683	-0.773674	-0.585755	0.42375	0.795737	no	0	1	1	0	0	0
XLOC_000760	Dpse\GA27163	2:11341304-11357678	Pse .139P	Pse .175P	OK	1	1.4614	3.23025	1.14429	0.859271	0.2257	0.595116	no	0	1	0	1	0	0
XLOC_000761	Dpse\GA12947	2:11357833-11363031	Pse .139P	Pse .175P	OK	1	34.4163	27.3641	-0.330809	-0.960405	0.1697	0.515174	no	0	1	1	0	0	0
XLOC_000762	-	2:11367125-11367504	Pse .139P	Pse .175P	OK	1	0	3.1016	inf	#NAME?	5e-05	0.001144	yes	1	1	0	1	0	1
XLOC_000764	Dpse\GA12948	2:11389655-11390518	Pse .139P	Pse .175P	OK	1	214.308	324.281	0.59756	2.16828	0.0018	0.0238418	yes	1	1	0	1	0	1
XLOC_000765	Dpse\GA20276,Dpse\GA27165,Dpse\GA27165-RA	2:11392982-11412606	Pse .139P	Pse .175P	OK	1	42.6449	30.3398	-0.491162	-1.62565	0.02275	0.154615	no	0	1	1	0	0	0
XLOC_000767	Dpse\GA10632	2:11452544-11453474	Pse .139P	Pse .175P	OK	1	45.9773	46.7511	0.0240804	0.101214	0.9037	0.994123	no	0	1	0	1	0	0
XLOC_000768	-	2:11456750-11457048	Pse .139P	Pse .175P	OK	1	2.35019	3.42063	0.541484	1.14824	0.46375	0.826656	no	0	1	0	1	0	0
XLOC_000769	Dpse\GA27168	2:11507042-11511337	Pse .139P	Pse .175P	OK	1	6.98525	13.8369	0.986142	2.45666	0.0009	0.0137045	yes	1	1	0	1	0	1
XLOC_000770	Dpse\tRNA:GA29483	2:11517187-11517832	Pse .139P	Pse .175P	OK	1	1.6821	1.98277	0.237259	0.315329	0.6491	0.930018	no	0	1	0	1	0	0
XLOC_000772	-	2:11549791-11550689	Pse .139P	Pse .175P	OK	1	0.258269	1.25313	2.27859	2.47691	0.02445	0.162314	no	0	1	0	1	0	0
XLOC_000773	Dpse\GA16196	2:11553089-11558336	Pse .139P	Pse .175P	OK	1	476.607	586.442	0.299189	1.01156	0.1464	0.474008	no	0	1	0	1	0	0
XLOC_000775	Dpse\GA12949	2:11578167-11629334	Pse .139P	Pse .175P	OK	1	0.37456	0.736864	0.976201	2.13274	0.00425	0.0459583	yes	1	1	0	1	0	1
XLOC_000776	Dpse\GA10087	2:11655353-11665461	Pse .139P	Pse .175P	OK	1	86.2145	71.0084	-0.279941	-1.00536	0.1515	0.483549	no	0	1	1	0	0	0
XLOC_000777	Dpse\GA20530	2:11667300-11669841	Pse .139P	Pse .175P	OK	1	8.28144	11.9544	0.529586	1.73776	0.014	0.110766	no	0	1	0	1	0	0
XLOC_000778	Dpse\GA20528	2:11670215-11675297	Pse .139P	Pse .175P	OK	1	0	29.2524	inf	#NAME?	0.11795	0.424038	no	0	1	0	1	0	0
XLOC_000779	Dpse\GA20526	2:11678985-11681320	Pse .139P	Pse .175P	OK	1	7.29453	6.90596	-0.0789745	-0.265891	0.726	0.958057	no	0	1	1	0	0	0
XLOC_000780	Dpse\GA16105	2:11681373-11693492	Pse .139P	Pse .175P	OK	1	3.19457	3.56649	0.158884	0.379478	0.57395	0.89426	no	0	1	0	1	0	0
XLOC_000787	Dpse\GA12890	2:11697179-11767857	Pse .139P	Pse .175P	OK	1	1.01726	1.09429	0.105311	0.0274808	0.974	0.996985	no	0	1	0	1	0	0
XLOC_000789	Dpse\GA27173	2:11697179-11767857	Pse .139P	Pse .175P	OK	1	508.832	324.696	-0.648097	-2.89054	0.7151	0.954987	no	0	1	1	0	0	0
XLOC_000790	Dpse\GA12893	2:11697179-11767857	Pse .139P	Pse .175P	NOTEST	0	0.0431475	0.48774	3.49876	0	1	1	no	0	1	0	1	0	0
XLOC_000791	-	2:11768411-11780572	Pse .139P	Pse .175P	OK	1	4.27721	0.284904	-3.90812	-0.552857	0.35315	0.733221	no	0	1	1	0	0	0
XLOC_000794	-	2:11804580-11804858	Pse .139P	Pse .175P	OK	1	55.1869	0.264449	-7.70519	-6.63953	0.2523	0.619179	no	0	1	1	0	0	0
XLOC_000795	Dpse\GA27175	2:11807453-11808713	Pse .139P	Pse .175P	OK	1	22.2304	46.4094	1.06188	3.41532	5e-05	0.001144	yes	1	1	0	1	0	1
XLOC_000796	Dpse\GA27176	2:11809469-11810557	Pse .139P	Pse .175P	OK	1	100.071	79.75	-0.327471	-1.17917	0.0948	0.374542	no	0	1	1	0	0	0
XLOC_000797	-	2:11855567-11856476	Pse .139P	Pse .175P	OK	1	3.29288	0.358633	-3.19877	-4.25049	0.0019	0.0248471	yes	1	1	1	0	1	0
XLOC_000798	Dpse\fru	2:11859343-11960151	Pse .139P	Pse .175P	OK	1	8.05111	4.89482	-0.717932	-2.5142	0.0003	0.00552577	yes	1	1	1	0	1	0
XLOC_000799	Dpse\GA27180	2:11969462-11970737	Pse .139P	Pse .175P	OK	1	8.87075	7.08047	-0.32521	-0.87142	0.21155	0.577072	no	0	1	1	0	0	0
XLOC_000800	Dpse\GA27181	2:11971650-11972597	Pse .139P	Pse .175P	OK	1	263.448	615.817	1.22498	3.43238	5e-05	0.001144	yes	1	1	0	1	0	1
XLOC_000801	Dpse\GA16026	2:11973994-11980768	Pse .139P	Pse .175P	OK	1	1.75439	2.24857	0.358036	0.939083	0.17855	0.52931	no	0	1	0	1	0	0
XLOC_000803	Dpse\GA11561	2:11982630-11998510	Pse .139P	Pse .175P	OK	1	7.51292	7.14862	-0.0717094	-0.0793947	0.92055	0.995212	no	0	1	1	0	0	0
XLOC_000804	Dpse\GA15015	2:11982630-11998510	Pse .139P	Pse .175P	OK	1	19.5223	20.7606	0.088723	0.228867	0.7465	0.964002	no	0	1	0	1	0	0
XLOC_000806	Dpse\GA20517	2:12004812-12007884	Pse .139P	Pse .175P	OK	1	35.5644	20.7312	-0.778629	-2.56858	0.0001	0.00213603	yes	1	1	1	0	1	0
XLOC_000808	Dpse\GA27182	2:12017734-12020402	Pse .139P	Pse .175P	OK	1	2.87525	5.50636	0.93741	1.05118	0.2302	0.600892	no	0	1	0	1	0	0
XLOC_000809	Dpse\GA20513	2:12020978-12022686	Pse .139P	Pse .175P	OK	1	3.26327	1.03218	-1.66062	-2.95287	0.0003	0.00552577	yes	1	1	1	0	1	0
XLOC_000811	-	2:12022749-12027258	Pse .139P	Pse .175P	OK	1	0.113525	0.905279	2.99535	0.405363	0.3742	0.753178	no	0	1	0	1	0	0
XLOC_000813	Dpse\GA13962	2:12030787-12060647	Pse .139P	Pse .175P	OK	1	1.00974	1.85609	0.878277	2.02258	0.0053	0.0542621	no	0	1	0	1	0	0
XLOC_000814	-	2:12030787-12060647	Pse .139P	Pse .175P	OK	1	1.16994	10.1554	3.11774	1.68932	0.08565	0.353958	no	0	1	0	1	0	0
XLOC_000817	Dpse\GA27185	2:12078807-12090515	Pse .139P	Pse .175P	OK	1	6.89908	8.90133	0.367616	1.217	0.08325	0.348519	no	0	1	0	1	0	0
XLOC_000819	Dpse\GA12263	2:12101961-12104157	Pse .139P	Pse .175P	OK	1	0.728098	0.306039	-1.25042	-1.45039	0.03255	0.19637	no	0	1	1	0	0	0
XLOC_000821	Dpse\GA27187	2:12118065-12134536	Pse .139P	Pse .175P	OK	1	1.00147	1.59121	0.667999	1.69089	0.0141	0.111327	no	0	1	0	1	0	0
XLOC_000822	Dpse\GA30145	2:12186252-12287435	Pse .139P	Pse .175P	OK	1	0.67631	0.636352	-0.0878614	-0.310526	0.6571	0.933285	no	0	1	1	0	0	0
XLOC_000823	Dpse\GA20090	2:12288259-12293098	Pse .139P	Pse .175P	OK	1	1.66239	3.69668	1.15297	2.50655	0.0005	0.00845248	yes	1	1	0	1	0	1
XLOC_000827	Dpse\GA18846	2:12321320-12322789	Pse .139P	Pse .175P	OK	1	0.402432	3.31758	3.04331	1.97407	0.1614	0.500446	no	0	1	0	1	0	0
XLOC_000828	-	2:12336741-12337473	Pse .139P	Pse .175P	OK	1	0.0614465	2.25103	5.19511	2.70565	0.2516	0.619048	no	0	1	0	1	0	0
XLOC_000829	Dpse\GA15191	2:12344900-12347874	Pse .139P	Pse .175P	OK	1	20.2379	11.6356	-0.798515	-1.61921	0.02315	0.156632	no	0	1	1	0	0	0
XLOC_000830	Dpse\GA15194	2:12350607-12356882	Pse .139P	Pse .175P	OK	1	35.1829	28.422	-0.307862	-0.564058	0.4502	0.816643	no	0	1	1	0	0	0
XLOC_000831	-	2:12375803-12390910	Pse .139P	Pse .175P	OK	1	4.82282	1.45461	-1.72925	-0.600181	0.372	0.751157	no	0	1	1	0	0	0
XLOC_000832	Dpse\GA27194	2:12391927-12405871	Pse .139P	Pse .175P	OK	1	122.748	109.129	-0.169667	-0.260704	0.70495	0.951164	no	0	1	1	0	0	0
XLOC_000834	Dpse\GA27195	2:12445547-12446294	Pse .139P	Pse .175P	OK	1	10.0843	8.11372	-0.313677	-0.974083	0.292	0.667353	no	0	1	1	0	0	0
XLOC_000835	Dpse\GA21802	2:12449630-12450501	Pse .139P	Pse .175P	OK	1	3.60774	0.731644	-2.30188	-2.77636	0.00115	0.0166956	yes	1	1	1	0	1	0
XLOC_000836	Dpse\GA14209	2:12450919-12452071	Pse .139P	Pse .175P	OK	1	29.9648	23.8227	-0.33093	-1.09482	0.11895	0.425786	no	0	1	1	0	0	0
XLOC_000837	-	2:12457471-12459079	Pse .139P	Pse .175P	OK	1	293.365	97.3499	-1.59144	-6.45354	5e-05	0.001144	yes	1	1	1	0	1	0
XLOC_000838	Dpse\GA21805	2:12459903-12465960	Pse .139P	Pse .175P	OK	1	4.85174	5.0495	0.0576379	0.195269	0.7796	0.972655	no	0	1	0	1	0	0
XLOC_000839	Dpse\GA21809	2:12466061-12471614	Pse .139P	Pse .175P	OK	1	8.43733	8.2299	-0.0359106	-0.0210079	0.9766	0.997062	no	0	1	1	0	0	0
XLOC_000840	Dpse\GA11928	2:12476802-12479366	Pse .139P	Pse .175P	OK	1	7.68819	6.9283	-0.150142	-0.471019	0.5001	0.850964	no	0	1	1	0	0	0
XLOC_000841	Dpse\GA11929,Dpse\GA21813,Dpse\MtnA	2:12482776-12498375	Pse .139P	Pse .175P	OK	1	244.501	218.895	-0.1596	-0.363098	0.6012	0.907472	no	0	1	1	0	0	0
XLOC_000843	Dpse\GA21815	2:12501697-12502759	Pse .139P	Pse .175P	OK	1	23.1331	25.2544	0.126576	0.40338	0.56655	0.889834	no	0	1	0	1	0	0
XLOC_000844	Dpse\GA21816	2:12505608-12507417	Pse .139P	Pse .175P	OK	1	11.7179	11.1836	-0.0673317	-0.216133	0.75065	0.96489	no	0	1	1	0	0	0
XLOC_000845	Dpse\GA14211,Dpse\GA21817	2:12507578-12529709	Pse .139P	Pse .175P	OK	1	159.999	182.607	0.190676	0.339284	0.67165	0.939338	no	0	1	0	1	0	0
XLOC_000846	Dpse\GA11931	2:12507578-12529709	Pse .139P	Pse .175P	OK	1	4.92606	4.07054	-0.275216	-0.0822542	0.92795	0.995382	no	0	1	1	0	0	0
XLOC_000847	Dpse\GA30140	2:12507578-12529709	Pse .139P	Pse .175P	OK	1	0.942701	0.803022	-0.231362	-0.0426428	0.91625	0.99476	no	0	1	1	0	0	0
XLOC_000848	Dpse\GA16276,Dpse\GA18526	2:12507578-12529709	Pse .139P	Pse .175P	OK	1	28.0165	85.3735	1.60751	1.57179	0.04285	0.234061	no	0	1	0	1	0	0
XLOC_000849	Dpse\GA18534	2:12532105-12542217	Pse .139P	Pse .175P	OK	1	10.5051	11.7821	0.165514	0.418243	0.56115	0.886758	no	0	1	0	1	0	0
XLOC_000850	Dpse\GA18540	2:12532105-12542217	Pse .139P	Pse .175P	OK	1	8.8947	5.90003	-0.592224	-0.566882	0.4145	0.788109	no	0	1	1	0	0	0
XLOC_000852	Dpse\GA19980	2:12580909-12596627	Pse .139P	Pse .175P	OK	1	0.908446	1.09747	0.272714	0.387718	0.5856	0.900114	no	0	1	0	1	0	0
XLOC_000856	Dpse\GA10582	2:12604876-12633478	Pse .139P	Pse .175P	OK	1	55.2041	25.4879	-1.11496	-1.9159	0.0075	0.0704275	no	0	1	1	0	0	0
XLOC_000861	-	2:12744012-12744734	Pse .139P	Pse .175P	OK	1	0.850083	0.213715	-1.99191	-1.83696	0.0933	0.371297	no	0	1	1	0	0	0
XLOC_000862	-	2:12749293-12749798	Pse .139P	Pse .175P	OK	1	227.095	2.28561	-6.63458	-16.9809	5e-05	0.001144	yes	1	1	1	0	1	0
XLOC_000865	Dpse\GA13894	2:12785086-12797597	Pse .139P	Pse .175P	OK	1	987.378	1050.37	0.0892224	0.312654	0.7357	0.96089	no	0	1	0	1	0	0
XLOC_000866	Dpse\GA10278	2:12805120-12830185	Pse .139P	Pse .175P	OK	1	10.8033	11.0812	0.0366408	0.079176	0.9082	0.994732	no	0	1	0	1	0	0
XLOC_000867	Dpse\GA10280	2:12831004-12837283	Pse .139P	Pse .175P	OK	1	87.9381	79.5926	-0.143855	-0.405626	0.60435	0.909341	no	0	1	1	0	0	0
XLOC_000868	Dpse\GA10281	2:12831004-12837283	Pse .139P	Pse .175P	OK	1	7.76055	3.50058	-1.14857	-0.495398	0.4968	0.848536	no	0	1	1	0	0	0
XLOC_000869	Dpse\GA10284	2:12841675-12849692	Pse .139P	Pse .175P	OK	1	7.0829	3.07937	-1.2017	-1.34143	0.09845	0.382422	no	0	1	1	0	0	0
XLOC_000870	Dpse\GA10285	2:12841675-12849692	Pse .139P	Pse .175P	OK	1	24.5675	20.8506	-0.236661	-0.553187	0.50265	0.852596	no	0	1	1	0	0	0
XLOC_000871	Dpse\GA10288	2:12860412-12881849	Pse .139P	Pse .175P	OK	1	2.74138	3.32722	0.279417	0.915822	0.18985	0.546272	no	0	1	0	1	0	0
XLOC_000874	Dpse\snRNA:U1:7	2:12935391-12935555	Pse .139P	Pse .175P	OK	1	538.425	201.554	-1.41758	-31.8055	5e-05	0.001144	yes	1	1	1	0	1	0
XLOC_000875	Dpse\GA27204	2:12936545-12974822	Pse .139P	Pse .175P	OK	1	561.392	574.413	0.0330793	0.112465	0.87315	0.990829	no	0	1	0	1	0	0
XLOC_000876	Dpse\GA11477	2:12980682-12991507	Pse .139P	Pse .175P	OK	1	12.7764	13.6375	0.0941005	0.294422	0.67665	0.941182	no	0	1	0	1	0	0
XLOC_000878	Dpse\GA17176	2:12994333-12999004	Pse .139P	Pse .175P	OK	1	46.9336	38.8898	-0.271229	-0.586651	0.402	0.777675	no	0	1	1	0	0	0
XLOC_000879	Dpse\GA16179	2:12999034-13002613	Pse .139P	Pse .175P	OK	1	1.2072	0.31606	-1.9334	-2.44362	0.00245	0.0302209	yes	1	1	1	0	1	0
XLOC_000881	Dpse\GA21931	2:13004786-13008765	Pse .139P	Pse .175P	OK	1	6.69066	8.19466	0.292537	0.859441	0.2231	0.592086	no	0	1	0	1	0	0
XLOC_000882	Dpse\GA21933	2:13009795-13016094	Pse .139P	Pse .175P	OK	1	7.51615	9.73253	0.372821	0.761394	0.31155	0.689058	no	0	1	0	1	0	0
XLOC_000883	Dpse\GA27205	2:13016292-13018250	Pse .139P	Pse .175P	OK	1	45.9023	54.3677	0.244181	0.724227	0.29995	0.676105	no	0	1	0	1	0	0
XLOC_000887	-	2:13116580-13117137	Pse .139P	Pse .175P	OK	1	1.06854	0	#NAME?	#NAME?	5e-05	0.001144	yes	1	1	1	0	1	0
XLOC_000889	Dpse\GA21951	2:13128684-13129776	Pse .139P	Pse .175P	OK	1	61.2895	24.8401	-1.30297	-4.32331	5e-05	0.001144	yes	1	1	1	0	1	0
XLOC_000890	Dpse\GA12695	2:13149692-13153893	Pse .139P	Pse .175P	OK	1	4.50397	6.96791	0.629528	2.03978	0.00385	0.042707	yes	1	1	0	1	0	1
XLOC_000892	Dpse\GA11230	2:13159011-13161980	Pse .139P	Pse .175P	OK	1	1.90359	0.270198	-2.81664	-2.49186	0.0195	0.139459	no	0	1	1	0	0	0
XLOC_000893	Dpse\GA12820	2:13166153-13177618	Pse .139P	Pse .175P	OK	1	9.83379	15.6182	0.667412	1.85582	0.0092	0.0816694	no	0	1	0	1	0	0
XLOC_000894	Dpse\GA13048,Dpse\GA27208	2:13183810-13190598	Pse .139P	Pse .175P	OK	1	64.0221	62.1673	-0.0424136	-0.149465	0.8422	0.986316	no	0	1	1	0	0	0
XLOC_000895	Dpse\GA12977	2:13196051-13226257	Pse .139P	Pse .175P	OK	1	2.42717	2.93118	0.272206	0.621277	0.37835	0.757473	no	0	1	0	1	0	0
XLOC_000897	Dpse\GA30144	2:13299809-13302027	Pse .139P	Pse .175P	OK	1	8.34514	8.61363	0.0456851	0.0522752	0.94335	0.996732	no	0	1	0	1	0	0
XLOC_000898	Dpse\GA27209	2:13302503-13304294	Pse .139P	Pse .175P	OK	1	10.1272	6.83071	-0.568132	-1.68856	0.0166	0.124896	no	0	1	1	0	0	0
XLOC_000899	-	2:13305375-13312265	Pse .139P	Pse .175P	OK	1	0.358484	1.02221	1.51171	1.35273	0.11725	0.422485	no	0	1	0	1	0	0
XLOC_000900	Dpse\GA27210	2:13313375-13326102	Pse .139P	Pse .175P	OK	1	0.559045	0.716811	0.358629	0.956577	0.1728	0.520147	no	0	1	0	1	0	0
XLOC_000901	Dpse\GA13287	2:13328246-13329231	Pse .139P	Pse .175P	OK	1	93.0146	57.2229	-0.700865	-2.47705	0.0002	0.00391908	yes	1	1	1	0	1	0
XLOC_000902	Dpse\GA27211	2:13329497-13330796	Pse .139P	Pse .175P	OK	1	40.0236	29.1681	-0.456456	-1.53813	0.0303	0.187221	no	0	1	1	0	0	0
XLOC_000903	Dpse\GA16180	2:13331308-13338392	Pse .139P	Pse .175P	OK	1	3.73657	5.75542	0.623207	1.80984	0.0193	0.138472	no	0	1	0	1	0	0
XLOC_000904	Dpse\GA21921	2:13351420-13354244	Pse .139P	Pse .175P	OK	1	67.9262	84.5507	0.31585	1.14465	0.1076	0.403462	no	0	1	0	1	0	0
XLOC_000905	Dpse\GA21926	2:13354678-13356368	Pse .139P	Pse .175P	OK	1	1.16726	0.758748	-0.621437	-0.925724	0.1783	0.52892	no	0	1	1	0	0	0
XLOC_000906	Dpse\GA27212	2:13356958-13358827	Pse .139P	Pse .175P	NOTEST	0	0.303727	0.457047	0.589568	0	1	1	no	0	1	0	1	0	0
XLOC_000908	Dpse\GA27214	2:13361036-13363208	Pse .139P	Pse .175P	OK	1	0.933677	0.797181	-0.228016	-0.344986	0.6095	0.911919	no	0	1	1	0	0	0
XLOC_000911	Dpse\GA16184	2:13405505-13408048	Pse .139P	Pse .175P	OK	1	36.2891	42.8433	0.239533	0.844406	0.22855	0.598704	no	0	1	0	1	0	0
XLOC_000912	Dpse\GA27215,Dpse\GA27216	2:13408236-13417775	Pse .139P	Pse .175P	OK	1	78.4699	78.7144	0.00448729	0.0168741	0.9808	0.997263	no	0	1	0	1	0	0
XLOC_000913	Dpse\GA27217	2:13426810-13429394	Pse .139P	Pse .175P	OK	1	20.686	21.2426	0.0383064	0.100957	0.88615	0.992832	no	0	1	0	1	0	0
XLOC_000915	Dpse\GA22073	2:13440451-13447149	Pse .139P	Pse .175P	OK	1	7.09965	6.82498	-0.0569227	-0.0749854	0.92935	0.995404	no	0	1	1	0	0	0
XLOC_000916	Dpse\GA22007	2:13447173-13450309	Pse .139P	Pse .175P	OK	1	8.78467	10.6583	0.278915	0.919758	0.18625	0.541319	no	0	1	0	1	0	0
XLOC_000920	Dpse\GA22124	2:13470814-13471949	Pse .139P	Pse .175P	OK	1	641.72	670.084	0.0623975	0.300326	0.75955	0.967013	no	0	1	0	1	0	0
XLOC_000922	-	2:13476407-13479256	Pse .139P	Pse .175P	OK	1	1.76691	5.43707	1.6216	1.18026	0.1005	0.387205	no	0	1	0	1	0	0
XLOC_000924	-	2:13520656-13521165	Pse .139P	Pse .175P	OK	1	11.473	0.108251	-6.72772	-3.76476	0.2523	0.619179	no	0	1	1	0	0	0
XLOC_000926	-	2:13542196-13542511	Pse .139P	Pse .175P	OK	1	31.2961	10.7206	-1.5456	-6.2983	0.0007	0.0111203	yes	1	1	1	0	1	0
XLOC_000927	Dpse\GA22126	2:13542947-13544043	Pse .139P	Pse .175P	OK	1	107.29	100.958	-0.0877683	-0.314823	0.6543	0.932329	no	0	1	1	0	0	0
XLOC_000928	Dpse\GA22127	2:13547094-13621321	Pse .139P	Pse .175P	OK	1	8.68607	7.64334	-0.184501	-0.520159	0.47775	0.836224	no	0	1	1	0	0	0
XLOC_000929	Dpse\GA22128	2:13622078-13626860	Pse .139P	Pse .175P	OK	1	3.07775	3.39283	0.140613	0.378506	0.6073	0.911015	no	0	1	0	1	0	0
XLOC_000930	Dpse\GA26543	2:13627233-13629376	Pse .139P	Pse .175P	OK	1	50.2501	74.8605	0.575079	2.51807	0.00485	0.0506547	no	0	1	0	1	0	0
XLOC_000931	Dpse\GA22129	2:13629854-13637812	Pse .139P	Pse .175P	OK	1	68.2199	32.1137	-1.08701	-3.416	5e-05	0.001144	yes	1	1	1	0	1	0
XLOC_000932	Dpse\GA27221	2:13639089-13643336	Pse .139P	Pse .175P	OK	1	58.788	28.9903	-1.01995	-3.44223	5e-05	0.001144	yes	1	1	1	0	1	0
XLOC_000933	Dpse\GA27222	2:13644028-13645766	Pse .139P	Pse .175P	OK	1	102.733	101.212	-0.0215158	-0.0785762	0.9098	0.99476	no	0	1	1	0	0	0
XLOC_000934	-	2:13653646-13655917	Pse .139P	Pse .175P	OK	1	1.51902	0.713141	-1.09088	-2.13116	0.00885	0.0793687	no	0	1	1	0	0	0
XLOC_000936	Dpse\GA12933	2:13733692-13734672	Pse .139P	Pse .175P	OK	1	9.80994	13.4445	0.454704	1.18695	0.09345	0.371655	no	0	1	0	1	0	0
XLOC_000938	Dpse\GA13041,Dpse\GA27226	2:13753839-13768859	Pse .139P	Pse .175P	OK	1	7.42421	9.03342	0.283033	0.598636	0.3952	0.772209	no	0	1	0	1	0	0
XLOC_000939	Dpse\GA18830,Dpse\GA18832	2:13769471-13774178	Pse .139P	Pse .175P	OK	1	54.6459	62.5209	0.194226	0.648304	0.38715	0.764562	no	0	1	0	1	0	0
XLOC_000940	Dpse\GA18833	2:13792458-13797306	Pse .139P	Pse .175P	OK	1	8.74017	10.1429	0.214735	0.453742	0.56225	0.887258	no	0	1	0	1	0	0
XLOC_000941	Dpse\GA18834	2:13798372-13801930	Pse .139P	Pse .175P	OK	1	99.1942	148.402	0.581186	1.85449	0.0078	0.0724324	no	0	1	0	1	0	0
XLOC_000942	Dpse\GA30246	2:13813447-13814276	Pse .139P	Pse .175P	OK	1	5.88332	2.15424	-1.44945	-1.83501	0.004	0.0438685	yes	1	1	1	0	1	0
XLOC_000943	Dpse\GA11665	2:13815109-13821443	Pse .139P	Pse .175P	OK	1	0.732	0.604082	-0.277099	-0.612468	0.3785	0.757565	no	0	1	1	0	0	0
XLOC_000945	Dpse\GA12568	2:13838249-13845661	Pse .139P	Pse .175P	OK	1	5.15366	4.33136	-0.250778	-0.381305	0.6231	0.918575	no	0	1	1	0	0	0
XLOC_000946	Dpse\Nop56	2:13846170-13848134	Pse .139P	Pse .175P	OK	1	24.5957	27.6635	0.169576	0.653149	0.3907	0.767857	no	0	1	0	1	0	0
XLOC_000947	Dpse\GA12571	2:13848173-13858795	Pse .139P	Pse .175P	OK	1	32.4385	52.3469	0.690396	1.59647	0.02505	0.165084	no	0	1	0	1	0	0
XLOC_000952	Dpse\GA12394,Dpse\GA12395	2:13901962-13906608	Pse .139P	Pse .175P	OK	1	81.2791	76.0484	-0.0959662	-0.320838	0.68225	0.943268	no	0	1	1	0	0	0
XLOC_000953	Dpse\GA12391	2:13907722-13938191	Pse .139P	Pse .175P	OK	1	0.487768	1.84524	1.91954	5.15738	5e-05	0.001144	yes	1	1	0	1	0	1
XLOC_000954	Dpse\GA27227	2:13938395-13939611	Pse .139P	Pse .175P	OK	1	114.097	127.832	0.163985	0.595371	0.3923	0.769572	no	0	1	0	1	0	0
XLOC_000955	Dpse\GA30161	2:13982747-13992853	Pse .139P	Pse .175P	OK	1	3.80052	4.04365	0.0894608	0.300717	0.6782	0.941879	no	0	1	0	1	0	0
XLOC_000956	Dpse\GA13015	2:13995466-14014919	Pse .139P	Pse .175P	OK	1	27.2404	27.6413	0.0210775	0.0712749	0.91855	0.994806	no	0	1	0	1	0	0
XLOC_000957	Dpse\GA21963	2:14026805-14034604	Pse .139P	Pse .175P	OK	1	27.1854	26.1625	-0.0553318	-0.173095	0.82255	0.983044	no	0	1	1	0	0	0
XLOC_000958	Dpse\GA15139	2:14047408-14055548	Pse .139P	Pse .175P	OK	1	47.6056	45.9111	-0.0522863	-0.0878055	0.90715	0.994598	no	0	1	1	0	0	0
XLOC_000959	Dpse\GA15146	2:14056302-14071317	Pse .139P	Pse .175P	OK	1	3.27388	2.9221	-0.163994	-0.565888	0.4196	0.792498	no	0	1	1	0	0	0
XLOC_000960	Dpse\GA16075	2:14075470-14081329	Pse .139P	Pse .175P	OK	1	98.2782	95.9807	-0.0341257	-0.0986105	0.90095	0.994038	no	0	1	1	0	0	0
XLOC_000961	Dpse\GA20431	2:14081464-14094019	Pse .139P	Pse .175P	OK	1	1.01898	2.25126	1.1436	1.34569	0.07525	0.328275	no	0	1	0	1	0	0
XLOC_000962	Dpse\GA20424	2:14094132-14097212	Pse .139P	Pse .175P	OK	1	3.31479	2.88759	-0.199053	-0.548116	0.43205	0.802774	no	0	1	1	0	0	0
XLOC_000965	Dpse\GA18888,Dpse\GA19535	2:14122112-14144224	Pse .139P	Pse .175P	OK	1	18.4602	17.0523	-0.114453	-0.128329	0.8522	0.987702	no	0	1	1	0	0	0
XLOC_000966	Dpse\GA12403	2:14122112-14144224	Pse .139P	Pse .175P	OK	1	1.42572	1.90765	0.420106	0.155999	0.84925	0.986845	no	0	1	0	1	0	0
XLOC_000967	Dpse\GA19517	2:14122112-14144224	Pse .139P	Pse .175P	OK	1	1.22662	1.93696	0.659105	0.276286	0.7208	0.956167	no	0	1	0	1	0	0
XLOC_000968	Dpse\GA12404	2:14122112-14144224	Pse .139P	Pse .175P	OK	1	176.329	157.968	-0.158635	-0.596446	0.44485	0.81253	no	0	1	1	0	0	0
XLOC_000969	Dpse\GA19535	2:14122112-14144224	Pse .139P	Pse .175P	OK	1	2.01393	1.75618	-0.197572	-0.0974789	0.8985	0.993883	no	0	1	1	0	0	0
XLOC_000974	-	2:14182843-14183513	Pse .139P	Pse .175P	OK	1	0.118558	3.41406	4.84783	3.14198	0.13705	0.457497	no	0	1	0	1	0	0
XLOC_000980	Dpse\GA27237	2:14215440-14215761	Pse .139P	Pse .175P	OK	1	4.11617	0.779455	-2.40076	-3.67014	0.05325	0.266631	no	0	1	1	0	0	0
XLOC_000981	Dpse\GA16174	2:14216040-14251160	Pse .139P	Pse .175P	OK	1	2.13273	2.31647	0.119226	0.0804784	0.90785	0.994701	no	0	1	0	1	0	0
XLOC_000982	Dpse\GA20080	2:14252199-14257881	Pse .139P	Pse .175P	OK	1	245.062	192.977	-0.344715	-1.3654	0.08145	0.343631	no	0	1	1	0	0	0
XLOC_000983	Dpse\GA20078,Dpse\GA27239	2:14258349-14260050	Pse .139P	Pse .175P	OK	1	35.0976	34.6819	-0.0171894	-0.0601745	0.9363	0.996393	no	0	1	1	0	0	0
XLOC_000984	Dpse\GA30186	2:14261839-14262796	Pse .139P	Pse .175P	OK	1	36.1137	26.1738	-0.46442	-1.87159	0.02895	0.181842	no	0	1	1	0	0	0
XLOC_000985	Dpse\GA16042	2:14262982-14266347	Pse .139P	Pse .175P	OK	1	4.7927	6.60447	0.462606	0.240132	0.8135	0.981297	no	0	1	0	1	0	0
XLOC_000986	Dpse\GA12392	2:14266364-14268938	Pse .139P	Pse .175P	OK	1	38.9298	34.1361	-0.189577	-0.352271	0.6523	0.931443	no	0	1	1	0	0	0
XLOC_000987	Dpse\GA19181	2:14269055-14278592	Pse .139P	Pse .175P	OK	1	10.2664	8.75424	-0.229883	-0.363924	0.62835	0.920783	no	0	1	1	0	0	0
XLOC_000988	Dpse\GA19188	2:14297336-14301571	Pse .139P	Pse .175P	OK	1	56.9139	64.4391	0.179155	0.583698	0.40715	0.781989	no	0	1	0	1	0	0
XLOC_000990	-	2:14325607-14326460	Pse .139P	Pse .175P	OK	1	0.709399	1.03352	0.542898	0.776533	0.38185	0.760315	no	0	1	0	1	0	0
XLOC_000991	Dpse\GA19214	2:14327258-14335447	Pse .139P	Pse .175P	OK	1	37.2692	41.7884	0.165121	0.469068	0.542	0.875345	no	0	1	0	1	0	0
XLOC_000994	-	2:14342423-14343505	Pse .139P	Pse .175P	OK	1	62.0174	69.9192	0.173016	1.06083	0.487	0.842003	no	0	1	0	1	0	0
XLOC_000995	Dpse\GA30188	2:14347497-14386069	Pse .139P	Pse .175P	OK	1	4.76835	4.31885	-0.142843	-0.0911167	0.92895	0.995404	no	0	1	1	0	0	0
XLOC_000996	Dpse\GA19241	2:14386656-14388759	Pse .139P	Pse .175P	OK	1	5.1542	4.62534	-0.156188	-0.433461	0.5358	0.871854	no	0	1	1	0	0	0
XLOC_000997	Dpse\GA19274	2:14389115-14397703	Pse .139P	Pse .175P	OK	1	9.04879	10.5587	0.222641	0.285111	0.6802	0.942573	no	0	1	0	1	0	0
XLOC_000998	Dpse\GA19277	2:14398676-14406780	Pse .139P	Pse .175P	OK	1	22.5885	15.6895	-0.525787	-0.968706	0.243	0.617192	no	0	1	1	0	0	0
XLOC_000999	Dpse\GA19281	2:14406830-14409121	Pse .139P	Pse .175P	OK	1	5.18204	7.40272	0.514534	1.67064	0.02745	0.17538	no	0	1	0	1	0	0
XLOC_001000	Dpse\GA27244	2:14409938-14410418	Pse .139P	Pse .175P	OK	1	16.8824	11.5919	-0.542403	-1.90561	0.0794	0.33841	no	0	1	1	0	0	0
XLOC_001001	Dpse\GA27245	2:14414657-14416620	Pse .139P	Pse .175P	OK	1	4.59158	1.85645	-1.30644	-3.37194	0.0001	0.00213603	yes	1	1	1	0	1	0
XLOC_001002	Dpse\GA19328	2:14417545-14422046	Pse .139P	Pse .175P	OK	1	12.8048	17.9344	0.48605	1.72607	0.01345	0.107707	no	0	1	0	1	0	0
XLOC_001003	Dpse\GA10501	2:14422330-14473821	Pse .139P	Pse .175P	OK	1	154.457	137.646	-0.166236	-0.43353	0.53885	0.873363	no	0	1	1	0	0	0
XLOC_001004	Dpse\GA14933	2:14474385-14474935	Pse .139P	Pse .175P	OK	1	4.51107	5.33522	0.242079	0.406029	0.5692	0.891558	no	0	1	0	1	0	0
XLOC_001006	Dpse\GA19391	2:14495432-14515656	Pse .139P	Pse .175P	OK	1	13.3486	11.2074	-0.252239	-0.686483	0.35045	0.730312	no	0	1	1	0	0	0
XLOC_001007	Dpse\GA27246	2:14495432-14515656	Pse .139P	Pse .175P	OK	1	9.85701	8.44208	-0.223551	-0.433014	0.5663	0.889702	no	0	1	1	0	0	0
XLOC_001009	Dpse\GA27248	2:14495432-14515656	Pse .139P	Pse .175P	OK	1	0.416135	0.604854	0.539536	0.200764	0.77485	0.971478	no	0	1	0	1	0	0
XLOC_001010	Dpse\GA19414	2:14524131-14525825	Pse .139P	Pse .175P	OK	1	9.68362	13.0348	0.428753	1.5135	0.05115	0.260315	no	0	1	0	1	0	0
XLOC_001011	Dpse\GA19418	2:14525885-14535068	Pse .139P	Pse .175P	OK	1	17.2567	28.1408	0.705505	2.02388	0.01105	0.0934392	no	0	1	0	1	0	0
XLOC_001012	Dpse\GA19428	2:14535367-14540609	Pse .139P	Pse .175P	OK	1	3.8743	3.78998	-0.0317491	-0.0269545	0.97055	0.996985	no	0	1	1	0	0	0
XLOC_001013	Dpse\GA12399	2:14544023-14555384	Pse .139P	Pse .175P	OK	1	18.3561	19.1149	0.0584395	0.199056	0.77595	0.971811	no	0	1	0	1	0	0
XLOC_001014	Dpse\GA19433	2:14557403-14558682	Pse .139P	Pse .175P	OK	1	19.7834	16.5879	-0.254164	-0.953596	0.235	0.607134	no	0	1	1	0	0	0
XLOC_001015	Dpse\GA19438	2:14559707-14589545	Pse .139P	Pse .175P	OK	1	6.46848	9.8174	0.601913	0.535749	0.478	0.836388	no	0	1	0	1	0	0
XLOC_001016	Dpse\GA27250	2:14589780-14594284	Pse .139P	Pse .175P	OK	1	12.0887	15.4474	0.353698	0.9161	0.2916	0.666931	no	0	1	0	1	0	0
XLOC_001017	Dpse\GA19051	2:14596457-14597135	Pse .139P	Pse .175P	OK	1	494.282	519.245	0.0710809	0.344197	0.71105	0.953506	no	0	1	0	1	0	0
XLOC_001018	Dpse\GA27251	2:14601548-14623308	Pse .139P	Pse .175P	OK	1	8.74373	6.82233	-0.357986	-1.30966	0.06205	0.293391	no	0	1	1	0	0	0
XLOC_001020	Dpse\GA11134	2:14644185-14644971	Pse .139P	Pse .175P	OK	1	648.078	419.253	-0.628348	-2.27348	0.0015	0.0206013	yes	1	1	1	0	1	0
XLOC_001021	Dpse\GA11135	2:14646012-14647521	Pse .139P	Pse .175P	OK	1	1.23155	0.789446	-0.641564	-0.959643	0.2597	0.627608	no	0	1	1	0	0	0
XLOC_001022	Dpse\GA27252	2:14647688-14648492	Pse .139P	Pse .175P	OK	1	0.884156	0.253316	-1.80336	-1.35294	0.0638	0.29828	no	0	1	1	0	0	0
XLOC_001024	Dpse\GA20391	2:14650058-14662656	Pse .139P	Pse .175P	OK	1	18.9592	13.6327	-0.475829	-0.856353	0.2869	0.661412	no	0	1	1	0	0	0
XLOC_001025	-	2:14663496-14664959	Pse .139P	Pse .175P	OK	1	30.1374	51.3551	0.768951	2.1058	0.00345	0.0393782	yes	1	1	0	1	0	1
XLOC_001026	Dpse\GA11149	2:14669462-14671201	Pse .139P	Pse .175P	OK	1	11.903	18.7783	0.657742	0.71769	0.30825	0.685682	no	0	1	0	1	0	0
XLOC_001027	Dpse\GA20384	2:14671750-14673202	Pse .139P	Pse .175P	OK	1	56.195	55.9311	-0.00679238	-0.0243143	0.9739	0.996985	no	0	1	1	0	0	0
XLOC_001028	Dpse\GA20368	2:14676770-14691947	Pse .139P	Pse .175P	OK	1	0.474958	1.00364	1.07937	1.04535	0.1728	0.520147	no	0	1	0	1	0	0
XLOC_001029	Dpse\GA20349	2:14700385-14704462	Pse .139P	Pse .175P	OK	1	260.314	204.991	-0.344692	-0.949174	0.31205	0.689537	no	0	1	1	0	0	0
XLOC_001030	Dpse\GA14835	2:14700385-14704462	Pse .139P	Pse .175P	OK	1	179.235	139.247	-0.364208	-1.04172	0.1372	0.457751	no	0	1	1	0	0	0
XLOC_001035	-	2:14759772-14759955	Pse .139P	Pse .175P	OK	1	0.956905	28.4348	4.89314	9.93193	0.24945	0.619048	no	0	1	0	1	0	0
XLOC_001036	Dpse\GA14836	2:14767108-14809219	Pse .139P	Pse .175P	OK	1	0.821938	1.78644	1.11999	1.57738	0.08415	0.350952	no	0	1	0	1	0	0
XLOC_001037	Dpse\GA14836	2:14767108-14809219	Pse .139P	Pse .175P	OK	1	2.57529	3.12797	0.280494	0.514749	0.85455	0.988317	no	0	1	0	1	0	0
XLOC_001038	Dpse\GA14836	2:14767108-14809219	Pse .139P	Pse .175P	OK	1	0.799518	1.36236	0.7689	0.734179	0.29935	0.675567	no	0	1	0	1	0	0
XLOC_001039	-	2:14827157-14827739	Pse .139P	Pse .175P	OK	1	0	18.2222	inf	#NAME?	5e-05	0.001144	yes	1	1	0	1	0	1
XLOC_001040	Dpse\GA12887	2:14834460-14835601	Pse .139P	Pse .175P	OK	1	0.647244	0.607804	-0.0907035	-0.0710449	0.91435	0.99476	no	0	1	1	0	0	0
XLOC_001041	Dpse\GA12886,Dpse\Rh2	2:14854828-14858162	Pse .139P	Pse .175P	OK	1	130.027	81.7512	-0.669501	-2.36446	0.00275	0.033074	yes	1	1	1	0	1	0
XLOC_001042	Dpse\endoA	2:14863100-14867220	Pse .139P	Pse .175P	OK	1	17.0663	17.2807	0.0180171	0.0537897	0.9411	0.99665	no	0	1	0	1	0	0
XLOC_001043	Dpse\GA14691,Dpse\GA30149	2:14872544-14886603	Pse .139P	Pse .175P	OK	1	23.0376	32.0206	0.47501	0.853737	0.24885	0.619048	no	0	1	0	1	0	0
XLOC_001045	Dpse\GA30151	2:14889506-14931233	Pse .139P	Pse .175P	OK	1	0.243893	0.90333	1.889	4.0415	5e-05	0.001144	yes	1	1	0	1	0	1
XLOC_001046	Dpse\GA18891	2:14931778-14937479	Pse .139P	Pse .175P	OK	1	6.5391	6.36537	-0.0388478	-0.0768493	0.9202	0.995212	no	0	1	1	0	0	0
XLOC_001047	Dpse\GA15962	2:14938125-14982785	Pse .139P	Pse .175P	OK	1	0.938569	0.868317	-0.112241	-0.219646	0.7632	0.968424	no	0	1	1	0	0	0
XLOC_001048	Dpse\GA19544	2:14983056-14987917	Pse .139P	Pse .175P	OK	1	14.1683	14.8991	0.072559	0.255128	0.7137	0.95456	no	0	1	0	1	0	0
XLOC_001049	-	2:14983056-14987917	Pse .139P	Pse .175P	OK	1	1.63531	0.310103	-2.39875	-0.728142	0.4594	0.823466	no	0	1	1	0	0	0
XLOC_001050	Dpse\GA27256,Dpse\GA27257	2:15165375-15183724	Pse .139P	Pse .175P	OK	1	52.775	87.7534	0.733599	2.57162	0.00015	0.00305471	yes	1	1	0	1	0	1
XLOC_001051	Dpse\GA27258	2:15205053-15205694	Pse .139P	Pse .175P	OK	1	87.8532	60.0328	-0.549343	-1.86887	0.0079	0.0731414	no	0	1	1	0	0	0
XLOC_001052	Dpse\GA27259	2:15209782-15213623	Pse .139P	Pse .175P	OK	1	1.39919	4.29753	1.61892	4.33122	5e-05	0.001144	yes	1	1	0	1	0	1
XLOC_001053	-	2:15228446-15228661	Pse .139P	Pse .175P	NOTEST	0	0.529059	0	#NAME?	0	1	1	no	0	1	1	0	0	0
XLOC_001054	Dpse\GA27260	2:15229755-15259057	Pse .139P	Pse .175P	OK	1	26.1723	39.2004	0.582825	2.0372	0.0038	0.0422514	yes	1	1	0	1	0	1
XLOC_001055	-	2:15264316-15266104	Pse .139P	Pse .175P	OK	1	67.0506	64.2293	-0.0620173	-0.250335	0.75065	0.96489	no	0	1	1	0	0	0
XLOC_001056	Dpse\GA27261,Dpse\GA27262	2:15266399-15271306	Pse .139P	Pse .175P	OK	1	72.134	62.9811	-0.195761	-0.740192	0.33225	0.711926	no	0	1	1	0	0	0
XLOC_001057	-	2:15274330-15274873	Pse .139P	Pse .175P	OK	1	2.32164	0.867831	-1.41966	-2.16975	0.0514	0.260976	no	0	1	1	0	0	0
XLOC_001058	Dpse\GA15207	2:15275073-15282323	Pse .139P	Pse .175P	OK	1	17.6131	17.1554	-0.0379906	-0.102473	0.88435	0.992812	no	0	1	1	0	0	0
XLOC_001059	Dpse\GA18266,Dpse\GA27264,Dpse\GA30150	2:15305709-15322615	Pse .139P	Pse .175P	OK	1	81.2825	62.6499	-0.375633	-1.21667	0.0851	0.352592	no	0	1	1	0	0	0
XLOC_001060	Dpse\GA18132	2:15323389-15328813	Pse .139P	Pse .175P	OK	1	3.44321	11.5171	1.74195	1.94503	0.05265	0.264848	no	0	1	0	1	0	0
XLOC_001061	Dpse\GA18650	2:15323389-15328813	Pse .139P	Pse .175P	OK	1	12.9287	14.7195	0.187153	0.402422	0.56985	0.891942	no	0	1	0	1	0	0
XLOC_001064	-	2:15363342-15364040	Pse .139P	Pse .175P	OK	1	4.21582	0.278982	-3.91757	-4.26367	0.01135	0.0953144	no	0	1	1	0	0	0
XLOC_001065	Dpse\GA27266	2:15367333-15367987	Pse .139P	Pse .175P	OK	1	120.739	116.269	-0.0544287	-0.163095	0.81165	0.980523	no	0	1	1	0	0	0
XLOC_001066	Dpse\GA10616	2:15380920-15437665	Pse .139P	Pse .175P	OK	1	216.979	153.624	-0.498154	-1.96915	0.0173	0.128432	no	0	1	1	0	0	0
XLOC_001067	Dpse\GA27267	2:15380920-15437665	Pse .139P	Pse .175P	OK	1	17.5734	14.7199	-0.255629	-0.280069	0.683	0.943558	no	0	1	1	0	0	0
XLOC_001068	-	2:15457368-15458382	Pse .139P	Pse .175P	OK	1	1.33762	1.08149	-0.306644	-0.518115	0.53745	0.872667	no	0	1	1	0	0	0
XLOC_001069	-	2:15478304-15497829	Pse .139P	Pse .175P	OK	1	1.30281	2.4257	0.896775	0.200938	0.8162	0.98227	no	0	1	0	1	0	0
XLOC_001070	Dpse\MtnB	2:15498116-15499108	Pse .139P	Pse .175P	OK	1	5.92023	6.57014	0.150271	0.383731	0.6147	0.914272	no	0	1	0	1	0	0
XLOC_001071	-	2:15521516-15522048	Pse .139P	Pse .175P	OK	1	1.8481	0.0812309	-4.50787	-2.24963	0.24895	0.619048	no	0	1	1	0	0	0
XLOC_001072	Dpse\MtnD	2:15523545-15543073	Pse .139P	Pse .175P	OK	1	4.75806	3.35009	-0.506175	-0.303343	0.76735	0.96982	no	0	1	1	0	0	0
XLOC_001073	Dpse\GA27269,Dpse\GA27269-RB	2:15545848-15546957	Pse .139P	Pse .175P	OK	1	1.34866	1.28912	-0.065135	-0.0878221	0.89785	0.993863	no	0	1	1	0	0	0
XLOC_001074	Dpse\GA10006	2:15546993-15550643	Pse .139P	Pse .175P	OK	1	60.9767	50.0956	-0.283575	-0.623601	0.36335	0.742851	no	0	1	1	0	0	0
XLOC_001076	-	2:15575938-15576640	Pse .139P	Pse .175P	OK	1	5.99629	1.65897	-1.85378	-3.88467	0.0004	0.00703412	yes	1	1	1	0	1	0
XLOC_001077	-	2:15580867-15582019	Pse .139P	Pse .175P	OK	1	92.7736	3.49714	-4.72947	-2.63922	0.02325	0.157031	no	0	1	1	0	0	0
XLOC_001078	-	2:15584137-15596235	Pse .139P	Pse .175P	OK	1	24.1532	8.68462	-1.47568	-3.11908	5e-05	0.001144	yes	1	1	1	0	1	0
XLOC_001079	Dpse\GA27270,Dpse\GA27271	2:15610452-15612171	Pse .139P	Pse .175P	OK	1	19.0574	14.7158	-0.372989	-1.23306	0.08005	0.340242	no	0	1	1	0	0	0
XLOC_001080	Dpse\GA21669	2:15612304-15615336	Pse .139P	Pse .175P	OK	1	63.0986	80.6949	0.35487	1.29168	0.06655	0.30589	no	0	1	0	1	0	0
XLOC_001082	Dpse\GA30247,Dpse\GA30248,Dpse\GA30249	2:15641600-15643547	Pse .139P	Pse .175P	OK	1	8.14446	8.18487	0.00713996	0.0104231	0.98175	0.997263	no	0	1	0	1	0	0
XLOC_001083	-	2:15654496-15655359	Pse .139P	Pse .175P	OK	1	5.38192	0.466632	-3.52777	-5.15082	0.0007	0.0111203	yes	1	1	1	0	1	0
XLOC_001084	Dpse\GA11659	2:15669197-15673179	Pse .139P	Pse .175P	OK	1	63.3983	95.2051	0.586595	0.827914	0.35675	0.736878	no	0	1	0	1	0	0
XLOC_001086	Dpse\GA16326	2:15708942-15710583	Pse .139P	Pse .175P	OK	1	2.10473	1.06024	-0.989239	-1.79294	0.0144	0.11282	no	0	1	1	0	0	0
XLOC_001087	Dpse\GA11061	2:15714724-15716284	Pse .139P	Pse .175P	OK	1	28.1723	21.1605	-0.412904	-1.29484	0.0648	0.300925	no	0	1	1	0	0	0
XLOC_001090	-	2:15779976-15781462	Pse .139P	Pse .175P	OK	1	2.40605	0.86684	-1.47283	-2.34825	0.00355	0.040217	yes	1	1	1	0	1	0
XLOC_001093	-	2:15870461-15870739	Pse .139P	Pse .175P	OK	1	2.22339	8.03788	1.85406	4.42783	0.0261	0.169694	no	0	1	0	1	0	0
XLOC_001094	-	2:15875743-15876979	Pse .139P	Pse .175P	OK	1	0.715903	1.81835	1.34479	1.86165	0.03515	0.20675	no	0	1	0	1	0	0
XLOC_001096	Dpse\Obp83ef	2:15878132-15878937	Pse .139P	Pse .175P	NOTEST	0	0.630112	0.510101	-0.304825	0	1	1	no	0	1	1	0	0	0
XLOC_001097	Dpse\GA10221	2:15886623-15898414	Pse .139P	Pse .175P	OK	1	5.22573	5.64837	0.112204	0.280545	0.706	0.951639	no	0	1	0	1	0	0
XLOC_001098	Dpse\Or83c	2:15907859-15909267	Pse .139P	Pse .175P	OK	1	1.87859	1.33236	-0.495667	-0.846472	0.22025	0.588602	no	0	1	1	0	0	0
XLOC_001099	Dpse\GA13826	2:15924840-15927877	Pse .139P	Pse .175P	OK	1	6.47292	12.0996	0.902474	2.88533	0.00015	0.00305471	yes	1	1	0	1	0	1
XLOC_001100	-	2:15930226-15931041	Pse .139P	Pse .175P	OK	1	0.643755	0.777165	0.27171	0.355674	0.6892	0.945769	no	0	1	0	1	0	0
XLOC_001102	Dpse\GA10214	2:15958949-15966551	Pse .139P	Pse .175P	OK	1	123.104	118.126	-0.0595587	-0.21016	0.76885	0.970027	no	0	1	1	0	0	0
XLOC_001103	-	2:15978140-15979323	Pse .139P	Pse .175P	OK	1	1.42656	0.422136	-1.75676	-1.3086	0.11185	0.412152	no	0	1	1	0	0	0
XLOC_001104	-	2:15983413-15985159	Pse .139P	Pse .175P	OK	1	2.33655	0	#NAME?	#NAME?	5e-05	0.001144	yes	1	1	1	0	1	0
XLOC_001106	Dpse\Obp83a	2:15993700-15995761	Pse .139P	Pse .175P	OK	1	1.00328	1.87632	0.903173	1.1867	0.09185	0.368261	no	0	1	0	1	0	0
XLOC_001107	-	2:15999041-15999761	Pse .139P	Pse .175P	OK	1	3.07727	0	#NAME?	#NAME?	5e-05	0.001144	yes	1	1	1	0	1	0
XLOC_001108	-	2:16002567-16003862	Pse .139P	Pse .175P	OK	1	0.413857	2.42896	2.55313	3.74944	0.00165	0.0222137	yes	1	1	0	1	0	1
XLOC_001109	Dpse\GA27275	2:16005411-16007577	Pse .139P	Pse .175P	OK	1	63.5303	74.6832	0.23334	0.428667	0.513	0.859484	no	0	1	0	1	0	0
XLOC_001111	Dpse\GA15187	2:16095887-16099409	Pse .139P	Pse .175P	OK	1	13.2127	14.0284	0.0864239	0.2914	0.67365	0.940189	no	0	1	0	1	0	0
XLOC_001112	Dpse\GA15188	2:16101449-16106681	Pse .139P	Pse .175P	OK	1	2.11713	2.09251	-0.0168793	-0.0165103	0.9794	0.997263	no	0	1	1	0	0	0
XLOC_001113	-	2:16110775-16111188	Pse .139P	Pse .175P	OK	1	2.39391	0	#NAME?	#NAME?	5e-05	0.001144	yes	1	1	1	0	1	0
XLOC_001114	-	2:16112491-16113276	Pse .139P	Pse .175P	OK	1	21.6054	0	#NAME?	#NAME?	5e-05	0.001144	yes	1	1	1	0	1	0
XLOC_001115	-	2:16119407-16128831	Pse .139P	Pse .175P	OK	1	0	1.3222	inf	#NAME?	0.23165	0.602915	no	0	1	0	1	0	0
XLOC_001116	-	2:16172119-16174863	Pse .139P	Pse .175P	OK	1	2.81677	2.25879	-0.318489	-0.64171	0.35335	0.733447	no	0	1	1	0	0	0
XLOC_001117	Dpse\GA15238	2:16175063-16177762	Pse .139P	Pse .175P	OK	1	22.8125	26.6125	0.222277	0.740713	0.2956	0.671647	no	0	1	0	1	0	0
XLOC_001118	Dpse\GA27278	2:16178249-16181652	Pse .139P	Pse .175P	OK	1	6.37833	6.33781	-0.00919374	-0.0285148	0.97025	0.996985	no	0	1	1	0	0	0
XLOC_001119	Dpse\GA30156	2:16183563-16195635	Pse .139P	Pse .175P	OK	1	3.64883	2.60993	-0.483424	-0.86265	0.232	0.603338	no	0	1	1	0	0	0
XLOC_001120	Dpse\GA17259	2:16197105-16199379	Pse .139P	Pse .175P	OK	1	3.22524	3.67618	0.188799	0.53669	0.48375	0.840141	no	0	1	0	1	0	0
XLOC_001121	Dpse\GA17372,Dpse\GA17378	2:16200325-16258530	Pse .139P	Pse .175P	OK	1	262.422	233.904	-0.165973	-0.495588	0.59015	0.902189	no	0	1	1	0	0	0
XLOC_001122	-	2:16264976-16266145	Pse .139P	Pse .175P	OK	1	23.2843	14.406	-0.692689	-2.56542	0.003	0.0353355	yes	1	1	1	0	1	0
XLOC_001123	-	2:16268040-16268147	Pse .139P	Pse .175P	OK	1	2174.51	26066.4	3.58343	2365.5	5e-05	0.001144	yes	1	1	0	1	0	1
XLOC_001124	-	2:16271310-16273082	Pse .139P	Pse .175P	OK	1	7.00345	0.0481021	-7.18582	-2.08649	0.1175	0.423158	no	0	1	1	0	0	0
XLOC_001125	-	2:16274904-16275295	Pse .139P	Pse .175P	NOTEST	0	0.265444	0.266502	0.00573678	0	1	1	no	0	1	0	1	0	0
XLOC_001127	-	2:16278402-16375376	Pse .139P	Pse .175P	OK	1	15.8679	16.5187	0.0579939	0.120784	0.8983	0.993883	no	0	1	0	1	0	0
XLOC_001129	-	2:16385378-16386319	Pse .139P	Pse .175P	OK	1	0.166848	3.62519	4.44145	4.53156	0.0194	0.138929	no	0	1	0	1	0	0
XLOC_001130	-	2:16395394-16396552	Pse .139P	Pse .175P	OK	1	0.31597	1.84475	2.54556	3.27415	0.0053	0.0542621	no	0	1	0	1	0	0
XLOC_001132	Dpse\GA19297	2:16468627-16470830	Pse .139P	Pse .175P	OK	1	19.2482	18.5036	-0.0569197	-0.19719	0.7751	0.971492	no	0	1	1	0	0	0
XLOC_001133	Dpse\GA12265	2:16471280-16473305	Pse .139P	Pse .175P	NOTEST	0	0.451336	0.103082	-2.13041	0	1	1	no	0	1	1	0	0	0
XLOC_001134	Dpse\GA19303	2:16473688-16476768	Pse .139P	Pse .175P	OK	1	87.389	16.4512	-2.40926	-3.55162	0.0001	0.00213603	yes	1	1	1	0	1	0
XLOC_001135	Dpse\GA20588	2:16477907-16478942	Pse .139P	Pse .175P	OK	1	7.75597	10.1765	0.391861	1.24821	0.1426	0.467369	no	0	1	0	1	0	0
XLOC_001136	Dpse\GA20589	2:16479370-16493813	Pse .139P	Pse .175P	OK	1	38.6072	31.8439	-0.277855	-0.604809	0.44445	0.812187	no	0	1	1	0	0	0
XLOC_001137	Dpse\GA27285	2:16479370-16493813	Pse .139P	Pse .175P	OK	1	4.49921	4.28932	-0.0689213	-0.112237	0.87535	0.991484	no	0	1	1	0	0	0
XLOC_001138	Dpse\GA27286	2:16495336-16503816	Pse .139P	Pse .175P	OK	1	51.1467	63.5064	0.31226	0.780147	0.39975	0.775839	no	0	1	0	1	0	0
XLOC_001139	Dpse\GA26476	2:16495336-16503816	Pse .139P	Pse .175P	OK	1	8.58928	35.5372	2.04872	3.75428	5e-05	0.001144	yes	1	1	0	1	0	1
XLOC_001140	Dpse\GA27287	2:16495336-16503816	Pse .139P	Pse .175P	OK	1	5.9479	4.86061	-0.291244	-0.270221	0.7022	0.950464	no	0	1	1	0	0	0
XLOC_001141	Dpse\GA11176,Dpse\GA20785	2:16504656-16511317	Pse .139P	Pse .175P	OK	1	348.613	285.337	-0.288958	-0.80546	0.2944	0.670285	no	0	1	1	0	0	0
XLOC_001142	Dpse\GA18711	2:16514897-16519607	Pse .139P	Pse .175P	OK	1	27.5251	21.1583	-0.379521	-1.34317	0.052	0.262943	no	0	1	1	0	0	0
XLOC_001143	Dpse\GA20542	2:16520931-16524527	Pse .139P	Pse .175P	OK	1	2.45682	1.25099	-0.973727	-2.32258	0.00125	0.0178667	yes	1	1	1	0	1	0
XLOC_001144	Dpse\GA15318,Dpse\GA27289	2:16539982-16548992	Pse .139P	Pse .175P	OK	1	479.463	257.821	-0.895049	-3.1905	0.0002	0.00391908	yes	1	1	1	0	1	0
XLOC_001145	Dpse\GA15331	2:16550942-16552486	Pse .139P	Pse .175P	OK	1	10.8055	14.4198	0.416289	1.3503	0.07195	0.320114	no	0	1	0	1	0	0
XLOC_001146	Dpse\GA27292,Dpse\GA27293,Dpse\GA30158	2:16552706-16591342	Pse .139P	Pse .175P	OK	1	295.773	235.011	-0.331763	-0.906758	0.2336	0.605345	no	0	1	1	0	0	0
XLOC_001147	-	2:16591807-16592484	Pse .139P	Pse .175P	OK	1	83.5688	149.199	0.836199	4.13437	5e-05	0.001144	yes	1	1	0	1	0	1
XLOC_001148	Dpse\GA11062	2:16617203-16629716	Pse .139P	Pse .175P	OK	1	3.3736	2.26603	-0.574125	-0.738613	0.3496	0.729619	no	0	1	1	0	0	0
XLOC_001150	Dpse\GA14877	2:16707752-16709550	Pse .139P	Pse .175P	OK	1	188.089	181.165	-0.054113	-0.198656	0.7734	0.971159	no	0	1	1	0	0	0
XLOC_001151	Dpse\GA27295	2:16720064-16729039	Pse .139P	Pse .175P	OK	1	56.297	53.0017	-0.0870183	-0.267501	0.7107	0.953429	no	0	1	1	0	0	0
XLOC_001153	Dpse\mir-252	2:16745018-16745846	Pse .139P	Pse .175P	NOTEST	0	0.311106	0.541036	0.798318	0	1	1	no	0	1	0	1	0	0
XLOC_001154	-	2:16758956-16760414	Pse .139P	Pse .175P	OK	1	2.23313	1.80572	-0.306495	-0.674676	0.39565	0.772431	no	0	1	1	0	0	0
XLOC_001155	-	2:16763691-16763984	Pse .139P	Pse .175P	OK	1	0	4.74949	inf	#NAME?	5e-05	0.001144	yes	1	1	0	1	0	1
XLOC_001156	-	2:16820600-16821608	Pse .139P	Pse .175P	OK	1	0.159404	3.40184	4.41556	4.59259	0.0171	0.127394	no	0	1	0	1	0	0
XLOC_001157	-	2:16833230-16833927	Pse .139P	Pse .175P	OK	1	0.0562634	0.891874	3.98657	1.789	0.24955	0.619048	no	0	1	0	1	0	0
XLOC_001159	Dpse\GA22013	2:16877460-16881813	Pse .139P	Pse .175P	OK	1	0	15.1834	inf	#NAME?	5e-05	0.001144	yes	1	1	0	1	0	1
XLOC_001160	Dpse\GA26467	2:16883667-16884648	Pse .139P	Pse .175P	NOTEST	0	0.223716	0.0510898	-2.13056	0	1	1	no	0	1	1	0	0	0
XLOC_001162	-	2:16898605-16899902	Pse .139P	Pse .175P	OK	1	1.71873	4.48633	1.38419	1.6291	0.11145	0.411432	no	0	1	0	1	0	0
XLOC_001163	Dpse\GA10590	2:16906502-16909391	Pse .139P	Pse .175P	OK	1	93.5747	91.5365	-0.0317716	-0.115894	0.86875	0.990389	no	0	1	1	0	0	0
XLOC_001164	Dpse\GA27297	2:16921653-16933026	Pse .139P	Pse .175P	OK	1	58.5801	72.2446	0.302479	0.686766	0.3479	0.727828	no	0	1	0	1	0	0
XLOC_001165	Dpse\GA10599	2:16937444-16943068	Pse .139P	Pse .175P	OK	1	56.5725	45.1422	-0.325624	-1.15354	0.09865	0.382848	no	0	1	1	0	0	0
XLOC_001166	Dpse\GA21739	2:16951932-16960487	Pse .139P	Pse .175P	OK	1	28.2284	26.5797	-0.086822	-0.262216	0.72215	0.95678	no	0	1	1	0	0	0
XLOC_001167	Dpse\GA15460	2:16963982-16997718	Pse .139P	Pse .175P	OK	1	21.421	36.6099	0.773206	0.685892	0.3717	0.750834	no	0	1	0	1	0	0
XLOC_001168	-	2:16963982-16997718	Pse .139P	Pse .175P	OK	1	4.46368	0.583911	-2.93442	-0.342855	0.358	0.737879	no	0	1	1	0	0	0
XLOC_001169	Dpse\GA30261	2:16963982-16997718	Pse .139P	Pse .175P	OK	1	917.968	722.282	-0.345881	-1.40021	0.1123	0.413147	no	0	1	1	0	0	0
XLOC_001170	Dpse\GA15464	2:16963982-16997718	Pse .139P	Pse .175P	OK	1	26.9991	36.5574	0.437251	0.449208	0.52325	0.865552	no	0	1	0	1	0	0
XLOC_001171	Dpse\GA10755	2:16998919-17046978	Pse .139P	Pse .175P	OK	1	2.22716	1.84507	-0.271534	-0.508229	0.46595	0.828191	no	0	1	1	0	0	0
XLOC_001172	-	2:16998919-17046978	Pse .139P	Pse .175P	OK	1	0.624925	3.44343	2.46209	2.07265	0.08375	0.349883	no	0	1	0	1	0	0
XLOC_001173	Dpse\GA10321	2:17051091-17055278	Pse .139P	Pse .175P	OK	1	5.2943	7.51313	0.504976	1.65979	0.01795	0.131665	no	0	1	0	1	0	0
XLOC_001175	Dpse\GA27300	2:17069599-17073235	Pse .139P	Pse .175P	OK	1	10.2455	6.13773	-0.739219	-2.31455	0.0008	0.0123955	yes	1	1	1	0	1	0
XLOC_001177	Dpse\GA22022,Dpse\GA27302	2:17210462-17219767	Pse .139P	Pse .175P	OK	1	50.2366	46.265	-0.118816	-0.416138	0.55305	0.882019	no	0	1	1	0	0	0
XLOC_001179	Dpse\GA21998,Dpse\GA22001	2:17223061-17229591	Pse .139P	Pse .175P	OK	1	132.287	150.214	0.183355	0.649175	0.4111	0.785373	no	0	1	0	1	0	0
XLOC_001181	-	2:17233055-17233830	Pse .139P	Pse .175P	OK	1	0	3.68278	inf	#NAME?	5e-05	0.001144	yes	1	1	0	1	0	1
XLOC_001183	Dpse\GA20762	2:17249242-17276245	Pse .139P	Pse .175P	NOTEST	0	0.413434	0.12345	-1.74373	0	1	1	no	0	1	1	0	0	0
XLOC_001184	Dpse\GA27304	2:17302211-17303951	Pse .139P	Pse .175P	OK	1	14.6106	13.4377	-0.120735	-0.389748	0.58	0.897598	no	0	1	1	0	0	0
XLOC_001185	Dpse\GA27305	2:17309125-17316939	Pse .139P	Pse .175P	OK	1	11.2953	9.03672	-0.321847	-0.623731	0.369	0.748105	no	0	1	1	0	0	0
XLOC_001186	Dpse\GA13222	2:17325733-17328151	Pse .139P	Pse .175P	OK	1	432.867	479.6	0.147909	0.527218	0.45625	0.82144	no	0	1	0	1	0	0
XLOC_001187	Dpse\GA27306	2:17328704-17329478	Pse .139P	Pse .175P	OK	1	39.7075	42.6412	0.102836	0.440138	0.6189	0.9165	no	0	1	0	1	0	0
XLOC_001188	Dpse\GA11451	2:17330402-17331176	Pse .139P	Pse .175P	OK	1	25.3042	30.209	0.255604	1.03554	0.24655	0.619048	no	0	1	0	1	0	0
XLOC_001189	Dpse\GA10752	2:17332743-17337416	Pse .139P	Pse .175P	OK	1	9.4412	5.14593	-0.875538	-2.76832	0.00015	0.00305471	yes	1	1	1	0	1	0
XLOC_001191	Dpse\GA12308	2:17339218-17353536	Pse .139P	Pse .175P	OK	1	3.59048	5.4743	0.608495	1.32131	0.05975	0.286663	no	0	1	0	1	0	0
XLOC_001192	Dpse\GA30159	2:17359992-17399473	Pse .139P	Pse .175P	OK	1	2.98337	5.70859	0.936192	1.79007	0.0138	0.109691	no	0	1	0	1	0	0
XLOC_001193	-	2:17404236-17405465	Pse .139P	Pse .175P	OK	1	0.183885	3.21069	4.12601	1.80353	0.1843	0.538141	no	0	1	0	1	0	0
XLOC_001194	Dpse\GA11602	2:17406127-17407483	Pse .139P	Pse .175P	OK	1	12.5403	10.5596	-0.248008	-0.737041	0.29625	0.672136	no	0	1	1	0	0	0
XLOC_001195	Dpse\GA11580	2:17407489-17414426	Pse .139P	Pse .175P	OK	1	19.6729	18.0928	-0.120793	-0.221602	0.7773	0.972162	no	0	1	1	0	0	0
XLOC_001196	Dpse\GA10685	2:17414631-17418334	Pse .139P	Pse .175P	OK	1	8.05625	6.91961	-0.219417	-0.710618	0.31795	0.696487	no	0	1	1	0	0	0
XLOC_001197	Dpse\GA10683	2:17421272-17446853	Pse .139P	Pse .175P	OK	1	44.1148	31.1771	-0.500778	-0.410328	0.5364	0.872195	no	0	1	1	0	0	0
XLOC_001198	Dpse\GA30160	2:17446944-17453490	Pse .139P	Pse .175P	OK	1	119.583	99.7001	-0.262341	-0.952359	0.1694	0.514672	no	0	1	1	0	0	0
XLOC_001199	Dpse\GA10700	2:17455274-17457370	Pse .139P	Pse .175P	OK	1	48.0249	55.2221	0.201463	0.796632	0.2994	0.675604	no	0	1	0	1	0	0
XLOC_001200	Dpse\GA11459	2:17457539-17466985	Pse .139P	Pse .175P	OK	1	5.81187	6.95154	0.258331	0.1218	0.88285	0.992618	no	0	1	0	1	0	0
XLOC_001201	Dpse\GA10246	2:17457539-17466985	Pse .139P	Pse .175P	OK	1	74.4102	74.7206	0.00600658	0.0106646	0.98855	0.997704	no	0	1	0	1	0	0
XLOC_001202	Dpse\GA21448	2:17457539-17466985	Pse .139P	Pse .175P	OK	1	94.8611	106.422	0.165913	0.387707	0.6123	0.913118	no	0	1	0	1	0	0
XLOC_001203	Dpse\GA13343	2:17467789-17470121	Pse .139P	Pse .175P	OK	1	3.37221	3.83715	0.18634	0.481583	0.49075	0.844798	no	0	1	0	1	0	0
XLOC_001204	-	2:17575498-17576075	Pse .139P	Pse .175P	OK	1	12.742	1.80867	-2.81659	-6.26064	5e-05	0.001144	yes	1	1	1	0	1	0
XLOC_001205	Dpse\GA17732	2:17605813-17607729	Pse .139P	Pse .175P	OK	1	28.8143	93.5606	1.69912	6.03621	5e-05	0.001144	yes	1	1	0	1	0	1
XLOC_001206	-	2:17653436-17653764	Pse .139P	Pse .175P	OK	1	12.0827	0	#NAME?	#NAME?	5e-05	0.001144	yes	1	1	1	0	1	0
XLOC_001208	-	2:17753140-17753531	Pse .139P	Pse .175P	OK	1	0.265444	2.26683	3.0942	2.54724	0.1374	0.458019	no	0	1	0	1	0	0
XLOC_001209	-	2:17761903-17794276	Pse .139P	Pse .175P	OK	1	2.15387	0.72289	-1.57508	-0.880235	0.6523	0.931443	no	0	1	1	0	0	0
XLOC_001211	Dpse\GA13345	2:17813204-17813515	Pse .139P	Pse .175P	OK	1	25.2354	25.9217	0.0387122	0.0988208	0.9125	0.99476	no	0	1	0	1	0	0
XLOC_001212	Dpse\GA30074,Dpse\GA30074-RA	2:17822596-17823727	Pse .139P	Pse .175P	OK	1	2.69477	9.10167	1.75597	3.60448	5e-05	0.001144	yes	1	1	0	1	0	1
XLOC_001215	Dpse\GA17507	2:17839301-17850656	Pse .139P	Pse .175P	OK	1	115.756	149.631	0.370317	1.34966	0.07775	0.334588	no	0	1	0	1	0	0
XLOC_001216	Dpse\GA21405	2:17839301-17850656	Pse .139P	Pse .175P	OK	1	2.24099	3.02178	0.43126	0.240568	0.74645	0.964002	no	0	1	0	1	0	0
XLOC_001221	Dpse\GA18746	2:17887771-17890305	Pse .139P	Pse .175P	OK	1	9.71381	13.1587	0.437912	0.900907	0.22915	0.599416	no	0	1	0	1	0	0
XLOC_001222	Dpse\GA18732,Dpse\GA18738	2:17891368-17916265	Pse .139P	Pse .175P	OK	1	13.1209	13.7436	0.0668967	0.241485	0.7412	0.962675	no	0	1	0	1	0	0
XLOC_001223	Dpse\GA18718	2:17918517-17919382	Pse .139P	Pse .175P	OK	1	9.02236	9.66011	0.0985356	0.313604	0.7225	0.956862	no	0	1	0	1	0	0
XLOC_001224	Dpse\GA19689	2:17919484-17938970	Pse .139P	Pse .175P	OK	1	35.2586	32.422	-0.121	-0.389318	0.65145	0.931007	no	0	1	1	0	0	0
XLOC_001225	Dpse\GA26445	2:17940251-17949682	Pse .139P	Pse .175P	OK	1	15.5511	0	#NAME?	#NAME?	0.1189	0.425702	no	0	1	1	0	0	0
XLOC_001226	Dpse\GA30168	2:17963307-17965770	Pse .139P	Pse .175P	OK	1	3.33188	2.45894	-0.438302	-0.206864	0.79785	0.978063	no	0	1	1	0	0	0
XLOC_001227	Dpse\GA25580	2:17970337-17970730	Pse .139P	Pse .175P	OK	1	0.152995	2.24412	3.87459	2.65341	0.2517	0.619048	no	0	1	0	1	0	0
XLOC_001229	Dpse\GA19682	2:17990987-17993098	Pse .139P	Pse .175P	OK	1	24.2648	21.6867	-0.162058	-0.566235	0.4158	0.789307	no	0	1	1	0	0	0
XLOC_001230	Dpse\GA30165	2:17994701-17996259	Pse .139P	Pse .175P	OK	1	57.762	53.3788	-0.113852	-0.405163	0.5597	0.885859	no	0	1	1	0	0	0
XLOC_001232	Dpse\GA19674	2:18002343-18012255	Pse .139P	Pse .175P	OK	1	22.2648	17.1106	-0.379877	-1.30821	0.06475	0.300763	no	0	1	1	0	0	0
XLOC_001233	Dpse\GA12444	2:18021115-18021922	Pse .139P	Pse .175P	OK	1	181.255	149.39	-0.278942	-1.0097	0.1508	0.482215	no	0	1	1	0	0	0
XLOC_001234	Dpse\GA12438	2:18022774-18026485	Pse .139P	Pse .175P	OK	1	1.05418	1.10927	0.0734805	0.0625141	0.93475	0.996143	no	0	1	0	1	0	0
XLOC_001235	Dpse\GA10181,Dpse\GA30253	2:18027601-18029349	Pse .139P	Pse .175P	OK	1	36.3816	36.797	0.0163765	0.0563408	0.9463	0.996864	no	0	1	0	1	0	0
XLOC_001236	Dpse\GA11231	2:18031673-18035717	Pse .139P	Pse .175P	OK	1	29.4651	33.6211	0.19036	0.281523	0.68445	0.944098	no	0	1	0	1	0	0
XLOC_001237	Dpse\GA27317	2:18144191-18147243	Pse .139P	Pse .175P	OK	1	69.288	67.4434	-0.0389285	-0.131391	0.8497	0.986953	no	0	1	1	0	0	0
XLOC_001238	Dpse\GA11223	2:18153532-18157796	Pse .139P	Pse .175P	OK	1	2.91189	3.86502	0.40852	0.9082	0.18945	0.545844	no	0	1	0	1	0	0
XLOC_001239	-	2:18159357-18167031	Pse .139P	Pse .175P	OK	1	24.2411	25.6942	0.0839864	0.0968151	0.95145	0.996864	no	0	1	0	1	0	0
XLOC_001240	Dpse\GA11226	2:18169734-18171504	Pse .139P	Pse .175P	OK	1	113.7	215.622	0.923267	3.2751	5e-05	0.001144	yes	1	1	0	1	0	1
XLOC_001241	Dpse\hyd	2:18178184-18199931	Pse .139P	Pse .175P	OK	1	17.8376	17.1516	-0.0565778	-0.203822	0.76725	0.969813	no	0	1	1	0	0	0
XLOC_001242	Dpse\GA16016	2:18201960-18208972	Pse .139P	Pse .175P	OK	1	10.1817	14.2593	0.485929	1.56992	0.0264	0.171036	no	0	1	0	1	0	0
XLOC_001243	-	2:18217345-18217533	Pse .139P	Pse .175P	OK	1	24.3717	0	#NAME?	#NAME?	5e-05	0.001144	yes	1	1	1	0	1	0
XLOC_001244	Dpse\GA19581	2:18219027-18226025	Pse .139P	Pse .175P	OK	1	19.7713	17.2404	-0.197614	-0.70337	0.31385	0.691633	no	0	1	1	0	0	0
XLOC_001245	-	2:18255040-18255162	Pse .139P	Pse .175P	OK	1	0	296.324	inf	#NAME?	5e-05	0.001144	yes	1	1	0	1	0	1
XLOC_001246	-	2:18258872-18259344	Pse .139P	Pse .175P	OK	1	0.84504	1.95049	1.20675	1.74428	0.12045	0.428409	no	0	1	0	1	0	0
XLOC_001247	Dpse\GA30254	2:18259464-18277676	Pse .139P	Pse .175P	OK	1	6.91184	6.67552	-0.050188	-0.18108	0.7975	0.978063	no	0	1	1	0	0	0
XLOC_001248	Dpse\GA21034	2:18315250-18316716	Pse .139P	Pse .175P	OK	1	27.1028	26.6724	-0.0230928	-0.0763004	0.91255	0.99476	no	0	1	1	0	0	0
XLOC_001249	Dpse\GA27323	2:18318084-18339376	Pse .139P	Pse .175P	OK	1	2016.07	1650.37	-0.288763	-0.971678	0.2204	0.588886	no	0	1	1	0	0	0
XLOC_001250	Dpse\GA27324	2:18318084-18339376	Pse .139P	Pse .175P	OK	1	71.4701	60.6048	-0.237908	-0.154459	0.82585	0.983529	no	0	1	1	0	0	0
XLOC_001251	Dpse\GA30170	2:18351015-18369098	Pse .139P	Pse .175P	OK	1	0.697549	1.00006	0.519721	1.2959	0.06785	0.309511	no	0	1	0	1	0	0
XLOC_001253	-	2:18416411-18417169	Pse .139P	Pse .175P	OK	1	48.8515	59.1834	0.276791	1.19603	0.1999	0.560819	no	0	1	0	1	0	0
XLOC_001254	Dpse\GA30172	2:18420847-18431905	Pse .139P	Pse .175P	OK	1	2.76013	1.38005	-1.00001	-2.57238	0.00045	0.00774898	yes	1	1	1	0	1	0
XLOC_001255	Dpse\GA19130	2:18433800-18441897	Pse .139P	Pse .175P	OK	1	4.89539	6.32331	0.369257	1.25332	0.0731	0.322606	no	0	1	0	1	0	0
XLOC_001256	Dpse\GA12415	2:18448760-18454180	Pse .139P	Pse .175P	OK	1	188.574	196.838	0.061878	0.138794	0.8735	0.990976	no	0	1	0	1	0	0
XLOC_001259	-	2:18490353-18514584	Pse .139P	Pse .175P	OK	1	0.724094	1.81216	1.32346	0.485412	0.59415	0.904198	no	0	1	0	1	0	0
XLOC_001261	-	2:18595797-18596625	Pse .139P	Pse .175P	OK	1	1.83208	1.02984	-0.831065	-1.36931	0.12855	0.441383	no	0	1	1	0	0	0
XLOC_001262	Dpse\GA12408,Dpse\GA12409	2:18596849-18599802	Pse .139P	Pse .175P	OK	1	1.00387	1.38196	0.46114	0.62199	0.45315	0.819219	no	0	1	0	1	0	0
XLOC_001267	Dpse\GA26431	2:18625501-18626615	Pse .139P	Pse .175P	OK	1	10.299	0.145744	-6.14292	-2.99749	0.1913	0.548619	no	0	1	1	0	0	0
XLOC_001270	Dpse\GA14665	2:18630052-18636067	Pse .139P	Pse .175P	OK	1	13.5975	15.5169	0.1905	0.0514213	0.95895	0.996864	no	0	1	0	1	0	0
XLOC_001271	Dpse\GA19111,Dpse\GA27334	2:18630052-18636067	Pse .139P	Pse .175P	OK	1	269.881	168.594	-0.678768	-1.04365	0.13955	0.461873	no	0	1	1	0	0	0
XLOC_001272	Dpse\GA14666	2:18636461-18638372	Pse .139P	Pse .175P	OK	1	23.8152	25.204	0.0817683	0.286636	0.68395	0.944027	no	0	1	0	1	0	0
XLOC_001273	Dpse\GA19102	2:18646378-18651225	Pse .139P	Pse .175P	OK	1	6.49084	6.28487	-0.0465205	-0.148401	0.8345	0.984835	no	0	1	1	0	0	0
XLOC_001274	Dpse\GA19088	2:18665334-18670779	Pse .139P	Pse .175P	OK	1	5.2918	6.15976	0.219116	0.741595	0.29165	0.666989	no	0	1	0	1	0	0
XLOC_001275	Dpse\GA19083	2:18681366-18688321	Pse .139P	Pse .175P	OK	1	6.41069	6.64498	0.0517855	0.0968225	0.89155	0.993153	no	0	1	0	1	0	0
XLOC_001276	Dpse\GA19542,Dpse\GA27335,Dpse\GA27336,Dpse\GA27337,Dpse\GA27337-RB	2:18688921-18727043	Pse .139P	Pse .175P	OK	1	173.411	150.591	-0.203556	-0.655203	0.41865	0.791708	no	0	1	1	0	0	0
XLOC_001277	-	2:18688921-18727043	Pse .139P	Pse .175P	OK	1	5.25336	6.44489	0.294915	0.254145	0.7355	0.96089	no	0	1	0	1	0	0
XLOC_001278	Dpse\GA19079	2:18688921-18727043	Pse .139P	Pse .175P	OK	1	3.67778	5.40526	0.555529	0.258048	0.77195	0.970551	no	0	1	0	1	0	0
XLOC_001279	Dpse\GA17282	2:18731546-18733263	Pse .139P	Pse .175P	OK	1	22.6703	25.3632	0.16193	0.55237	0.43155	0.802438	no	0	1	0	1	0	0
XLOC_001280	Dpse\GA27338,Dpse\GA27339	2:18761488-18762273	Pse .139P	Pse .175P	OK	1	39.2124	20.0187	-0.96996	-1.18058	0.0945	0.373797	no	0	1	1	0	0	0
XLOC_001281	-	2:18769970-18770166	Pse .139P	Pse .175P	OK	1	3.03707	10.6116	1.80488	6.34163	0.10645	0.40087	no	0	1	0	1	0	0
XLOC_001283	Dpse\GA19329	2:18932871-18940378	Pse .139P	Pse .175P	OK	1	113.967	119.934	0.073618	0.249063	0.7199	0.955967	no	0	1	0	1	0	0
XLOC_001284	-	2:18948721-18949132	Pse .139P	Pse .175P	OK	1	0	3.05566	inf	#NAME?	5e-05	0.001144	yes	1	1	0	1	0	1
XLOC_001285	-	2:18976434-18977420	Pse .139P	Pse .175P	OK	1	1.73511	0	#NAME?	#NAME?	5e-05	0.001144	yes	1	1	1	0	1	0
XLOC_001287	-	2:18991457-18991868	Pse .139P	Pse .175P	OK	1	4.46597	3.15765	-0.500121	-1.15763	0.41535	0.788863	no	0	1	1	0	0	0
XLOC_001289	Dpse\GA27342	2:19012267-19013155	Pse .139P	Pse .175P	OK	1	461.981	494.499	0.0981344	0.438346	0.6092	0.91183	no	0	1	0	1	0	0
XLOC_001290	Dpse\GA27343	2:19013485-19014906	Pse .139P	Pse .175P	OK	1	1.89187	2.582	0.448678	0.836834	0.2277	0.597802	no	0	1	0	1	0	0
XLOC_001291	Dpse\GA19338	2:19015434-19057308	Pse .139P	Pse .175P	OK	1	9.21812	10.6939	0.21425	0.434524	0.59185	0.903022	no	0	1	0	1	0	0
XLOC_001292	-	2:19071004-19071459	Pse .139P	Pse .175P	NOTEST	0	0.791294	0.620156	-0.351582	0	1	1	no	0	1	1	0	0	0
XLOC_001293	Dpse\GA27344	2:19071996-19075226	Pse .139P	Pse .175P	OK	1	13.7311	78.3903	2.51323	5.17544	5e-05	0.001144	yes	1	1	0	1	0	1
XLOC_001294	-	2:19093978-19094363	Pse .139P	Pse .175P	OK	1	0.158548	1.78294	3.49127	2.40789	0.25185	0.619152	no	0	1	0	1	0	0
XLOC_001297	Dpse\GA27345	2:19167590-19170616	Pse .139P	Pse .175P	OK	1	776.532	703.099	-0.143318	-0.511756	0.4685	0.829879	no	0	1	1	0	0	0
XLOC_001298	Dpse\GA27346	2:19170710-19171602	Pse .139P	Pse .175P	OK	1	46.4335	47.3988	0.0296831	0.101195	0.88355	0.992767	no	0	1	0	1	0	0
XLOC_001299	Dpse\GA13074,Dpse\GA19345,Dpse\GA19348	2:19172488-19178288	Pse .139P	Pse .175P	OK	1	59.8987	49.2393	-0.282714	-0.728997	0.3837	0.76196	no	0	1	1	0	0	0
XLOC_001300	Dpse\GA27347	2:19189419-19191629	Pse .139P	Pse .175P	OK	1	16.4044	18.358	0.162325	0.477757	0.5006	0.85131	no	0	1	0	1	0	0
XLOC_001306	Dpse\GA27348	2:19285551-19320884	Pse .139P	Pse .175P	OK	1	6.06639	4.26202	-0.509301	-1.13858	0.10465	0.396861	no	0	1	1	0	0	0
XLOC_001307	Dpse\GA13071	2:19322091-19323908	Pse .139P	Pse .175P	OK	1	128.235	55.9861	-1.19564	-4.29976	5e-05	0.001144	yes	1	1	1	0	1	0
XLOC_001308	Dpse\GA30180	2:19327986-19341595	Pse .139P	Pse .175P	OK	1	0.729141	0.0358828	-4.34483	-0.969493	0.13985	0.462485	no	0	1	1	0	0	0
XLOC_001310	Dpse\GA15999	2:19349888-19351283	Pse .139P	Pse .175P	OK	1	0.055013	3.08227	5.80807	2.57123	0.0203	0.143181	no	0	1	0	1	0	0
XLOC_001311	-	2:19356161-19356688	Pse .139P	Pse .175P	OK	1	2.18974	0.0826212	-4.7281	-2.37981	0.2523	0.619179	no	0	1	1	0	0	0
XLOC_001312	Dpse\GA14482	2:19358660-19363133	Pse .139P	Pse .175P	OK	1	0	7.41353	inf	#NAME?	0.11995	0.427462	no	0	1	0	1	0	0
XLOC_001313	Dpse\GA20136	2:19371051-19374602	Pse .139P	Pse .175P	OK	1	7.55673	22.0446	1.54459	5.24214	5e-05	0.001144	yes	1	1	0	1	0	1
XLOC_001314	Dpse\GA30251	2:19383632-19401408	Pse .139P	Pse .175P	OK	1	28.5458	40.048	0.488449	0.475814	0.57125	0.892648	no	0	1	0	1	0	0
XLOC_001315	Dpse\GA11554	2:19383632-19401408	Pse .139P	Pse .175P	OK	1	6.53247	8.36751	0.357171	0.188283	0.82105	0.982684	no	0	1	0	1	0	0
XLOC_001316	Dpse\Obp93a	2:19403294-19405102	Pse .139P	Pse .175P	OK	1	19.5521	5.39465	-1.85772	-2.24115	0.0304	0.187623	no	0	1	1	0	0	0
XLOC_001317	Dpse\GA27349	2:19406115-19413056	Pse .139P	Pse .175P	OK	1	97.6105	99.4016	0.0262331	0.0941722	0.89245	0.993153	no	0	1	0	1	0	0
XLOC_001318	Dpse\GA14438	2:19415492-19416500	Pse .139P	Pse .175P	OK	1	10.3776	9.08164	-0.192451	-0.52013	0.4581	0.82273	no	0	1	1	0	0	0
XLOC_001319	-	2:19418683-19418829	Pse .139P	Pse .175P	OK	1	0	253.599	inf	#NAME?	5e-05	0.001144	yes	1	1	0	1	0	1
XLOC_001320	Dpse\GA20047	2:19426808-19432283	Pse .139P	Pse .175P	OK	1	4.0651	3.44891	-0.237148	-0.444394	0.54435	0.876682	no	0	1	1	0	0	0
XLOC_001321	Dpse\GA10722	2:19432450-19435779	Pse .139P	Pse .175P	OK	1	76.1487	116.813	0.617304	2.24898	0.00165	0.0222137	yes	1	1	0	1	0	1
XLOC_001322	Dpse\GA10727	2:19435868-19442159	Pse .139P	Pse .175P	OK	1	47.6207	44.513	-0.0973609	-0.321651	0.6498	0.930203	no	0	1	1	0	0	0
XLOC_001323	-	2:19444217-19444898	Pse .139P	Pse .175P	OK	1	7.98708	1.89876	-2.07261	-4.55149	5e-05	0.001144	yes	1	1	1	0	1	0
XLOC_001324	-	2:19487060-19487377	Pse .139P	Pse .175P	OK	1	0	3.38431	inf	#NAME?	5e-05	0.001144	yes	1	1	0	1	0	1
XLOC_001325	-	2:19534147-19534431	Pse .139P	Pse .175P	OK	1	0	5.62112	inf	#NAME?	5e-05	0.001144	yes	1	1	0	1	0	1
XLOC_001326	Dpse\Antp	2:19645699-19662133	Pse .139P	Pse .175P	OK	1	1.2838	0.658424	-0.963331	-1.91677	0.0087	0.0784962	no	0	1	1	0	0	0
XLOC_001328	Dpse\GA27353	2:19670882-19678917	Pse .139P	Pse .175P	OK	1	240.593	491.725	1.03126	5.49658	5e-05	0.001144	yes	1	1	0	1	0	1
XLOC_001329	-	2:19670882-19678917	Pse .139P	Pse .175P	OK	1	7.16372	0.323017	-4.47103	-0.684721	0.23595	0.608278	no	0	1	1	0	0	0
XLOC_001330	-	2:19682648-19683944	Pse .139P	Pse .175P	OK	1	1.60639	0.834182	-0.945386	-1.63096	0.05065	0.258753	no	0	1	1	0	0	0
XLOC_001331	Dpse\Scr	2:19715809-19732391	Pse .139P	Pse .175P	OK	1	3.2951	0	#NAME?	#NAME?	5e-05	0.001144	yes	1	1	1	0	1	0
XLOC_001336	Dpse\GA29352	2:19741154-19741468	Pse .139P	Pse .175P	OK	1	52.8977	87.1278	0.719929	1.9695	0.00575	0.0577658	no	0	1	0	1	0	0
XLOC_001340	Dpse\GA27354	2:19781303-19782245	Pse .139P	Pse .175P	OK	1	88.8151	66.3483	-0.420747	-1.39334	0.0497	0.256146	no	0	1	1	0	0	0
XLOC_001341	-	2:19792622-19793389	Pse .139P	Pse .175P	OK	1	3.36012	0	#NAME?	#NAME?	5e-05	0.001144	yes	1	1	1	0	1	0
XLOC_001352	Dpse\GA11984	2:19900164-19900737	Pse .139P	Pse .175P	OK	1	17.6954	22.065	0.31838	1.22304	0.22615	0.595814	no	0	1	0	1	0	0
XLOC_001353	Dpse\GA12019	2:19900828-19912727	Pse .139P	Pse .175P	OK	1	58.1306	65.7783	0.178315	0.255161	0.7222	0.95678	no	0	1	0	1	0	0
XLOC_001354	-	2:19913263-19917662	Pse .139P	Pse .175P	OK	1	1.36817	8.55323	2.64422	1.13019	0.3734	0.752623	no	0	1	0	1	0	0
XLOC_001355	Dpse\GA12079	2:19917757-19919325	Pse .139P	Pse .175P	OK	1	3.03552	2.16604	-0.486884	-1.0138	0.1518	0.484065	no	0	1	1	0	0	0
XLOC_001356	Dpse\GA13550	2:19929680-19952071	Pse .139P	Pse .175P	OK	1	85.1348	59.322	-0.52118	-0.951599	0.2544	0.62143	no	0	1	1	0	0	0
XLOC_001357	Dpse\GA27361	2:19964662-19966018	Pse .139P	Pse .175P	OK	1	8.01586	9.72034	0.278149	0.915354	0.2531	0.620063	no	0	1	0	1	0	0
XLOC_001358	Dpse\GA10961	2:19966174-19968226	Pse .139P	Pse .175P	OK	1	53.5962	54.5009	0.0241492	0.0852441	0.9018	0.994038	no	0	1	0	1	0	0
XLOC_001359	-	2:19994388-19995179	Pse .139P	Pse .175P	OK	1	0.740777	2.78516	1.91065	3.00676	0.00685	0.0658307	no	0	1	0	1	0	0
XLOC_001360	Dpse\GA27362	2:19999182-20035737	Pse .139P	Pse .175P	OK	1	2.65411	2.53681	-0.0652152	-0.0375738	0.95625	0.996864	no	0	1	1	0	0	0
XLOC_001361	-	2:20039679-20040488	Pse .139P	Pse .175P	OK	1	0.0515974	0.768138	3.896	1.71462	0.24955	0.619048	no	0	1	0	1	0	0
XLOC_001362	-	2:20047160-20047677	Pse .139P	Pse .175P	OK	1	0.8931	3.90422	2.12814	3.38104	0.0111	0.0937634	no	0	1	0	1	0	0
XLOC_001363	-	2:20049291-20050771	Pse .139P	Pse .175P	OK	1	49.3206	30.2723	-0.704194	-0.956413	0.6123	0.913118	no	0	1	1	0	0	0
XLOC_001364	Dpse\GA26387	2:20051623-20056047	Pse .139P	Pse .175P	OK	1	8.65928	6.18469	-0.485544	-1.40011	0.0865	0.355825	no	0	1	1	0	0	0
XLOC_001365	Dpse\GA30061	2:20059794-20060567	Pse .139P	Pse .175P	OK	1	1.32962	0.466497	-1.51107	-1.26096	0.2446	0.618578	no	0	1	1	0	0	0
XLOC_001366	Dpse\tRNA:GA29504	2:20067821-20087344	Pse .139P	Pse .175P	OK	1	6.04497	0.0415448	-7.18492	-1.95132	0.0744	0.326141	no	0	1	1	0	0	0
XLOC_001367	-	2:20067821-20087344	Pse .139P	Pse .175P	OK	1	0.191059	1.14461	2.58277	1.08069	0.31155	0.689058	no	0	1	0	1	0	0
XLOC_001369	Dpse\GA21990	2:20089468-20117233	Pse .139P	Pse .175P	OK	1	2.16635	2.39151	0.142655	0.288827	0.68525	0.944346	no	0	1	0	1	0	0
XLOC_001370	-	2:20089468-20117233	Pse .139P	Pse .175P	OK	1	0	2.17181	inf	#NAME?	0.12655	0.437938	no	0	1	0	1	0	0
XLOC_001371	-	2:20169100-20169705	Pse .139P	Pse .175P	OK	1	11.5143	18.7499	0.703455	2.46065	0.0136	0.108552	no	0	1	0	1	0	0
XLOC_001372	Dpse\GA10158	2:20188133-20195124	Pse .139P	Pse .175P	OK	1	14.4567	16.0319	0.149209	0.521182	0.45545	0.821035	no	0	1	0	1	0	0
XLOC_001374	Dpse\GA10182	2:20203688-20217379	Pse .139P	Pse .175P	OK	1	10.996	13.4137	0.286721	0.144775	0.8555	0.988577	no	0	1	0	1	0	0
XLOC_001375	Dpse\GA27365	2:20203688-20217379	Pse .139P	Pse .175P	OK	1	5.80866	5.57832	-0.0583751	-0.0302633	0.9673	0.996894	no	0	1	1	0	0	0
XLOC_001376	Dpse\GA10225,Dpse\GA27366	2:20229499-20233037	Pse .139P	Pse .175P	OK	1	6.63836	5.95418	-0.156924	-0.479202	0.4913	0.84522	no	0	1	1	0	0	0
XLOC_001377	Dpse\GA10393	2:20313167-20335669	Pse .139P	Pse .175P	OK	1	3.7223	8.74169	1.23172	1.12503	0.16505	0.506663	no	0	1	0	1	0	0
XLOC_001378	Dpse\GA17209	2:20313167-20335669	Pse .139P	Pse .175P	OK	1	95.6416	131.527	0.459647	1.87029	0.03325	0.199307	no	0	1	0	1	0	0
XLOC_001379	Dpse\GA27368	2:20344558-20351947	Pse .139P	Pse .175P	OK	1	15.6317	13.6853	-0.191845	-0.403655	0.58395	0.899228	no	0	1	1	0	0	0
XLOC_001380	Dpse\GA27369	2:20344558-20351947	Pse .139P	Pse .175P	OK	1	54.5626	63.9766	0.22963	0.436686	0.53295	0.870752	no	0	1	0	1	0	0
XLOC_001381	Dpse\GA16329	2:20352090-20360394	Pse .139P	Pse .175P	OK	1	9.2949	13.1009	0.495153	1.1328	0.1185	0.42497	no	0	1	0	1	0	0
XLOC_001382	Dpse\GA18246	2:20360495-20369251	Pse .139P	Pse .175P	OK	1	692.261	679.836	-0.0261304	-0.0878047	0.89955	0.993883	no	0	1	1	0	0	0
XLOC_001383	Dpse\GA21927	2:20374177-20391199	Pse .139P	Pse .175P	OK	1	164.58	133.884	-0.297808	-0.954511	0.1729	0.52035	no	0	1	1	0	0	0
XLOC_001384	Dpse\GA27370	2:20428497-20430113	Pse .139P	Pse .175P	OK	1	17.3246	20.4651	0.240345	0.793663	0.25285	0.619659	no	0	1	0	1	0	0
XLOC_001389	Dpse\GA18774	2:20461786-20462459	Pse .139P	Pse .175P	OK	1	229.2	317.799	0.471504	1.71587	0.01245	0.102016	no	0	1	0	1	0	0
XLOC_001390	Dpse\GA21388	2:20463066-20497711	Pse .139P	Pse .175P	OK	1	18.1225	21.2856	0.232091	0.744637	0.315	0.692895	no	0	1	0	1	0	0
XLOC_001392	Dpse\GA18648,Dpse\GA18942	2:20497800-20503953	Pse .139P	Pse .175P	OK	1	45.3978	73.0062	0.685397	1.53644	0.06235	0.294083	no	0	1	0	1	0	0
XLOC_001393	Dpse\GA18064	2:20503964-20520469	Pse .139P	Pse .175P	OK	1	5.4379	5.32107	-0.0313319	-0.0748824	0.9165	0.99476	no	0	1	1	0	0	0
XLOC_001394	Dpse\GA27373	2:20526513-20529756	Pse .139P	Pse .175P	OK	1	0.720545	0.958376	0.411504	0.775119	0.26665	0.636502	no	0	1	0	1	0	0
XLOC_001395	Dpse\GA27374	2:20529985-20531447	Pse .139P	Pse .175P	NOTEST	0	0.598933	0.591593	-0.0177884	0	1	1	no	0	1	1	0	0	0
XLOC_001396	Dpse\GA27375	2:20531757-20533371	Pse .139P	Pse .175P	NOTEST	0	0.547058	0.268448	-1.02705	0	1	1	no	0	1	1	0	0	0
XLOC_001398	Dpse\GA10394	2:20537570-20539113	Pse .139P	Pse .175P	NOTEST	0	0.461057	0.317624	-0.537624	0	1	1	no	0	1	1	0	0	0
XLOC_001400	Dpse\GA15998,Dpse\GA16008	2:20541421-20546028	Pse .139P	Pse .175P	OK	1	70.0452	68.2731	-0.0369704	-0.120784	0.8591	0.989097	no	0	1	1	0	0	0
XLOC_001401	Dpse\GA10389	2:20546850-20548392	Pse .139P	Pse .175P	OK	1	1.33451	11.2289	3.07283	6.39857	5e-05	0.001144	yes	1	1	0	1	0	1
XLOC_001402	Dpse\GA27378	2:20548880-20550831	Pse .139P	Pse .175P	OK	1	25.8427	37.4442	0.534984	1.86557	0.0075	0.0704275	no	0	1	0	1	0	0
XLOC_001403	Dpse\GA27379	2:20558394-20559895	Pse .139P	Pse .175P	OK	1	1.61917	3.54416	1.13019	2.15325	0.0031	0.0362267	yes	1	1	0	1	0	1
XLOC_001404	Dpse\GA16150	2:20561030-20562650	Pse .139P	Pse .175P	OK	1	1.39603	6.98743	2.32343	4.73857	5e-05	0.001144	yes	1	1	0	1	0	1
XLOC_001406	Dpse\GA16007,Dpse\GA16010	2:20564647-20568987	Pse .139P	Pse .175P	OK	1	2.68511	11.6089	2.11218	4.94908	5e-05	0.001144	yes	1	1	0	1	0	1
XLOC_001407	Dpse\GA10365	2:20577418-20578826	Pse .139P	Pse .175P	OK	1	5.47421	1.32366	-2.04812	-3.79136	5e-05	0.001144	yes	1	1	1	0	1	0
XLOC_001408	Dpse\GA10364	2:20579944-20581301	Pse .139P	Pse .175P	OK	1	4.29442	1.89925	-1.17703	-2.19368	0.00315	0.0367256	yes	1	1	1	0	1	0
XLOC_001409	Dpse\GA10360	2:20585721-20588182	Pse .139P	Pse .175P	OK	1	14.365	11.854	-0.277177	-1.01373	0.179	0.52996	no	0	1	1	0	0	0
XLOC_001410	Dpse\GA10311	2:20588816-20590285	Pse .139P	Pse .175P	OK	1	14.9793	46.0419	1.61998	5.44264	5e-05	0.001144	yes	1	1	0	1	0	1
XLOC_001411	Dpse\GA27381,Dpse\GA27382,Dpse\GA30240	2:20593272-20603406	Pse .139P	Pse .175P	OK	1	19.2518	24.5064	0.348167	1.07181	0.16135	0.500387	no	0	1	0	1	0	0
XLOC_001412	Dpse\GA13192	2:20593272-20603406	Pse .139P	Pse .175P	OK	1	4.31084	3.64037	-0.243881	-0.31159	0.686	0.944603	no	0	1	1	0	0	0
XLOC_001413	Dpse\GA13193	2:20603492-20605123	Pse .139P	Pse .175P	OK	1	24.6819	33.8419	0.455359	1.56915	0.02585	0.168655	no	0	1	0	1	0	0
XLOC_001414	Dpse\GA27383	2:20605174-20610022	Pse .139P	Pse .175P	OK	1	19.201	11.5649	-0.731423	-1.9704	0.01385	0.109958	no	0	1	1	0	0	0
XLOC_001415	Dpse\GA15068	2:20605174-20610022	Pse .139P	Pse .175P	OK	1	9.03245	9.14516	0.0178916	0.0319102	0.9642	0.996864	no	0	1	0	1	0	0
XLOC_001416	Dpse\GA13194	2:20610628-20615039	Pse .139P	Pse .175P	OK	1	7.56294	6.36538	-0.248702	-0.842621	0.2294	0.599719	no	0	1	1	0	0	0
XLOC_001417	Dpse\GA10379	2:20632078-20652971	Pse .139P	Pse .175P	OK	1	3.00262	3.03807	0.0169316	0.0297667	0.96595	0.996864	no	0	1	0	1	0	0
XLOC_001418	Dpse\GA30183	2:20632078-20652971	Pse .139P	Pse .175P	OK	1	4.33363	7.64727	0.819367	2.39981	0.00105	0.0155298	yes	1	1	0	1	0	1
XLOC_001419	Dpse\GA13197	2:20653273-20653812	Pse .139P	Pse .175P	OK	1	76.3276	71.5971	-0.0923028	-0.306202	0.6644	0.935988	no	0	1	1	0	0	0
XLOC_001420	Dpse\GA12899	2:20658019-20666735	Pse .139P	Pse .175P	OK	1	3.03071	23.5478	2.95786	1.24858	0.2485	0.619048	no	0	1	0	1	0	0
XLOC_001421	Dpse\GA20132	2:20658019-20666735	Pse .139P	Pse .175P	OK	1	0.559335	12.432	4.4742	0.879084	0.2702	0.640885	no	0	1	0	1	0	0
XLOC_001422	Dpse\GA20505	2:20666926-20667815	Pse .139P	Pse .175P	OK	1	41.3653	121.114	1.54988	5.39188	5e-05	0.001144	yes	1	1	0	1	0	1
XLOC_001423	Dpse\GA16208	2:20667829-20679638	Pse .139P	Pse .175P	OK	1	349.249	235.473	-0.568694	-1.21415	0.32455	0.703527	no	0	1	1	0	0	0
XLOC_001424	Dpse\GA17706	2:20667829-20679638	Pse .139P	Pse .175P	OK	1	10.2166	8.95268	-0.190524	-0.125041	0.8859	0.992832	no	0	1	1	0	0	0
XLOC_001425	Dpse\GA20025	2:20667829-20679638	Pse .139P	Pse .175P	OK	1	40.2672	7.1958	-2.48438	-2.18077	0.02245	0.153263	no	0	1	1	0	0	0
XLOC_001427	Dpse\GA17721	2:20690982-20701250	Pse .139P	Pse .175P	OK	1	0.427511	1.21135	1.50258	2.92736	0.00035	0.00629108	yes	1	1	0	1	0	1
XLOC_001428	-	2:20704857-20706342	Pse .139P	Pse .175P	OK	1	4.98701	3.63689	-0.455472	-0.338401	0.6074	0.911015	no	0	1	1	0	0	0
XLOC_001429	Dpse\GA27385	2:20729602-20729986	Pse .139P	Pse .175P	OK	1	41.3293	6.19647	-2.73765	-9.33844	5e-05	0.001144	yes	1	1	1	0	1	0
XLOC_001430	-	2:20732706-20733295	Pse .139P	Pse .175P	OK	1	0.154564	5.76423	5.22086	3.36575	0.24945	0.619048	no	0	1	0	1	0	0
XLOC_001431	-	2:20743554-20744046	Pse .139P	Pse .175P	NOTEST	0	0.48828	0	#NAME?	0	1	1	no	0	1	1	0	0	0
XLOC_001432	Dpse\GA27386	2:20787885-20789929	Pse .139P	Pse .175P	OK	1	15.4295	15.1056	-0.0306099	-0.103116	0.88115	0.992275	no	0	1	1	0	0	0
XLOC_001433	Dpse\GA13302	2:20799247-20819996	Pse .139P	Pse .175P	OK	1	549.795	536.177	-0.0361848	-0.119871	0.8649	0.989864	no	0	1	1	0	0	0
XLOC_001434	-	2:20828650-20829118	Pse .139P	Pse .175P	OK	1	0.329167	9.78526	4.89372	4.99164	0.04525	0.241798	no	0	1	0	1	0	0
XLOC_001435	Dpse\GA27387	2:20847388-20847733	Pse .139P	Pse .175P	OK	1	25.6199	6.55904	-1.96571	-6.77415	5e-05	0.001144	yes	1	1	1	0	1	0
XLOC_001436	Dpse\GA27388	2:20916061-20949913	Pse .139P	Pse .175P	OK	1	6.60315	7.4787	0.179633	0.242601	0.73245	0.959932	no	0	1	0	1	0	0
XLOC_001439	Dpse\GA27389	2:21009099-21014452	Pse .139P	Pse .175P	OK	1	6.51677	0.00784508	-9.69815	-1.72252	0.0637	0.298003	no	0	1	1	0	0	0
XLOC_001440	Dpse\GA27390	2:21020661-21031228	Pse .139P	Pse .175P	OK	1	25.2158	13.2959	-0.923347	-1.83774	0.01865	0.135269	no	0	1	1	0	0	0
XLOC_001441	Dpse\GA18027	2:21031802-21033904	Pse .139P	Pse .175P	OK	1	7.31438	6.9575	-0.0721658	-0.218867	0.75635	0.966136	no	0	1	1	0	0	0
XLOC_001442	Dpse\GA18671,Dpse\GA27391	2:21036353-21038980	Pse .139P	Pse .175P	OK	1	5.29629	5.55555	0.0689477	0.19867	0.7926	0.97627	no	0	1	0	1	0	0
XLOC_001443	Dpse\GA18668	2:21047062-21048959	Pse .139P	Pse .175P	OK	1	24.3061	16.8432	-0.52915	-1.81173	0.00865	0.0781679	no	0	1	1	0	0	0
XLOC_001444	-	2:21057326-21057578	Pse .139P	Pse .175P	OK	1	0.333759	108.806	8.34874	8.24229	0.24945	0.619048	no	0	1	0	1	0	0
XLOC_001445	Dpse\GA18667	2:21059979-21061773	Pse .139P	Pse .175P	OK	1	27.2711	39.4478	0.53257	2.08395	0.00805	0.074214	no	0	1	0	1	0	0
XLOC_001446	Dpse\GA27392	2:21061911-21065601	Pse .139P	Pse .175P	OK	1	7.08936	7.13448	0.0091523	0.0112366	0.98755	0.997616	no	0	1	0	1	0	0
XLOC_001448	-	2:21195031-21195328	Pse .139P	Pse .175P	OK	1	109.554	25.1144	-2.12505	-11.685	5e-05	0.001144	yes	1	1	1	0	1	0
XLOC_001451	Dpse\GA15528	2:21219264-21223073	Pse .139P	Pse .175P	OK	1	30.7847	74.0808	1.26689	4.01535	5e-05	0.001144	yes	1	1	0	1	0	1
XLOC_001452	Dpse\GA13164,Dpse\GA15526,Dpse\GA27394,Dpse\GA27394-RB	2:21223984-21231229	Pse .139P	Pse .175P	OK	1	79.6606	60.6911	-0.392382	-1.33474	0.0591	0.284922	no	0	1	1	0	0	0
XLOC_001453	Dpse\GA15271,Dpse\GA15383	2:21231586-21273838	Pse .139P	Pse .175P	OK	1	352.078	225.554	-0.642422	-2.22101	0.0073	0.0690494	no	0	1	1	0	0	0
XLOC_001454	-	2:21231586-21273838	Pse .139P	Pse .175P	OK	1	9.95542	49.5227	2.31453	1.2711	0.32995	0.709285	no	0	1	0	1	0	0
XLOC_001455	Dpse\GA15505	2:21274117-21281329	Pse .139P	Pse .175P	OK	1	6.86989	2.53805	-1.43657	-4.66383	5e-05	0.001144	yes	1	1	1	0	1	0
XLOC_001456	Dpse\GA16316	2:21287103-21315334	Pse .139P	Pse .175P	OK	1	1.39086	1.02239	-0.444028	-0.46836	0.5066	0.854967	no	0	1	1	0	0	0
XLOC_001457	Dpse\GA15503	2:21287103-21315334	Pse .139P	Pse .175P	OK	1	5.12267	3.96669	-0.368962	-0.680986	0.3313	0.710876	no	0	1	1	0	0	0
XLOC_001458	Dpse\GA27397	2:21315691-21319260	Pse .139P	Pse .175P	OK	1	5.87958	6.36089	0.113514	0.243348	0.7534	0.9655	no	0	1	0	1	0	0
XLOC_001459	Dpse\GA15248	2:21319341-21320593	Pse .139P	Pse .175P	OK	1	29.0686	22.8572	-0.346818	-1.16269	0.1027	0.392503	no	0	1	1	0	0	0
XLOC_001460	Dpse\GA15239	2:21320616-21324157	Pse .139P	Pse .175P	OK	1	567.158	509.41	-0.154923	-0.409278	0.5545	0.883105	no	0	1	1	0	0	0
XLOC_001461	Dpse\GA15232	2:21324317-21329979	Pse .139P	Pse .175P	OK	1	15.963	11.4903	-0.474316	-1.59983	0.0229	0.155307	no	0	1	1	0	0	0
XLOC_001462	Dpse\GA27399	2:21357129-21358860	Pse .139P	Pse .175P	OK	1	89.8603	84.4849	-0.088991	-0.32589	0.6389	0.925292	no	0	1	1	0	0	0
XLOC_001464	Dpse\GA15415	2:21385936-21390084	Pse .139P	Pse .175P	OK	1	14.6852	5.49306	-1.41868	-3.9572	5e-05	0.001144	yes	1	1	1	0	1	0
XLOC_001466	Dpse\GA11301	2:21398744-21400856	Pse .139P	Pse .175P	OK	1	0.741557	1.93037	1.38025	1.96602	0.01165	0.0973659	no	0	1	0	1	0	0
XLOC_001467	Dpse\GA21779,Dpse\GA26362	2:21401137-21450787	Pse .139P	Pse .175P	OK	1	482.066	391.043	-0.301902	-1.10526	0.22405	0.593002	no	0	1	1	0	0	0
XLOC_001468	Dpse\GA21776	2:21401137-21450787	Pse .139P	Pse .175P	OK	1	30.1437	26.1552	-0.204759	-0.215947	0.7671	0.969809	no	0	1	1	0	0	0
XLOC_001469	-	2:21401137-21450787	Pse .139P	Pse .175P	OK	1	2.16582	2.46339	0.185732	0.0436919	0.826	0.983529	no	0	1	0	1	0	0
XLOC_001470	-	2:21401137-21450787	Pse .139P	Pse .175P	OK	1	24.4419	43.8999	0.844861	0.894707	0.29905	0.675117	no	0	1	0	1	0	0
XLOC_001471	Dpse\GA27400	2:21457096-21458047	Pse .139P	Pse .175P	OK	1	0.695033	0.398576	-0.802224	-0.678677	0.28565	0.65995	no	0	1	1	0	0	0
XLOC_001472	Dpse\GA22023	2:21458690-21466613	Pse .139P	Pse .175P	OK	1	7.13739	6.22013	-0.198453	-0.127791	0.85585	0.988669	no	0	1	1	0	0	0
XLOC_001473	Dpse\GA16155	2:21466740-21475877	Pse .139P	Pse .175P	OK	1	1.76121	1.17764	-0.580667	-1.29671	0.07345	0.323565	no	0	1	1	0	0	0
XLOC_001474	-	2:21490682-21491015	Pse .139P	Pse .175P	OK	1	97.6231	39.282	-1.31335	-7.4498	5e-05	0.001144	yes	1	1	1	0	1	0
XLOC_001476	Dpse\GA13320	2:21497661-21504868	Pse .139P	Pse .175P	OK	1	4.43557	4.6236	0.059899	0.138356	0.842	0.986316	no	0	1	0	1	0	0
XLOC_001477	Dpse\GA13321	2:21517397-21518625	Pse .139P	Pse .175P	OK	1	75.0006	70.2194	-0.0950319	-0.341192	0.62145	0.917748	no	0	1	1	0	0	0
XLOC_001480	Dpse\GA13324	2:21530306-21533398	Pse .139P	Pse .175P	OK	1	34.5387	8.00607	-2.10905	-2.23289	0.0318	0.193442	no	0	1	1	0	0	0
XLOC_001481	Dpse\GA15416,Dpse\GA27401	2:21582967-21592786	Pse .139P	Pse .175P	OK	1	119.552	82.6704	-0.532191	-2.18279	0.00685	0.0658307	no	0	1	1	0	0	0
XLOC_001482	Dpse\GA15418	2:21596023-21614603	Pse .139P	Pse .175P	OK	1	3.29576	2.42094	-0.445044	-0.142644	0.87905	0.991771	no	0	1	1	0	0	0
XLOC_001483	Dpse\GA14094	2:21596023-21614603	Pse .139P	Pse .175P	OK	1	9.62371	4.60573	-1.06316	-0.979519	0.16685	0.510027	no	0	1	1	0	0	0
XLOC_001484	Dpse\GA11323	2:21615894-21620105	Pse .139P	Pse .175P	OK	1	354.555	287.97	-0.300095	-1.01009	0.22965	0.600099	no	0	1	1	0	0	0
XLOC_001485	Dpse\GA11321	2:21615894-21620105	Pse .139P	Pse .175P	OK	1	68.3443	54.464	-0.327518	-0.466743	0.51325	0.859604	no	0	1	1	0	0	0
XLOC_001486	Dpse\GA27403,Dpse\GA27404,Dpse\GA27405,Dpse\GA27407	2:21624156-21707718	Pse .139P	Pse .175P	OK	1	72.2745	72.1299	-0.00288865	-0.0077941	0.9917	0.998168	no	0	1	1	0	0	0
XLOC_001487	Dpse\GA27406	2:21624156-21707718	Pse .139P	Pse .175P	OK	1	3.76108	9.68951	1.36528	0.498915	0.67285	0.939692	no	0	1	0	1	0	0
XLOC_001488	-	2:21709788-21711592	Pse .139P	Pse .175P	OK	1	8.68195	2.25182	-1.94693	-5.39674	5e-05	0.001144	yes	1	1	1	0	1	0
XLOC_001489	Dpse\GA13158	2:21712384-21722168	Pse .139P	Pse .175P	OK	1	176.548	209.007	0.243494	0.748628	0.28465	0.658813	no	0	1	0	1	0	0
XLOC_001490	Dpse\GA27408	2:21722345-21743111	Pse .139P	Pse .175P	OK	1	208.215	229.057	0.137633	0.437869	0.5361	0.872042	no	0	1	0	1	0	0
XLOC_001491	Dpse\GA11453	2:21722345-21743111	Pse .139P	Pse .175P	OK	1	32.4458	40.8061	0.330752	0.295573	0.74585	0.964002	no	0	1	0	1	0	0
XLOC_001493	Dpse\GA10173	2:21748755-21752552	Pse .139P	Pse .175P	OK	1	7.10061	8.36153	0.235824	0.740645	0.2825	0.656161	no	0	1	0	1	0	0
XLOC_001494	-	2:21757006-21778155	Pse .139P	Pse .175P	OK	1	1.68138	0	#NAME?	#NAME?	0.0001	0.00213603	yes	1	1	1	0	1	0
XLOC_001495	Dpse\GA15389	2:21778258-21819626	Pse .139P	Pse .175P	OK	1	1.34592	1.82273	0.437512	1.33932	0.0552	0.272442	no	0	1	0	1	0	0
XLOC_001496	Dpse\GA27410	2:21825438-21854682	Pse .139P	Pse .175P	OK	1	129.157	204.73	0.664603	2.75422	0.00135	0.0189689	yes	1	1	0	1	0	1
XLOC_001497	-	2:21825438-21854682	Pse .139P	Pse .175P	OK	1	4.58741	3.33994	-0.457858	-0.161953	0.7979	0.978063	no	0	1	1	0	0	0
XLOC_001498	Dpse\GA27411	2:21860074-21866964	Pse .139P	Pse .175P	OK	1	55.8989	57.6428	0.0443186	0.1514	0.8296	0.984035	no	0	1	0	1	0	0
XLOC_001500	Dpse\GA27413,Dpse\GA27414	2:21868655-21872107	Pse .139P	Pse .175P	OK	1	6.87301	12.298	0.839407	2.2638	0.00145	0.020062	yes	1	1	0	1	0	1
XLOC_001502	-	2:21884426-21885034	Pse .139P	Pse .175P	OK	1	7.86677	1.81319	-2.11724	-4.53732	0.0002	0.00391908	yes	1	1	1	0	1	0
XLOC_001503	Dpse\GA27416	2:21897550-21898260	Pse .139P	Pse .175P	OK	1	0.060849	2.65783	5.44887	1.17329	0.22365	0.592676	no	0	1	0	1	0	0
XLOC_001504	Dpse\GA27418	2:21921181-21925591	Pse .139P	Pse .175P	OK	1	4.50976	4.30848	-0.0658732	-0.212187	0.7581	0.966503	no	0	1	1	0	0	0
XLOC_001505	-	2:21960724-21961366	Pse .139P	Pse .175P	OK	1	0	2.24305	inf	#NAME?	5e-05	0.001144	yes	1	1	0	1	0	1
XLOC_001506	-	2:21985423-21986063	Pse .139P	Pse .175P	OK	1	1.55209	1.94256	0.323745	0.566046	0.55185	0.881224	no	0	1	0	1	0	0
XLOC_001507	Dpse\GA15190	2:21990452-22007761	Pse .139P	Pse .175P	OK	1	3.74797	2.92077	-0.359759	-0.572719	0.40605	0.781202	no	0	1	1	0	0	0
XLOC_001508	-	2:21990452-22007761	Pse .139P	Pse .175P	OK	1	1.03935	2.30268	1.14763	1.1589	0.2861	0.660458	no	0	1	0	1	0	0
XLOC_001510	Dpse\GA27419	2:22020023-22020766	Pse .139P	Pse .175P	OK	1	74.51	90.153	0.274942	0.948675	0.17685	0.526484	no	0	1	0	1	0	0
XLOC_001513	Dpse\GA15184	2:22038029-22042433	Pse .139P	Pse .175P	OK	1	84.713	95.8966	0.178896	0.654554	0.34995	0.729876	no	0	1	0	1	0	0
XLOC_001514	Dpse\GA27420	2:22042780-22082562	Pse .139P	Pse .175P	OK	1	7.18428	2.3512	-1.61144	-1.89201	0.0097	0.0848341	no	0	1	1	0	0	0
XLOC_001515	Dpse\GA27421	2:22105797-22108267	Pse .139P	Pse .175P	OK	1	21.4666	12.0937	-0.827845	-2.84446	0.00015	0.00305471	yes	1	1	1	0	1	0
XLOC_001516	Dpse\GA10924	2:22115468-22134722	Pse .139P	Pse .175P	OK	1	0.262498	1.68908	2.68586	2.17106	0.01855	0.134738	no	0	1	0	1	0	0
XLOC_001517	Dpse\GA13153	2:22153187-22172190	Pse .139P	Pse .175P	OK	1	371.847	312.493	-0.250883	-0.823188	0.39915	0.775292	no	0	1	1	0	0	0
XLOC_001518	Dpse\GA13152	2:22153187-22172190	Pse .139P	Pse .175P	OK	1	4.58365	7.03586	0.618231	0.524171	0.47485	0.834837	no	0	1	0	1	0	0
XLOC_001519	Dpse\GA27423	2:22153187-22172190	Pse .139P	Pse .175P	OK	1	8.86124	9.6417	0.121778	0.0521751	0.94255	0.996732	no	0	1	0	1	0	0
XLOC_001520	Dpse\GA30193	2:22173876-22200520	Pse .139P	Pse .175P	OK	1	22.0435	18.8063	-0.229137	-0.830427	0.23185	0.603143	no	0	1	1	0	0	0
XLOC_001521	Dpse\GA15386	2:22173876-22200520	Pse .139P	Pse .175P	OK	1	2.55361	3.0764	0.268703	0.105792	0.913	0.99476	no	0	1	0	1	0	0
XLOC_001522	-	2:22173876-22200520	Pse .139P	Pse .175P	OK	1	8.51994	13.2079	0.632483	0.39458	0.8456	0.986568	no	0	1	0	1	0	0
XLOC_001523	Dpse\GA14499	2:22201047-22204352	Pse .139P	Pse .175P	OK	1	16.597	21.6592	0.384063	1.36151	0.0502	0.257666	no	0	1	0	1	0	0
XLOC_001525	-	2:22209622-22211498	Pse .139P	Pse .175P	OK	1	498.85	267.346	-0.899899	-3.45635	5e-05	0.001144	yes	1	1	1	0	1	0
XLOC_001526	Dpse\GA16305	2:22218213-22235272	Pse .139P	Pse .175P	OK	1	3.81796	2.98546	-0.354848	-0.704977	0.28115	0.654538	no	0	1	1	0	0	0
XLOC_001527	Dpse\GA27425	2:22237450-22242230	Pse .139P	Pse .175P	OK	1	10.129	10.1039	-0.00357969	-0.0120815	0.98645	0.997417	no	0	1	1	0	0	0
XLOC_001528	Dpse\GA27426	2:22243645-22260690	Pse .139P	Pse .175P	OK	1	30.0941	24.1598	-0.316869	-0.612192	0.46165	0.825181	no	0	1	1	0	0	0
XLOC_001529	Dpse\GA21740	2:22243645-22260690	Pse .139P	Pse .175P	OK	1	27.6161	29.9806	0.118521	0.306555	0.66065	0.934389	no	0	1	0	1	0	0
XLOC_001530	Dpse\GA21738	2:22261803-22268542	Pse .139P	Pse .175P	OK	1	10.1852	9.87446	-0.0446964	-0.107077	0.8843	0.992812	no	0	1	1	0	0	0
XLOC_001531	Dpse\GA21734	2:22271000-22276374	Pse .139P	Pse .175P	OK	1	84.1495	93.6999	0.155093	0.422275	0.54795	0.878661	no	0	1	0	1	0	0
[truncated: 12,783 more rows]
