# Supplementary material for: Hybrid male sterility and genome-wide misexpression of male reproductive proteases
Source: Sci Rep. 2015 Jul 6;5:11976. doi: 10.1038/srep11976 (PMC4491705; doi:10.1038/srep11976)
Supplement: Supplementary Table S2 [file srep11976-s3.xls]

## Sheet: Table 2a
Table 2a: Autosomal genes SNP analysis. This table summarizes the read-hit numbers for the fertile hybrid (Fert), sterile hybrid (Ster) and parental(Par) samples. Raw numbers corresponding to the D. p. pseudoobscura "P139" and D. p. bogotana "P175" alleles are shown. The read-hit values were normalized (T_ values) for read depth per sample as described in the Materials and Methods. Zero read-hit …
Gene_ID	Gene	Locus	P139_raw	P175_raw	Fert_P139_raw	Fert_P175_raw	Ster_P139_raw	Ster_P175_raw	T_P139	T_P175	T_Fert_P139	T_Fert_P175	T_Ster_P139	T_Ster_P175	T_P139<T_P175	Par_Bin_pvalues	Par_Bin_qvalues	signif parents	Fert_Bin_pvalues	Fert_Bin_qvalues	Signif_Cis	FET_pvalue	FET_qvalue	Significant_Trans	Log2_Par_139/175	Log2_Fert	Log2_Ster	Abs_Diff (Fert-Ster)	Cis_Mag	Trans_Mag	Pct_cis	Conserved_FH	cis-only_FH	trans-only_FH	Cis+trans_FH	compensatory_FH	unexp_cis	unexp_trans	P_only	Cis&trans_only	Reg_Div
XLOC_000001	Dpse\GA10613,Dpse\GA14028,Dpse\GA26897	2:1508-9601	560	502	318	248	270	367	591.584	526.247	318	248	283.068	384.763	0	0.0554525	0.0170114	0	0.00369055	0.00222699	1	0.214483	0.119959	0	0.168844	0.358687	-0.442821	0.801507	0.358687	0.189843	65.3906	FALSE	FALSE	FALSE	FALSE	FALSE	TRUE	FALSE	FALSE		Ambiguous
XLOC_000002	Dpse\GA26898	2:9668-13443	382	404	252	185	260	270	403.545	423.513	252	185	272.584	283.068	1	0.486785	0.121301	0	0.00156339	0.000989095	1	0.00307295	0.00282299	1	-0.0696781	0.445898	-0.0544478	0.500346	0.445898	0.515577	46.3765	FALSE	FALSE	FALSE	FALSE	TRUE	FALSE	FALSE	FALSE		Compensatory
XLOC_000003	Dpse\GA18055	2:13564-18089	225	417	176	117	120	133	237.69	437.141	176	117	125.808	139.437	1	1.14762e-14	9.14931e-15	1	0.000677214	0.000453122	1	1.06625e-12	4.25456e-12	1	-0.879018	0.589067	-0.148392	0.737459	0.589067	1.46808	28.6351	FALSE	FALSE	FALSE	TRUE	FALSE	FALSE	FALSE	FALSE	FALSE	Cis x Trans
XLOC_000004	Dpse\GA20024,Dpse\GA20030	2:18507-28127	1228	744	656	464	588	378	1297.26	779.935	656	464	616.459	396.295	0	3.10393e-30	3.98963e-30	1	1.06045e-08	1.12053e-08	1	0.0332785	0.0240672	0	0.734041	0.499571	0.63743	0.137859	0.499571	0.23447	68.0577	FALSE	TRUE	FALSE	FALSE	FALSE	FALSE	FALSE	FALSE		Cis-only
XLOC_000006	Dpse\GA20038	2:34295-39473	101	66	81	21	60	26	106.696	69.1878	81	21	62.904	27.2584	0	0.00633785	0.00225965	1	1.70987e-09	1.9014e-09	1	0.00140406	0.0013959	1	0.624922	1.94753	1.20645	0.741082	1.94753	1.32261	59.555	FALSE	FALSE	FALSE	TRUE	FALSE	FALSE	FALSE	FALSE	TRUE	Cis + Trans
XLOC_000007	Dpse\GA21065	2:40169-49828	434	283	267	198	153	130	458.478	296.669	267	198	160.405	136.292	0	3.25629e-09	2.00725e-09	1	0.00158574	0.00100237	1	0.280009	0.150057	0	0.627998	0.431339	0.23502	0.196319	0.431339	0.196658	68.6849	FALSE	TRUE	FALSE	FALSE	FALSE	FALSE	FALSE	FALSE		Cis-only
XLOC_000010	Dpse\GA14115	2:51769-64516	171	230	132	125	90	127	180.644	241.109	132	125	94.356	133.147	1	0.00340467	0.00126008	1	0.708282	0.260528	0	0.0325134	0.0235719	0	-0.416533	0.0786098	-0.496832	0.575441	0.0786098	0.495143	13.701	FALSE	FALSE	FALSE	FALSE	FALSE	FALSE	FALSE	TRUE		Ambiguous
XLOC_000011	Dpse\GA21077,Dpse\GA21083	2:51769-64516	76	92	71	37	34	39	80.2864	96.4436	71	37	35.6456	40.8876	1	0.258134	0.0692334	0	0.00138164	0.000884503	1	0.000955789	0.000981932	1	-0.26453	0.940294	-0.197939	1.13823	0.940294	1.20482	43.8341	FALSE	FALSE	FALSE	FALSE	TRUE	FALSE	FALSE	FALSE		Compensatory
XLOC_000012	Dpse\GA21090	2:66820-73247	251	226	150	100	104	102	265.156	236.916	150	100	109.034	106.937	0	0.1955	0.053871	0	0.0018833	0.00117932	1	0.062344	0.0414503	0	0.162469	0.584963	0.0280144	0.556948	0.584963	0.422493	58.0633	FALSE	FALSE	FALSE	FALSE	FALSE	TRUE	FALSE	FALSE		Ambiguous
XLOC_000013	Dpse\GA14517	2:74040-88735	250	276	139	97	162	130	264.1	289.331	139	97	169.841	136.292	1	0.307449	0.0807429	0	0.00747953	0.00430282	1	0.0050576	0.00443573	1	-0.131636	0.519028	0.317482	0.201546	0.519028	0.650664	44.3731	FALSE	FALSE	FALSE	FALSE	TRUE	FALSE	FALSE	FALSE		Compensatory
XLOC_000014	Dpse\GA26901	2:89582-94333	44	41	59	49	52	48	46.4816	42.9803	59	49	54.5168	50.3232	0	0.671809	0.160114	0	0.386573	0.155287	0	0.774278	0.336545	0	0.112984	0.267933	0.115477	0.152456	0.267933	0.154949	63.3588	TRUE	FALSE	FALSE	FALSE	FALSE	FALSE	FALSE	FALSE		Conserved
XLOC_000015	Dpse\GA15054	2:89582-94333	865	593	522	258	370	266	913.786	621.642	522	258	387.908	278.874	0	7.70156e-14	5.96918e-14	1	1.92588e-21	3.77539e-21	1	0.000572084	0.00061178	1	0.555773	1.01668	0.476099	0.54058	1.01668	0.460906	68.8068	FALSE	FALSE	FALSE	TRUE	FALSE	FALSE	FALSE	FALSE	TRUE	Cis + Trans
XLOC_000018	Dpse\GA15931	2:130186-177726	495	669	223	219	230	321	522.918	701.313	223	219	241.132	336.536	1	2.97201e-07	1.61123e-07	1	0.886552	0.312709	0	0.00529798	0.00463101	1	-0.423473	0.0261128	-0.480939	0.507052	0.0261128	0.449586	5.48936	FALSE	FALSE	TRUE	FALSE	FALSE	FALSE	FALSE	FALSE		Trans-only
XLOC_000019	Dpse\GA26903,Dpse\GA26903-RB	2:182005-182580	10	44	3	7	5	16	10.564	46.1252	3	7	5.242	16.7744	1	1.24545e-06	6.43878e-07	1	0.34375	0.140073	0	0.424593	0.211132	0	-2.1264	-1.22239	-1.67807	0.455679	1.22239	0.904007	57.4865	FALSE	FALSE	FALSE	FALSE	FALSE	FALSE	FALSE	TRUE		Ambiguous
XLOC_000025	Dpse\GA26905,Dpse\GA26906,Dpse\GA26907	2:229696-252538	300	273	177	160	134	136	316.92	286.186	177	160	140.486	142.582	0	0.221792	0.060392	0	0.383469	0.15418	0	1	0.400243	0	0.147166	0.145677	-0.0213737	0.167051	0.145677	0.00148866	98.9885	TRUE	FALSE	FALSE	FALSE	FALSE	FALSE	FALSE	FALSE		Conserved
XLOC_000028	Dpse\GA15205	2:259118-267478	592	772	504	389	393	387	625.389	809.288	504	389	412.021	405.731	1	1.30582e-06	6.73885e-07	1	0.000133604	9.7138e-05	1	1.73698e-09	4.71907e-09	1	-0.371899	0.373654	0.0221957	0.351458	0.373654	0.745553	33.3856	FALSE	FALSE	FALSE	TRUE	FALSE	FALSE	FALSE	FALSE	FALSE	Cis x Trans
XLOC_000029	Dpse\GA14351	2:269463-274511	773	620	410	236	385	302	816.597	649.946	410	236	403.634	316.617	0	1.26469e-05	6.08441e-06	1	7.51706e-12	9.68074e-12	1	0.000954006	0.000980486	1	0.329305	0.796837	0.35031	0.446527	0.796837	0.467532	63.0225	FALSE	FALSE	FALSE	TRUE	FALSE	FALSE	FALSE	FALSE	TRUE	Cis + Trans
XLOC_000033	Dpse\GA15932	2:316752-365727	2595	2291	1269	704	1490	1169	2741.36	2401.66	1269	704	1562.12	1225.58	0	2.1093e-06	1.07361e-06	1	1.96363e-37	6.17439e-37	1	3.64346e-17	2.31691e-16	1	0.190862	0.850045	0.350037	0.500007	0.850045	0.659183	56.3232	FALSE	FALSE	FALSE	TRUE	FALSE	FALSE	FALSE	FALSE	TRUE	Cis + Trans
XLOC_000035	-	2:316752-365727	8	26	3	35	10	28	8.4512	27.2558	3	35	10.484	29.3552	1	0.00187823	0.000717126	1	6.67787e-08	6.60708e-08	1	0.104066	0.0648821	0	-1.68934	-3.54432	-1.48543	2.05889	3.54432	1.85499	65.644	FALSE	TRUE	FALSE	FALSE	FALSE	FALSE	FALSE	FALSE		Cis-only
XLOC_000037	Dpse\GA13809	2:373157-374288	36	49	25	26	27	37	38.0304	51.3667	25	26	28.3068	38.7908	1	0.203117	0.0557259	0	1	0.338032	0	0.485575	0.235104	0	-0.43368	-0.0565835	-0.454566	0.397982	0.0565835	0.377097	13.0473	TRUE	FALSE	FALSE	FALSE	FALSE	FALSE	FALSE	FALSE		Conserved
XLOC_000038	Dpse\GA26915	2:390743-394094	130	128	70	60	91	56	137.332	134.182	70	60	95.4044	58.7104	0	0.903331	0.204746	0	0.430021	0.170353	0	0.593729	0.276212	0	0.0334724	0.222392	0.70044	0.478047	0.222392	0.18892	54.069	TRUE	FALSE	FALSE	FALSE	FALSE	FALSE	FALSE	FALSE		Conserved
XLOC_000040	Dpse\GA13806	2:402704-404078	315	25	181	15	240	19	332.766	26.2075	181	15	251.616	19.9196	0	9.09575e-69	2.17068e-68	1	2.3173e-37	7.26576e-37	1	0.866302	0.366665	0	3.66646	3.59296	3.65896	0.0660078	3.59296	0.0735011	97.9953	FALSE	TRUE	FALSE	FALSE	FALSE	FALSE	FALSE	FALSE		Cis-only
XLOC_000041	Dpse\GA13007	2:406675-425482	310	70	182	31	259	51	327.484	73.381	182	31	271.536	53.4684	0	1.79714e-39	2.78132e-39	1	3.38394e-27	8.11025e-27	1	0.260472	0.141532	0	2.15795	2.5536	2.34438	0.209215	2.5536	0.395652	86.5846	FALSE	TRUE	FALSE	FALSE	FALSE	FALSE	FALSE	FALSE		Cis-only
XLOC_000042	Dpse\GA26917	2:440615-441348	25	8	6	2	24	14	26.41	8.3864	6	2	25.1616	14.6776	0	0.00293506	0.00109608	1	0.289062	0.119838	0	1	0.400243	0	1.65496	1.58496	0.777608	0.807355	1.58496	0.0699983	95.7704	FALSE	FALSE	FALSE	FALSE	FALSE	FALSE	FALSE	TRUE		Ambiguous
XLOC_000045	Dpse\GA11373,Dpse\GA13804,Dpse\snRNA:U1:1	2:453756-464328	8230	5158	6146	2212	6146	2761	8694.17	5407.13	6146	2212	6443.47	2894.63	0	4.37421e-170	2.77913e-169	1	0	0	1	4.23259e-75	7.37482e-73	1	0.685185	1.4743	1.15446	0.31984	1.4743	0.789111	65.1361	FALSE	FALSE	FALSE	TRUE	FALSE	FALSE	FALSE	FALSE	TRUE	Cis + Trans
XLOC_000047	Dpse\GA30076	2:467017-470171	39	19	22	6	27	11	41.1996	19.9177	22	6	28.3068	11.5324	0	0.00444402	0.0016191	1	0.00371917	0.00224181	1	0.323637	0.169441	0	1.04858	1.87447	1.29546	0.579013	1.87447	0.82589	69.4156	FALSE	TRUE	FALSE	FALSE	FALSE	FALSE	FALSE	FALSE		Cis-only
XLOC_000048	Dpse\GA26920	2:470730-473021	157	111	67	50	93	82	165.855	116.361	67	50	97.5012	85.9688	0	0.00345058	0.00127642	1	0.138753	0.0622641	0	0.823606	0.352822	0	0.511309	0.422233	0.181607	0.240626	0.422233	0.0890764	82.5788	FALSE	FALSE	FALSE	FALSE	FALSE	FALSE	FALSE	TRUE		Ambiguous
XLOC_000051	-	2:487163-489918	27	48	11	24	6	30	28.5228	50.3184	11	24	6.2904	31.452	1	0.0168531	0.00563165	0	0.0409596	0.0207225	0	0.672935	0.303498	0	-0.81897	-1.12553	-2.32193	1.1964	1.12553	0.30656	78.5935	TRUE	FALSE	FALSE	FALSE	FALSE	FALSE	FALSE	FALSE		Conserved
XLOC_000052	Dpse\GA30078,Dpse\GA30078-RA	2:555795-557957	800	853	668	436	540	413	845.12	894.2	668	436	566.136	432.989	1	0.249707	0.0671599	0	3.00427e-12	3.9286e-12	1	5.19149e-10	1.5076e-09	1	-0.0814412	0.61552	0.386818	0.228702	0.61552	0.696961	46.8974	FALSE	FALSE	FALSE	FALSE	TRUE	FALSE	FALSE	FALSE		Compensatory
XLOC_000053	Dpse\GA11375	2:559017-577981	82	116	88	52	44	29	86.6248	121.603	88	52	46.1296	30.4036	1	0.0150318	0.00505921	0	0.0029587	0.00181062	1	0.000126333	0.000156115	1	-0.489324	0.758992	0.601451	0.157541	0.758992	1.24832	37.8114	FALSE	FALSE	FALSE	FALSE	TRUE	FALSE	FALSE	FALSE		Compensatory
XLOC_000054	-	2:620925-621628	107	107	86	27	83	71	113.035	112.168	86	27	87.0172	74.4364	0	1	0.221836	0	2.34061e-08	2.3997e-08	1	4.38092e-06	7.01158e-06	1	0.0111046	1.67138	0.225292	1.44608	1.67138	1.66027	50.1667	FALSE	FALSE	FALSE	FALSE	TRUE	FALSE	FALSE	FALSE		Compensatory
XLOC_000055	-	2:621716-622623	14	46	9	15	9	28	14.7896	48.2218	9	15	9.4356	29.3552	1	1.1123e-05	5.37626e-06	1	0.307456	0.126498	0	0.282688	0.151244	0	-1.7051	-0.736966	-1.63743	0.900464	0.736966	0.968137	43.2212	FALSE	FALSE	FALSE	FALSE	FALSE	FALSE	FALSE	TRUE		Ambiguous
XLOC_000056	Dpse\GA10910	2:634289-634772	253	122	185	35	221	50	267.269	127.893	185	35	231.696	52.42	0	1.0799e-12	7.98128e-13	1	7.82476e-26	1.78062e-25	1	6.69984e-06	1.04354e-05	1	1.06336	2.4021	2.14405	0.258052	2.4021	1.33874	64.2129	FALSE	FALSE	FALSE	TRUE	FALSE	FALSE	FALSE	FALSE	TRUE	Cis + Trans
XLOC_000057	-	2:648529-649385	22	17	17	7	15	12	23.2408	17.8211	17	7	15.726	12.5808	0	0.348889	0.0900885	0	0.0639147	0.031007	0	0.29624	0.157336	0	0.383073	1.28011	0.321928	0.95818	1.28011	0.897035	58.7976	TRUE	FALSE	FALSE	FALSE	FALSE	FALSE	FALSE	FALSE		Conserved
XLOC_000059	Dpse\GA15935	2:675688-677692	2165	1276	1107	748	1254	1102	2287.11	1337.63	1107	748	1314.69	1155.34	0	1.27337e-56	2.63513e-56	1	7.56347e-17	1.23485e-16	1	0.0146806	0.0116235	0	0.773843	0.565545	0.186413	0.379132	0.565545	0.208298	73.0826	FALSE	TRUE	FALSE	FALSE	FALSE	FALSE	FALSE	FALSE		Cis-only
XLOC_000060	Dpse\GA11370,Dpse\GA11372	2:685682-689120	29	386	21	174	25	321	30.6356	404.644	21	174	26.21	336.536	1	4.7074e-85	1.34234e-84	1	3.56985e-31	9.70432e-31	1	0.157551	0.092367	0	-3.72337	-3.05063	-3.68257	0.631947	3.05063	0.672745	81.9318	FALSE	TRUE	FALSE	FALSE	FALSE	FALSE	FALSE	FALSE		Cis-only
XLOC_000062	Dpse\GA15937	2:733446-735987	107	223	63	70	43	74	113.035	233.771	63	70	45.0812	77.5816	1	1.03467e-10	6.95504e-11	1	0.603046	0.228639	0	0.00304893	0.00280715	1	-1.04833	-0.152003	-0.783189	0.631186	0.152003	0.896325	14.4996	FALSE	FALSE	TRUE	FALSE	FALSE	FALSE	FALSE	FALSE		Trans-only
XLOC_000063	-	2:746676-747417	34	121	27	26	55	81	35.9176	126.844	27	26	57.662	84.9204	1	1.85091e-13	1.41116e-13	1	1	0.338032	0	0.000111283	0.000139162	1	-1.8203	0.0544478	-0.55849	0.612938	0.0544478	1.87474	2.82231	FALSE	FALSE	TRUE	FALSE	FALSE	FALSE	FALSE	FALSE		Trans-only
XLOC_000064	Dpse\GA26925	2:753381-804243	917	1046	499	530	348	378	968.719	1096.52	499	530	364.843	396.295	1	0.00483916	0.001756	1	0.34968	0.142254	0	0.422376	0.21043	0	-0.178785	-0.0869525	-0.119299	0.0323464	0.0869525	0.0918321	48.6354	FALSE	FALSE	FALSE	FALSE	FALSE	FALSE	FALSE	TRUE		Ambiguous
XLOC_000065	Dpse\GA15335	2:753381-804243	861	1001	464	391	653	653	909.56	1049.35	464	391	684.605	684.605	1	0.00167523	0.000644546	1	0.0137563	0.00756097	0	0.000137546	0.000168616	1	-0.206252	0.246956	0	0.246956	0.246956	0.453208	35.2712	FALSE	FALSE	TRUE	FALSE	FALSE	FALSE	FALSE	FALSE		Trans-only
XLOC_000067	Dpse\GA26927	2:753381-804243	367	631	251	211	245	321	387.699	661.477	251	211	256.858	336.536	1	1.76218e-17	1.57184e-17	1	0.0694939	0.0334272	0	4.43063e-10	1.29819e-09	1	-0.770755	0.250444	-0.389792	0.640236	0.250444	1.0212	19.6945	FALSE	FALSE	TRUE	FALSE	FALSE	FALSE	FALSE	FALSE		Trans-only
XLOC_000068	Dpse\GA26928,Dpse\GA26929-RB	2:753381-804243	296	216	237	117	161	141	312.694	226.433	237	117	168.792	147.824	0	0.000205924	8.78902e-05	1	1.70991e-10	2.04462e-10	1	0.00762761	0.00643908	0	0.46567	1.01838	0.191366	0.827013	1.01838	0.552708	64.82	FALSE	TRUE	FALSE	FALSE	FALSE	FALSE	FALSE	FALSE		Cis-only
XLOC_000070	Dpse\GA26930	2:808485-820770	1190	1838	680	791	623	877	1257.12	1926.78	680	791	653.153	919.447	1	1.43305e-32	1.93287e-32	1	0.0041148	0.00246481	1	1.56748e-05	2.26715e-05	1	-0.616071	-0.218143	-0.493345	0.275202	0.218143	0.397928	35.4088	FALSE	FALSE	FALSE	TRUE	FALSE	FALSE	FALSE	FALSE	TRUE	Cis + Trans
XLOC_000071	Dpse\GA21986	2:825954-828871	12	7	5	5	3	3	12.6768	7.3381	5	5	3.1452	3.1452	0	0.263176	0.0704033	0	1	0.338032	0	0.461127	0.225523	0	0.788712	0	0	0	0	0.788712	0	TRUE	FALSE	FALSE	FALSE	FALSE	FALSE	FALSE	FALSE		Conserved
XLOC_000076	Dpse\GA20644,Dpse\GA26932	2:871546-887115	379	351	255	175	233	217	400.376	367.953	255	175	244.277	227.503	0	0.233717	0.0632467	0	0.000133549	9.7138e-05	1	0.0182646	0.0141064	0	0.121831	0.543142	0.102635	0.440507	0.543142	0.421311	56.3161	FALSE	FALSE	FALSE	FALSE	FALSE	TRUE	FALSE	FALSE		Ambiguous
XLOC_000077	Dpse\GA13781	2:871546-887115	2789	3731	1841	2030	1874	2634	2946.3	3911.21	1841	2030	1964.7	2761.49	1	2.0238e-31	2.65789e-31	1	0.0025095	0.00154557	1	4.4188e-06	7.05493e-06	1	-0.40871	-0.14099	-0.491134	0.350144	0.14099	0.26772	34.4964	FALSE	FALSE	FALSE	TRUE	FALSE	FALSE	FALSE	FALSE	TRUE	Cis + Trans
XLOC_000078	Dpse\GA20661	2:889448-898718	6	16	4	5	2	4	6.3384	16.7728	4	5	2.0968	4.1936	1	0.0346897	0.0110031	0	1	0.338032	0	0.407175	0.204258	0	-1.40393	-0.321928	-1	0.678072	0.321928	1.082	22.9304	TRUE	FALSE	FALSE	FALSE	FALSE	FALSE	FALSE	FALSE		Conserved
XLOC_000080	Dpse\GA13782	2:923833-929566	822	925	487	340	451	523	868.361	969.678	487	340	472.828	548.313	1	0.0184559	0.00612206	0	3.58561e-07	3.33531e-07	1	2.48114e-08	5.71259e-08	1	-0.15921	0.518387	-0.213684	0.732071	0.518387	0.677597	43.344	FALSE	FALSE	FALSE	FALSE	TRUE	FALSE	FALSE	FALSE		Compensatory
XLOC_000081	Dpse\GA11039,Dpse\GA26933,Dpse\GA26934	2:929653-947030	833	550	578	278	609	359	879.981	576.565	578	278	638.476	376.376	0	1.59433e-15	1.32048e-15	1	5.30092e-25	1.16312e-24	1	0.000595283	0.000634253	1	0.609989	1.05598	0.762458	0.293526	1.05598	0.445995	70.3062	FALSE	FALSE	FALSE	TRUE	FALSE	FALSE	FALSE	FALSE	TRUE	Cis + Trans
XLOC_000082	Dpse\GA20685	2:929653-947030	596	552	444	368	363	334	629.614	578.662	444	368	380.569	350.166	0	0.142246	0.04034	0	0.00844875	0.00481522	1	0.275227	0.14798	0	0.121749	0.270854	0.120121	0.150732	0.270854	0.149105	64.4953	FALSE	FALSE	FALSE	FALSE	FALSE	TRUE	FALSE	FALSE		Ambiguous
XLOC_000083	Dpse\GA20694,Dpse\GA20708	2:954302-981331	420	601	317	321	210	311	443.688	630.028	317	321	220.164	326.052	1	1.25442e-08	7.45034e-09	1	0.905469	0.318364	0	0.000895769	0.000924998	1	-0.505871	-0.0180905	-0.566525	0.548435	0.0180905	0.487781	3.5761	FALSE	FALSE	TRUE	FALSE	FALSE	FALSE	FALSE	FALSE		Trans-only
XLOC_000084	Dpse\GA26935	2:954302-981331	307	408	229	220	148	196	324.315	427.706	229	220	155.163	205.486	1	0.000168886	7.27465e-05	1	0.705815	0.259707	0	0.00847336	0.00709121	0	-0.399226	0.0578441	-0.405256	0.463101	0.0578441	0.45707	11.2337	FALSE	FALSE	FALSE	FALSE	FALSE	FALSE	FALSE	TRUE		Ambiguous
XLOC_000085	Dpse\Sry-alpha	2:954302-981331	122	198	90	48	76	139	128.881	207.563	90	48	79.6784	145.728	1	1.49805e-05	7.15955e-06	1	0.000440585	0.000301465	1	1.08327e-07	2.22405e-07	1	-0.687515	0.906891	-0.871014	1.7779	0.906891	1.59441	36.2568	FALSE	FALSE	FALSE	TRUE	FALSE	FALSE	FALSE	FALSE	FALSE	Cis x Trans
XLOC_000086	Dpse\GA14741	2:954302-981331	39	65	26	31	20	24	41.1996	68.1395	26	31	20.968	25.1616	1	0.0124036	0.00423768	1	0.596642	0.226444	0	0.323854	0.169521	0	-0.725861	-0.253757	-0.263034	0.00927781	0.253757	0.472104	34.9594	FALSE	FALSE	FALSE	FALSE	FALSE	FALSE	FALSE	TRUE		Ambiguous
XLOC_000087	Dpse\GA20710	2:981569-988992	734	840	527	393	454	417	775.398	880.572	527	393	475.974	437.183	1	0.0105535	0.00363819	1	1.12222e-05	9.07375e-06	1	3.3849e-07	6.43398e-07	1	-0.183505	0.423274	0.122645	0.300629	0.423274	0.606778	41.0925	FALSE	FALSE	FALSE	TRUE	FALSE	FALSE	FALSE	FALSE	FALSE	Cis x Trans
XLOC_000088	Dpse\GA13784,Dpse\GA20713,Dpse\GA26936	2:989053-992301	1806	805	989	345	954	396	1907.86	843.881	989	345	1000.17	415.166	0	7.24338e-94	2.29098e-93	1	2.95551e-72	1.84289e-71	1	0.00158011	0.00155781	1	1.17684	1.51937	1.26849	0.250885	1.51937	0.342532	81.6031	FALSE	FALSE	FALSE	TRUE	FALSE	FALSE	FALSE	FALSE	TRUE	Cis + Trans
XLOC_000089	Dpse\GA20714	2:992408-1058118	909	928	722	450	468	392	960.268	972.822	722	450	490.651	410.973	1	0.784909	0.182858	0	1.84432e-15	2.82712e-15	1	9.65273e-11	3.05427e-10	1	-0.0187399	0.682074	0.255655	0.426419	0.682074	0.700814	49.3224	FALSE	FALSE	FALSE	FALSE	TRUE	FALSE	FALSE	FALSE		Compensatory
XLOC_000090	Dpse\GA15934	2:1067675-1076365	13	27	7	8	20	7	13.7332	28.3041	7	8	20.968	7.3388	1	0.0195205	0.00643979	0	1	0.338032	0	0.370892	0.189439	0	-1.04334	-0.192645	1.51457	1.70722	0.192645	0.850698	18.4642	TRUE	FALSE	FALSE	FALSE	FALSE	FALSE	FALSE	FALSE		Conserved
XLOC_000091	Dpse\GA20600	2:1084482-1086747	14	9	2	4	2	1	14.7896	9.4347	2	4	2.0968	1.0484	0	0.307456	0.0807429	0	0.6875	0.254135	0	0.359825	0.184859	0	0.648534	-1	1	2	1	1.64853	37.7567	TRUE	FALSE	FALSE	FALSE	FALSE	FALSE	FALSE	FALSE		Conserved
XLOC_000092	Dpse\GA30040	2:1091267-1096835	905	698	632	344	569	353	956.042	731.713	632	344	596.54	370.085	0	4.72173e-08	2.70885e-08	1	2.15863e-20	4.08299e-20	1	4.12827e-05	5.59046e-05	1	0.385795	0.877516	0.68876	0.188756	0.877516	0.491721	64.088	FALSE	FALSE	FALSE	TRUE	FALSE	FALSE	FALSE	FALSE	TRUE	Cis + Trans
XLOC_000093	Dpse\GA15957	2:1097650-1117898	542	826	312	280	302	415	572.569	865.896	312	280	316.617	435.086	1	8.95483e-15	7.18265e-15	1	0.202591	0.0873588	0	1.30198e-07	2.63672e-07	1	-0.596744	0.156119	-0.458563	0.614682	0.156119	0.752864	17.1752	FALSE	FALSE	TRUE	FALSE	FALSE	FALSE	FALSE	FALSE		Trans-only
XLOC_000095	Dpse\GA15317	2:1181807-1191993	311	373	319	229	153	161	328.54	391.016	319	229	160.405	168.792	1	0.0207019	0.00680475	0	0.00013911	0.000100975	1	1.23268e-05	1.82741e-05	1	-0.251156	0.478209	-0.073529	0.551738	0.478209	0.729365	39.6008	FALSE	FALSE	FALSE	FALSE	TRUE	FALSE	FALSE	FALSE		Compensatory
XLOC_000097	Dpse\GA15938,Dpse\GA16217	2:1192014-1215777	1082	862	596	304	509	312	1143.02	903.635	596	304	533.636	327.101	0	1.2258e-07	6.85856e-08	1	1.28125e-22	2.61867e-22	1	1.20959e-07	2.46789e-07	1	0.339045	0.971241	0.70612	0.265121	0.971241	0.632196	60.5725	FALSE	FALSE	FALSE	TRUE	FALSE	FALSE	FALSE	FALSE	TRUE	Cis + Trans
XLOC_000101	Dpse\GA15312	2:1235548-1244149	196	212	133	107	145	111	207.054	222.24	133	107	152.018	116.372	1	0.499133	0.123956	0	0.106388	0.0491185	0	0.0768755	0.0497575	0	-0.102106	0.313815	0.385493	0.0716778	0.313815	0.415921	43.0039	TRUE	FALSE	FALSE	FALSE	FALSE	FALSE	FALSE	FALSE		Conserved
XLOC_000102	Dpse\GA15263	2:1244702-1254004	88	220	58	159	65	115	92.9632	230.626	58	159	68.146	120.566	1	6.10826e-15	4.94875e-15	1	4.64257e-12	6.02456e-12	1	0.626471	0.287959	0	-1.31082	-1.4549	-0.823122	0.63178	1.4549	0.144078	90.9894	FALSE	TRUE	FALSE	FALSE	FALSE	FALSE	FALSE	FALSE		Cis-only
XLOC_000105	-	2:1267374-1271707	37	77	22	23	25	26	39.0868	80.7191	22	23	26.21	27.2584	1	0.000215489	9.17293e-05	1	1	0.338032	0	0.0697565	0.0457043	0	-1.04623	-0.0641303	-0.0565835	0.00754681	0.0641303	0.982098	6.12967	FALSE	FALSE	FALSE	FALSE	FALSE	FALSE	FALSE	TRUE		Ambiguous
XLOC_000106	Dpse\GA15308	2:1271885-1274682	318	192	186	82	170	65	335.935	201.274	186	82	178.228	68.146	0	6.16164e-09	3.7268e-09	1	1.871e-10	2.22879e-10	1	0.0602501	0.0401911	0	0.739025	1.18161	1.38702	0.205416	1.18161	0.442582	72.7506	FALSE	TRUE	FALSE	FALSE	FALSE	FALSE	FALSE	FALSE		Cis-only
XLOC_000107	Dpse\GA26940	2:1274737-1275403	17	55	7	30	13	18	17.9588	57.6565	7	30	13.6292	18.8712	1	2.18233e-06	1.10923e-06	1	0.000191076	0.000136628	1	0.635977	0.290743	0	-1.68279	-2.09954	-0.469485	1.63005	2.09954	0.416743	83.4381	FALSE	TRUE	FALSE	FALSE	FALSE	FALSE	FALSE	FALSE		Cis-only
XLOC_000108	Dpse\GA13794	2:1275631-1276312	100	116	45	82	61	65	105.64	121.603	45	82	63.9524	68.146	1	0.288233	0.0761641	0	0.00130739	0.000840378	1	0.0448037	0.0311763	0	-0.20302	-0.865699	-0.0916305	0.774068	0.865699	0.662679	56.6417	FALSE	FALSE	FALSE	FALSE	FALSE	TRUE	FALSE	FALSE		Ambiguous
XLOC_000109	Dpse\GA13793	2:1277258-1279850	37	16	29	14	12	12	39.0868	16.7728	29	14	12.5808	12.5808	0	0.00266726	0.00100227	1	0.0315395	0.0163655	0	0.830297	0.355048	0	1.22056	1.05063	0	1.05063	1.05063	0.169932	86.0775	FALSE	FALSE	FALSE	FALSE	FALSE	FALSE	FALSE	TRUE		Ambiguous
XLOC_000110	Dpse\GA15307	2:1300551-1305550	282	350	280	172	213	191	297.905	366.905	280	172	223.309	200.244	1	0.0073666	0.00259766	1	4.28361e-07	3.9579e-07	1	1.89515e-08	4.44626e-08	1	-0.300555	0.703018	0.157281	0.545737	0.703018	1.00357	41.1943	FALSE	FALSE	FALSE	TRUE	FALSE	FALSE	FALSE	FALSE	FALSE	Cis x Trans
XLOC_000113	-	2:1406647-1440104	35	17	17	16	7	5	36.974	17.8211	17	16	7.3388	5.242	0	0.00907334	0.00316026	1	1	0.338032	0	0.176904	0.10202	0	1.05292	0.0874628	0.485427	0.397964	0.0874628	0.965462	8.30666	FALSE	FALSE	FALSE	FALSE	FALSE	FALSE	FALSE	TRUE		Ambiguous
XLOC_000116	Dpse\GA21997	2:1440560-1442609	99	77	73	25	77	87	104.584	80.7191	73	25	80.7268	91.2108	0	0.0773622	0.0230873	0	1.27961e-06	1.12577e-06	1	0.00299715	0.00276893	1	0.373675	1.54597	-0.176157	1.72213	1.54597	1.17229	56.8734	FALSE	FALSE	FALSE	FALSE	TRUE	FALSE	FALSE	FALSE		Compensatory
XLOC_000120	Dpse\GA15097	2:1471431-1477570	89	85	66	30	46	49	94.0196	89.1055	66	30	48.2264	51.3716	0	0.767563	0.179452	0	0.000305597	0.000213468	1	0.00729458	0.00617791	0	0.0774471	1.1375	-0.0911479	1.22865	1.1375	1.06006	51.7621	FALSE	FALSE	FALSE	FALSE	FALSE	TRUE	FALSE	FALSE		Ambiguous
XLOC_000121	Dpse\GA22002,Dpse\GA26941	2:1481062-1488189	572	280	317	182	298	263	604.261	293.524	317	182	312.423	275.729	0	1.35625e-25	1.56172e-25	1	1.593e-09	1.77502e-09	1	0.175442	0.101288	0	1.04169	0.800544	0.18025	0.620295	0.800544	0.241148	76.8503	FALSE	TRUE	FALSE	FALSE	FALSE	FALSE	FALSE	FALSE		Cis-only
XLOC_000122	Dpse\GA22005	2:1491628-1496645	1726	942	973	768	649	720	1823.35	987.499	973	768	680.412	754.848	0	1.00325e-56	2.08209e-56	1	9.85522e-07	8.75762e-07	1	1.73535e-09	4.71907e-09	1	0.884738	0.341333	-0.149778	0.491112	0.341333	0.543405	38.5802	FALSE	FALSE	FALSE	TRUE	FALSE	FALSE	FALSE	FALSE	TRUE	Cis + Trans
XLOC_000128	Dpse\GA15947,Dpse\GA15949,Dpse\GA22010,Dpse\Tpi	2:1533467-1556035	5236	5638	3342	2790	3229	3194	5531.31	5910.32	3342	2790	3385.28	3348.59	1	0.000408948	0.000169208	1	1.90793e-12	2.51431e-12	1	7.58902e-15	3.92763e-14	1	-0.0956138	0.260447	0.0157231	0.244723	0.260447	0.35606	42.2455	FALSE	FALSE	FALSE	TRUE	FALSE	FALSE	FALSE	FALSE	FALSE	Cis x Trans
XLOC_000131	-	2:1560234-1561358	222	273	162	131	135	142	234.521	286.186	162	131	141.534	148.873	1	0.0252252	0.00818752	0	0.0794899	0.0377013	0	0.00554744	0.00482325	1	-0.287237	0.306427	-0.0729315	0.379359	0.306427	0.593664	34.044	FALSE	FALSE	FALSE	FALSE	FALSE	FALSE	TRUE	FALSE		Ambiguous
XLOC_000134	Dpse\GA26946	2:1568549-1570619	24	34	10	11	25	10	25.3536	35.6422	10	11	26.21	10.484	1	0.245061	0.0660943	0	1	0.338032	0	0.618111	0.285069	0	-0.491396	-0.137504	1.32193	1.45943	0.137504	0.353892	27.9822	TRUE	FALSE	FALSE	FALSE	FALSE	FALSE	FALSE	FALSE		Conserved
XLOC_000136	Dpse\GA16022,Dpse\GA16204	2:1573511-1577180	160	481	164	120	96	159	169.024	504.232	164	120	100.646	166.696	1	1.41177e-39	2.18959e-39	1	0.0105963	0.00595308	0	1.61422e-21	1.53415e-20	1	-1.57686	0.450661	-0.72792	1.17858	0.450661	2.02752	18.1852	FALSE	FALSE	TRUE	FALSE	FALSE	FALSE	FALSE	FALSE		Trans-only
XLOC_000138	Dpse\GA26948,Dpse\GA26949	2:1586626-1589387	831	683	582	219	500	298	877.868	715.989	582	219	524.2	312.423	0	4.86152e-05	2.20971e-05	1	8.84438e-39	2.89654e-38	1	3.81561e-17	2.41463e-16	1	0.294067	1.41009	0.746616	0.663473	1.41009	1.11602	55.8206	FALSE	FALSE	FALSE	TRUE	FALSE	FALSE	FALSE	FALSE	TRUE	Cis + Trans
XLOC_000139	Dpse\GA19144	2:1589519-1598587	1058	1272	863	593	820	632	1117.67	1333.44	863	593	859.688	662.589	1	1.26744e-05	6.09359e-06	1	1.55369e-12	2.05855e-12	1	1.53073e-16	9.28235e-16	1	-0.254654	0.541328	0.375699	0.165629	0.541328	0.795983	40.4789	FALSE	FALSE	FALSE	TRUE	FALSE	FALSE	FALSE	FALSE	FALSE	Cis x Trans
XLOC_000140	Dpse\GA10956	2:1599486-1605036	255	338	188	170	159	154	269.382	354.325	188	170	166.696	161.454	1	0.000751497	0.000301554	1	0.368953	0.149159	0	0.00523714	0.00458243	1	-0.395421	0.145198	0.0460964	0.0991015	0.145198	0.540619	21.1715	FALSE	FALSE	TRUE	FALSE	FALSE	FALSE	FALSE	FALSE		Trans-only
XLOC_000141	Dpse\GA14925	2:1605434-1607285	60	105	24	50	25	41	63.384	110.072	24	50	26.21	42.9844	1	0.000436892	0.000180358	1	0.00337223	0.00204666	1	0.564909	0.264975	0	-0.79625	-1.05889	-0.713696	0.345198	1.05889	0.262643	80.1259	FALSE	TRUE	FALSE	FALSE	FALSE	FALSE	FALSE	FALSE		Cis-only
XLOC_000143	Dpse\GA19143	2:1618510-1621232	365	315	223	128	198	182	385.586	330.214	223	128	207.583	190.809	0	0.0433615	0.0135812	0	4.48991e-07	4.13467e-07	1	0.00304926	0.00280715	1	0.223649	0.8009	0.121562	0.679338	0.8009	0.577251	58.1141	FALSE	FALSE	FALSE	FALSE	TRUE	FALSE	FALSE	FALSE		Compensatory
XLOC_000145	Dpse\GA12422	2:1689093-1690724	1970	2306	1149	979	1156	1399	2081.11	2417.38	1149	979	1211.95	1466.71	1	5.81639e-07	3.07839e-07	1	0.000247024	0.000174542	1	4.3111e-09	1.10573e-08	1	-0.216092	0.230998	-0.275255	0.506253	0.230998	0.44709	34.0661	FALSE	FALSE	FALSE	TRUE	FALSE	FALSE	FALSE	FALSE	FALSE	Cis x Trans
XLOC_000146	Dpse\GA19136	2:1750587-1752894	1682	2560	783	976	1054	1515	1776.86	2683.65	783	976	1105.01	1588.33	1	2.7105e-42	4.40673e-42	1	4.59959e-06	3.86042e-06	1	0.000814701	0.000848323	1	-0.594862	-0.317869	-0.523443	0.205574	0.317869	0.276993	53.4358	FALSE	FALSE	FALSE	TRUE	FALSE	FALSE	FALSE	FALSE	TRUE	Cis + Trans
XLOC_000147	Dpse\GA16027	2:1758327-1759653	66	84	47	17	25	37	69.7224	88.0572	47	17	26.21	38.7908	1	0.150614	0.0424967	0	0.000226882	0.00016098	1	9.92505e-05	0.000125678	1	-0.336819	1.46713	-0.565597	2.03272	1.46713	1.80394	44.8516	FALSE	FALSE	FALSE	FALSE	TRUE	FALSE	FALSE	FALSE		Compensatory
XLOC_000148	Dpse\GA26951,Dpse\GA26952	2:1759693-1779797	17	46	13	5	5	27	17.9588	48.2218	13	5	5.242	28.3068	1	0.000101477	4.45855e-05	1	0.0962524	0.0448139	0	0.000779853	0.000815285	1	-1.42499	1.37851	-2.43296	3.81147	1.37851	2.80351	32.9628	FALSE	FALSE	TRUE	FALSE	FALSE	FALSE	FALSE	FALSE		Trans-only
XLOC_000149	Dpse\GA26951	2:1759693-1779797	1420	1592	930	768	869	979	1500.09	1668.89	930	768	911.06	1026.38	1	0.00300083	0.00111851	1	9.2347e-05	6.82888e-05	1	8.04321e-07	1.43492e-06	1	-0.153845	0.276124	-0.171953	0.448077	0.276124	0.429969	39.1059	FALSE	FALSE	FALSE	TRUE	FALSE	FALSE	FALSE	FALSE	FALSE	Cis x Trans
XLOC_000150	Dpse\GA16029	2:1779933-1789476	253	425	149	166	124	171	267.269	445.527	149	166	130.002	179.276	1	2.60181e-11	1.81026e-11	1	0.367348	0.148646	0	0.00375739	0.0033828	1	-0.737221	-0.155871	-0.463656	0.307785	0.155871	0.58135	21.143	FALSE	FALSE	TRUE	FALSE	FALSE	FALSE	FALSE	FALSE		Trans-only
XLOC_000152	Dpse\GA26954	2:1829138-1835647	188	212	155	101	89	96	198.603	222.24	155	101	93.3076	100.646	1	0.261717	0.0701036	0	0.000889203	0.000586255	1	0.000860741	0.000891999	1	-0.162227	0.617913	-0.109229	0.727142	0.617913	0.78014	44.1981	FALSE	FALSE	FALSE	FALSE	TRUE	FALSE	FALSE	FALSE		Compensatory
XLOC_000154	-	2:1852259-1852790	521	25	156	19	91	38	550.384	26.2075	156	19	95.4044	39.8392	0	7.00366e-129	3.17046e-128	1	5.87207e-28	1.45965e-27	1	0.00337796	0.00308046	1	4.39239	3.03747	1.25987	1.77761	3.03747	1.35491	69.1532	FALSE	FALSE	FALSE	TRUE	FALSE	FALSE	FALSE	FALSE	TRUE	Cis + Trans
XLOC_000156	Dpse\GA11267	2:1867937-1870057	1412	2492	1234	955	967	1042	1491.64	2612.36	1234	955	1013.8	1092.43	1	2.06424e-69	4.94254e-69	1	2.68702e-09	2.94938e-09	1	2.00897e-52	1.22107e-50	1	-0.808459	0.36977	-0.107767	0.477537	0.36977	1.17823	23.887	FALSE	FALSE	FALSE	TRUE	FALSE	FALSE	FALSE	FALSE	FALSE	Cis x Trans
XLOC_000158	-	2:1886351-1887929	27	104	24	27	6	36	28.5228	109.023	24	27	6.2904	37.7424	1	1.74492e-12	1.27789e-12	1	0.779768	0.282214	0	0.000857808	0.000889312	1	-1.93445	-0.169925	-2.58496	2.41504	0.169925	1.76452	8.78416	FALSE	FALSE	TRUE	FALSE	FALSE	FALSE	FALSE	FALSE		Trans-only
XLOC_000160	Dpse\GA13095	2:1893658-1899045	235	199	128	115	94	94	248.254	208.612	128	115	98.5496	98.5496	0	0.0676813	0.020451	0	0.441483	0.174518	0	0.691418	0.309803	0	0.250997	0.15451	0	0.15451	0.15451	0.0964869	61.5585	TRUE	FALSE	FALSE	FALSE	FALSE	FALSE	FALSE	FALSE		Conserved
XLOC_000161	Dpse\GA13968	2:1899075-1902619	1140	1264	719	537	719	706	1204.3	1325.05	719	537	753.8	740.17	1	0.0170064	0.00567503	0	3.12456e-07	2.92246e-07	1	2.63979e-08	6.0256e-08	1	-0.137858	0.42107	0.0263236	0.394746	0.42107	0.558928	42.9664	FALSE	FALSE	FALSE	FALSE	TRUE	FALSE	FALSE	FALSE		Compensatory
XLOC_000162	-	2:1908146-1915580	137	133	59	84	27	55	144.727	139.424	59	84	28.3068	57.662	0	0.76676	0.179293	0	0.0443729	0.0222606	0	0.0646671	0.0427448	0	0.0538542	-0.509674	-1.02647	0.516798	0.509674	0.563529	47.491	TRUE	FALSE	FALSE	FALSE	FALSE	FALSE	FALSE	FALSE		Conserved
XLOC_000164	-	2:1981642-1983594	35	36	16	4	37	31	36.974	37.7388	16	4	38.7908	32.5004	1	0.907561	0.205483	0	0.0118179	0.0065527	0	0.0212991	0.0161964	0	-0.0295374	2	0.255257	1.74474	2	2.02954	49.6335	TRUE	FALSE	FALSE	FALSE	FALSE	FALSE	FALSE	FALSE		Conserved
XLOC_000166	Dpse\GA30065	2:2069038-2174734	2424	2537	1409	1048	1684	1354	2560.71	2659.54	1409	1048	1765.51	1419.53	1	0.170603	0.047608	0	3.44943e-13	4.75584e-13	1	1.15952e-11	4.07874e-11	1	-0.0546293	0.427033	0.314664	0.112368	0.427033	0.481662	46.9941	FALSE	FALSE	FALSE	FALSE	TRUE	FALSE	FALSE	FALSE		Compensatory
XLOC_000167	Dpse\GA26960	2:2178489-2180035	439	927	260	435	172	462	463.76	971.774	260	435	180.325	484.361	1	7.27607e-42	1.17372e-41	1	3.25237e-11	4.0423e-11	1	0.021833	0.016559	0	-1.06724	-0.742504	-1.42548	0.682981	0.742504	0.32474	69.5721	FALSE	TRUE	FALSE	FALSE	FALSE	FALSE	FALSE	FALSE		Cis-only
XLOC_000168	Dpse\GA15183	2:2180989-2206361	215	144	159	92	132	83	227.126	150.955	159	92	138.389	87.0172	0	7.08329e-05	3.16691e-05	1	2.80077e-05	2.17303e-05	1	0.451799	0.221541	0	0.589372	0.789321	0.669355	0.119966	0.789321	0.199949	79.7883	FALSE	TRUE	FALSE	FALSE	FALSE	FALSE	FALSE	FALSE		Cis-only
XLOC_000169	Dpse\GA15185	2:2206539-2208043	551	2360	200	833	127	1188	582.076	2473.99	200	833	133.147	1245.5	1	8.06446e-276	1.02475e-274	1	2.60097e-92	2.15836e-91	1	0.819167	0.351266	0	-2.08756	-2.05832	-3.22563	1.16732	2.05832	0.0292416	98.5992	FALSE	TRUE	FALSE	FALSE	FALSE	FALSE	FALSE	FALSE		Cis-only
XLOC_000170	-	2:2218093-2219570	76	74	37	35	53	36	80.2864	77.5742	37	35	55.5652	37.7424	0	0.873248	0.199744	0	0.906294	0.318552	0	1	0.400243	0	0.0495787	0.0801703	0.557995	0.477825	0.0801703	0.0305916	72.3807	TRUE	FALSE	FALSE	FALSE	FALSE	FALSE	FALSE	FALSE		Conserved
XLOC_000171	Dpse\GA15116	2:2252251-2262006	68	68	25	35	55	28	71.8352	71.2844	25	35	57.662	29.3552	0	1	0.221836	0	0.245061	0.103429	0	0.283651	0.151573	0	0.0111046	-0.485427	0.974005	1.45943	0.485427	0.496531	49.4346	TRUE	FALSE	FALSE	FALSE	FALSE	FALSE	FALSE	FALSE		Conserved
XLOC_000172	Dpse\GA15122	2:2290660-2304098	771	783	468	330	405	390	814.484	820.819	468	330	424.602	408.876	1	0.882044	0.201343	0	1.16632e-06	1.03103e-06	1	3.97682e-05	5.39375e-05	1	-0.0111769	0.504043	0.0544478	0.449595	0.504043	0.515219	49.4517	FALSE	FALSE	FALSE	FALSE	TRUE	FALSE	FALSE	FALSE		Compensatory
XLOC_000173	-	2:2304166-2304636	20	9	10	7	5	2	21.128	9.4347	10	7	5.242	2.0968	0	0.0427739	0.0134146	0	0.629059	0.236269	0	0.527771	0.251298	0	1.16311	0.514573	1.32193	0.807355	0.514573	0.648534	44.2412	TRUE	FALSE	FALSE	FALSE	FALSE	FALSE	FALSE	FALSE		Conserved
XLOC_000174	Dpse\GA15123	2:2318131-2320304	1803	1416	1057	635	940	692	1904.69	1484.39	1057	635	985.496	725.493	0	5.05815e-13	3.78861e-13	1	7.95174e-25	1.72929e-24	1	2.06505e-05	2.93644e-05	1	0.359683	0.735147	0.441889	0.293258	0.735147	0.375464	66.193	FALSE	FALSE	FALSE	TRUE	FALSE	FALSE	FALSE	FALSE	TRUE	Cis + Trans
XLOC_000176	Dpse\GA15061	2:2332907-2341917	215	135	86	32	136	112	227.126	141.52	86	32	142.582	117.421	0	8.58712e-06	4.1897e-06	1	6.90473e-07	6.22851e-07	1	0.0273305	0.0202238	0	0.682482	1.42626	0.280108	1.14616	1.42626	0.743783	65.725	FALSE	TRUE	FALSE	FALSE	FALSE	FALSE	FALSE	FALSE		Cis-only
XLOC_000178	Dpse\GA14800	2:2365440-2371552	46	33	37	41	18	12	48.5944	34.5939	37	41	18.8712	12.5808	0	0.123853	0.0355624	0	0.734342	0.26822	0	0.207606	0.116788	0	0.490272	-0.148099	0.584963	0.733061	0.148099	0.638371	18.8308	TRUE	FALSE	FALSE	FALSE	FALSE	FALSE	FALSE	FALSE		Conserved
XLOC_000179	Dpse\Obp99a	2:2365440-2371552	17	19	7	7	7	8	17.9588	19.9177	7	7	7.3388	8.3872	1	0.742829	0.174316	0	1	0.338032	0	1	0.400243	0	-0.14936	0	-0.192645	0.192645	0	0.14936	0	TRUE	FALSE	FALSE	FALSE	FALSE	FALSE	FALSE	FALSE		Conserved
XLOC_000180	Dpse\GA14875	2:2365440-2371552	44	44	23	11	16	16	46.4816	46.1252	23	11	16.7744	16.7744	0	1	0.221836	0	0.0576127	0.0282791	0	0.106405	0.0660252	0	0.0111046	1.06413	0	1.06413	1.06413	1.05303	50.2623	TRUE	FALSE	FALSE	FALSE	FALSE	FALSE	FALSE	FALSE		Conserved
XLOC_000189	Dpse\GA15056,Dpse\GA15157,Dpse\GA19293	2:2420131-2441497	463	325	258	123	173	86	489.113	340.697	258	123	181.373	90.1624	0	2.55612e-07	1.3915e-07	1	3.98839e-12	5.1909e-12	1	0.00343271	0.00312276	1	0.521677	1.06871	1.00836	0.0603493	1.06871	0.547036	66.1435	FALSE	FALSE	FALSE	TRUE	FALSE	FALSE	FALSE	FALSE	TRUE	Cis + Trans
XLOC_000190	Dpse\GA15157	2:2420131-2441497	357	323	286	256	225	122	377.135	338.601	286	256	235.89	127.905	0	0.155233	0.0436554	0	0.212852	0.091426	0	1	0.400243	0	0.155494	0.159871	0.883044	0.723173	0.159871	0.00437686	97.3352	TRUE	FALSE	FALSE	FALSE	FALSE	FALSE	FALSE	FALSE		Conserved
XLOC_000191	Dpse\GA20472	2:2420131-2441497	296	211	300	146	214	112	312.694	221.191	300	146	224.358	117.421	0	9.34198e-05	4.11954e-05	1	2.5244e-13	3.49576e-13	1	0.00543238	0.00473109	1	0.499459	1.03899	0.934112	0.104882	1.03899	0.539535	65.8204	FALSE	FALSE	FALSE	TRUE	FALSE	FALSE	FALSE	FALSE	TRUE	Cis + Trans
XLOC_000192	Dpse\GA20469	2:2420131-2441497	355	435	219	158	145	218	375.022	456.01	219	158	152.018	228.551	1	0.00548564	0.00197012	1	0.00196117	0.00122669	1	3.12956e-05	4.31198e-05	1	-0.282092	0.471006	-0.588275	1.05928	0.471006	0.753098	38.4776	FALSE	FALSE	FALSE	TRUE	FALSE	FALSE	FALSE	FALSE	FALSE	Cis x Trans
XLOC_000193	Dpse\GA15162	2:2420131-2441497	892	976	486	514	369	373	942.309	1023.14	486	514	386.86	391.053	1	0.0710922	0.021357	0	0.393218	0.157584	0	0.755844	0.330566	0	-0.118733	-0.080812	-0.0155548	0.0652572	0.080812	0.0379208	68.0621	TRUE	FALSE	FALSE	FALSE	FALSE	FALSE	FALSE	FALSE		Conserved
XLOC_000194	Dpse\GA19290	2:2441611-2446125	825	490	368	160	368	164	871.53	513.667	368	160	385.811	171.938	0	3.8916e-22	4.06734e-22	1	6.89236e-20	1.27206e-19	1	0.00539433	0.00470265	1	0.762717	1.20163	1.16601	0.0356239	1.20163	0.438917	73.2458	FALSE	FALSE	FALSE	TRUE	FALSE	FALSE	FALSE	FALSE	TRUE	Cis + Trans
XLOC_000195	Dpse\GA19546	2:2460994-2464767	12	44	4	12	16	36	12.6768	46.1252	4	12	16.7744	37.7424	1	8.21966e-06	4.01582e-06	1	0.0768127	0.0365809	0	0.749031	0.328539	0	-1.86336	-1.58496	-1.16993	0.415037	1.58496	0.278402	85.0592	FALSE	FALSE	FALSE	FALSE	FALSE	FALSE	FALSE	TRUE		Ambiguous
XLOC_000197	Dpse\GA15014,Dpse\GA19538	2:2564863-2569523	1664	902	966	310	1023	409	1757.85	945.567	966	310	1072.51	428.796	0	8.14407e-56	1.67339e-55	1	1.05969e-78	7.13142e-78	1	7.59725e-12	2.735e-11	1	0.894561	1.63975	1.32263	0.317122	1.63975	0.745194	68.7543	FALSE	FALSE	FALSE	TRUE	FALSE	FALSE	FALSE	FALSE	TRUE	Cis + Trans
XLOC_000198	Dpse\GA26964	2:2569704-2571443	2269	340	1067	175	534	97	2396.97	356.422	1067	175	559.846	101.695	0	0	0	1	2.12555e-156	4.11555e-155	1	0.314546	0.165411	0	2.74955	2.60813	2.46078	0.14735	2.60813	0.141421	94.8566	FALSE	TRUE	FALSE	FALSE	FALSE	FALSE	FALSE	FALSE		Cis-only
XLOC_000199	Dpse\GA26965	2:2571585-2575504	88	420	49	278	21	166	92.9632	440.286	49	278	22.0164	174.034	1	1.23727e-55	2.52436e-55	1	5.3826e-40	1.83071e-39	1	0.394624	0.199417	0	-2.24371	-2.50423	-2.98272	0.478491	2.50423	0.260522	90.577	FALSE	TRUE	FALSE	FALSE	FALSE	FALSE	FALSE	FALSE		Cis-only
XLOC_000200	Dpse\GA17995	2:2576066-2598665	581	691	404	289	323	358	613.768	724.375	404	289	338.633	375.327	1	0.00239652	0.000904292	1	1.42588e-05	1.14285e-05	1	1.19476e-07	2.44146e-07	1	-0.239043	0.483286	-0.148425	0.631711	0.483286	0.722329	40.0863	FALSE	FALSE	FALSE	TRUE	FALSE	FALSE	FALSE	FALSE	FALSE	Cis x Trans
XLOC_000201	Dpse\GA14233,Dpse\GA18006	2:2600927-2607000	3109	4345	2443	1926	2157	2219	3284.35	4554.86	2443	1926	2261.4	2326.4	1	7.36046e-47	1.31309e-46	1	5.474e-15	8.20858e-15	1	4.49002e-50	2.34701e-48	1	-0.471801	0.343046	-0.0408835	0.38393	0.343046	0.814847	29.6268	FALSE	FALSE	FALSE	TRUE	FALSE	FALSE	FALSE	FALSE	FALSE	Cis x Trans
XLOC_000202	Dpse\GA26967	2:2607595-2611890	421	86	291	78	160	58	444.744	90.1538	291	78	167.744	60.8072	0	3.15787e-57	6.60095e-57	1	5.21728e-30	1.36612e-29	1	0.117239	0.0717092	0	2.30252	1.89947	1.46395	0.435526	1.89947	0.403043	82.4955	FALSE	TRUE	FALSE	FALSE	FALSE	FALSE	FALSE	FALSE		Cis-only
XLOC_000203	Dpse\GA26968	2:2607595-2611890	175	253	112	136	104	127	184.87	265.22	112	136	109.034	133.147	1	0.00012914	5.6245e-05	1	0.144	0.0643607	0	0.337194	0.175032	0	-0.520678	-0.280108	-0.288245	0.00813705	0.280108	0.24057	53.7968	FALSE	FALSE	FALSE	FALSE	FALSE	FALSE	FALSE	TRUE		Ambiguous
XLOC_000204	Dpse\GA18041	2:2611893-2614312	137	348	86	178	80	175	144.727	364.808	86	178	83.872	183.47	1	3.66513e-23	3.94448e-23	1	1.54219e-08	1.60725e-08	1	0.246456	0.135266	0	-1.33381	-1.04947	-1.12928	0.0798143	1.04947	0.284338	78.6822	FALSE	TRUE	FALSE	FALSE	FALSE	FALSE	FALSE	FALSE		Cis-only
XLOC_000206	Dpse\GA30093	2:2657092-2658013	9	27	4	16	4	3	9.5076	28.3041	4	16	4.1936	3.1452	1	0.00256321	0.000964675	1	0.0118179	0.0065527	0	0.750828	0.329033	0	-1.57386	-2	0.415037	2.41504	2	0.426142	82.4354	FALSE	FALSE	FALSE	FALSE	FALSE	FALSE	FALSE	TRUE		Ambiguous
XLOC_000207	Dpse\GA26970,Dpse\GA30103	2:2667959-2679446	644	939	578	592	493	449	680.322	984.354	578	592	516.861	470.732	1	9.45538e-14	7.30504e-14	1	0.703919	0.259096	0	7.02238e-06	1.09053e-05	1	-0.53296	-0.0345277	0.134872	0.1694	0.0345277	0.498432	6.47848	FALSE	FALSE	TRUE	FALSE	FALSE	FALSE	FALSE	FALSE		Trans-only
XLOC_000208	Dpse\GA30108	2:2667959-2679446	7165	2390	4791	1040	2231	521	7569.11	2505.44	4791	1040	2338.98	546.216	0	0	0	1	0	0	1	3.1609e-25	4.13064e-24	1	1.59506	2.20374	2.09834	0.105408	2.20374	0.608683	78.3574	FALSE	FALSE	FALSE	TRUE	FALSE	FALSE	FALSE	FALSE	TRUE	Cis + Trans
XLOC_000209	Dpse\GA30104,Dpse\GA30109	2:2667959-2679446	2971	343	1915	119	953	89	3138.56	359.567	1915	119	999.125	93.3076	0	0	0	1	0	0	1	7.54653e-09	1.87486e-08	1	3.12577	4.00831	3.4206	0.587712	4.00831	0.882538	81.9553	FALSE	FALSE	FALSE	TRUE	FALSE	FALSE	FALSE	FALSE	TRUE	Cis + Trans
XLOC_000210	-	2:2682218-2683391	10	13	6	7	8	2	10.564	13.6279	6	7	8.3872	2.0968	1	0.541256	0.133072	0	1	0.338032	0	1	0.400243	0	-0.367407	-0.222392	2	2.22239	0.222392	0.145015	60.5303	TRUE	FALSE	FALSE	FALSE	FALSE	FALSE	FALSE	FALSE		Conserved
XLOC_000211	-	2:2696960-2698533	204	24	85	21	49	25	215.506	25.1592	85	21	51.3716	26.21	0	7.23129e-39	1.10498e-38	1	2.58267e-10	3.04208e-10	1	0.0245288	0.0183533	0	3.09857	2.01707	0.970854	1.04622	2.01707	1.08149	65.097	FALSE	TRUE	FALSE	FALSE	FALSE	FALSE	FALSE	FALSE		Cis-only
XLOC_000212	Dpse\GA26971,Dpse\GA30047	2:2711690-2714724	34	53	43	15	30	10	35.9176	55.5599	43	15	31.452	10.484	1	0.0354496	0.011222	0	0.000306947	0.000214276	1	4.62232e-05	6.20016e-05	1	-0.629353	1.51937	1.58496	0.0655883	1.51937	2.14873	41.4213	FALSE	FALSE	FALSE	FALSE	TRUE	FALSE	FALSE	FALSE		Compensatory
XLOC_000215	-	2:2792670-2793199	200	62	75	65	29	29	211.28	64.9946	75	65	30.4036	30.4036	0	1.08908e-19	1.05175e-19	1	0.44699	0.176284	0	3.66461e-06	5.94523e-06	1	1.70076	0.206451	0	0.206451	0.206451	1.49431	12.1387	FALSE	FALSE	TRUE	FALSE	FALSE	FALSE	FALSE	FALSE		Trans-only
XLOC_000219	Dpse\GA18138	2:2831692-2836328	6	34	12	6	7	36	6.3384	35.6422	12	6	7.3388	37.7424	1	4.8736e-06	2.41445e-06	1	0.237885	0.100631	0	0.000113535	0.000141639	1	-2.4914	1	-2.36257	3.36257	1	3.4914	22.2648	FALSE	FALSE	TRUE	FALSE	FALSE	FALSE	FALSE	FALSE		Trans-only
XLOC_000223	Dpse\GA26976	2:2925833-2997770	138	214	83	64	121	101	145.783	224.336	83	64	126.856	105.888	1	3.75696e-05	1.72826e-05	1	0.137378	0.0616594	0	0.000572044	0.00061178	1	-0.621838	0.375039	0.260652	0.114388	0.375039	0.996877	27.3369	FALSE	FALSE	TRUE	FALSE	FALSE	FALSE	FALSE	FALSE		Trans-only
XLOC_000224	Dpse\GA12550	2:3005663-3031008	757	402	531	128	1266	434	799.695	421.417	531	128	1327.27	455.006	0	1.07379e-27	1.2984e-27	1	3.40958e-59	1.73814e-58	1	3.8303e-12	1.43834e-11	1	0.924202	2.05257	1.54451	0.508058	2.05257	1.12837	64.5272	FALSE	FALSE	FALSE	TRUE	FALSE	FALSE	FALSE	FALSE	TRUE	Cis + Trans
XLOC_000225	Dpse\GA10118	2:3005663-3031008	3089	727	1675	353	1818	469	3263.22	762.114	1675	353	1905.99	491.7	0	0	0	1	2.67778e-205	7.98762e-204	1	0.150031	0.0886144	0	2.09822	2.24642	1.95469	0.291729	2.24642	0.148204	93.811	FALSE	TRUE	FALSE	FALSE	FALSE	FALSE	FALSE	FALSE		Cis-only
XLOC_000226	Dpse\GA14092,Dpse\GA26977,Dpse\GA26978	2:3005663-3031008	3938	2172	3147	1103	1362	852	4160.1	2276.91	3147	1103	1427.92	893.237	0	1.05032e-123	4.50134e-123	1	1.16595e-224	4.08535e-223	1	6.96412e-25	8.6673e-24	1	0.869544	1.51254	0.676801	0.835743	1.51254	0.643001	70.1699	FALSE	FALSE	FALSE	TRUE	FALSE	FALSE	FALSE	FALSE	TRUE	Cis + Trans
XLOC_000227	Dpse\GA26979	2:3005663-3031008	225	169	138	71	135	94	237.69	177.163	138	71	141.534	98.5496	0	0.00368373	0.00135851	1	4.16837e-06	3.50917e-06	1	0.0378995	0.0270269	0	0.424006	0.958777	0.522227	0.436551	0.958777	0.534771	64.1946	FALSE	TRUE	FALSE	FALSE	FALSE	FALSE	FALSE	FALSE		Cis-only
XLOC_000228	Dpse\GA16046	2:3005663-3031008	227	249	146	101	112	127	239.803	261.027	146	101	117.421	133.147	1	0.347664	0.0898363	0	0.00501319	0.00295958	1	0.00404591	0.00362134	1	-0.122349	0.531613	-0.18133	0.712943	0.531613	0.653962	44.8401	FALSE	FALSE	FALSE	FALSE	TRUE	FALSE	FALSE	FALSE		Compensatory
XLOC_000229	Dpse\GA26980	2:3031289-3034696	208	267	123	118	117	115	219.731	279.896	123	118	122.663	120.566	1	0.00717157	0.00253815	1	0.796732	0.287035	0	0.0835384	0.0535659	0	-0.349152	0.0598715	0.0248747	0.0349968	0.0598715	0.409023	12.7686	FALSE	FALSE	FALSE	FALSE	FALSE	FALSE	FALSE	TRUE		Ambiguous
XLOC_000230	Dpse\GA10230	2:3034811-3036901	39	43	21	17	17	10	41.1996	45.0769	21	17	17.8228	10.484	1	0.746534	0.175129	0	0.627103	0.235855	0	0.559294	0.262765	0	-0.129758	0.304855	0.765535	0.46068	0.304855	0.434613	41.2263	TRUE	FALSE	FALSE	FALSE	FALSE	FALSE	FALSE	FALSE		Conserved
XLOC_000232	Dpse\GA10276	2:3050180-3060503	1425	220	1062	96	959	58	1505.37	230.626	1062	96	1005.42	60.8072	0	2.14496e-229	2.11376e-228	1	1.28759e-206	3.8934e-205	1	2.58239e-05	3.60347e-05	1	2.70649	3.46761	4.04741	0.5798	3.46761	0.761114	82.0013	FALSE	FALSE	FALSE	TRUE	FALSE	FALSE	FALSE	FALSE	TRUE	Cis + Trans
XLOC_000233	Dpse\GA19790	2:3060681-3061699	811	828	511	350	528	420	856.74	867.992	511	350	553.555	440.328	1	0.791076	0.184058	0	4.54778e-08	4.56297e-08	1	3.45954e-06	5.63704e-06	1	-0.0188243	0.545968	0.330149	0.21582	0.545968	0.564793	49.1526	FALSE	FALSE	FALSE	FALSE	TRUE	FALSE	FALSE	FALSE		Compensatory
XLOC_000235	Dpse\GA12555	2:3074079-3111891	13	37	11	4	82	66	13.7332	38.7871	11	4	85.9688	69.1944	1	0.000409541	0.000169405	1	0.118469	0.0539404	0	0.00173718	0.00169857	1	-1.49791	1.45943	0.313158	1.14627	1.45943	2.95734	33.0429	FALSE	FALSE	TRUE	FALSE	FALSE	FALSE	FALSE	FALSE		Trans-only
XLOC_000236	Dpse\GA19815	2:3074079-3111891	452	401	267	191	159	127	477.493	420.368	267	191	166.696	133.147	0	0.0614533	0.018694	0	0.00044511	0.000304372	1	0.0739953	0.0481197	0	0.183825	0.483267	0.324198	0.159069	0.483267	0.299442	61.7429	FALSE	FALSE	FALSE	FALSE	FALSE	TRUE	FALSE	FALSE		Ambiguous
XLOC_000239	Dpse\GA19825	2:3118053-3123655	546	592	366	284	393	352	576.794	620.594	366	284	412.021	369.037	1	0.203439	0.0558036	0	0.00146866	0.00093722	1	0.000916634	0.000944677	1	-0.105592	0.365953	0.158954	0.206999	0.365953	0.471544	43.696	FALSE	FALSE	FALSE	FALSE	TRUE	FALSE	FALSE	FALSE		Compensatory
XLOC_000240	Dpse\GA26985	2:3127920-3131479	3285	3152	2102	1290	1966	1543	3470.27	3304.24	2102	1290	2061.15	1617.68	0	0.0449813	0.0140369	0	1.73665e-44	6.51938e-44	1	8.34213e-25	1.02361e-23	1	0.0707304	0.704392	0.349525	0.354866	0.704392	0.633661	52.643	FALSE	FALSE	FALSE	FALSE	TRUE	FALSE	FALSE	FALSE		Compensatory
XLOC_000241	Dpse\GA21732	2:3132273-3136684	32	76	39	33	37	39	33.8048	79.6708	39	33	38.7908	40.8876	1	1.14616e-05	5.53254e-06	1	0.555998	0.21307	0	0.00119133	0.00119893	1	-1.23682	0.241008	-0.0759489	0.316957	0.241008	1.47783	14.0216	FALSE	FALSE	TRUE	FALSE	FALSE	FALSE	FALSE	FALSE		Trans-only
XLOC_000242	Dpse\GA21731	2:3137045-3138051	515	357	262	138	199	146	544.046	374.243	262	138	208.632	153.066	0	2.22835e-08	1.30528e-08	1	5.68696e-10	6.53808e-10	1	0.0365831	0.0261523	0	0.539753	0.924899	0.4468	0.478098	0.924899	0.385146	70.6006	FALSE	TRUE	FALSE	FALSE	FALSE	FALSE	FALSE	FALSE		Cis-only
XLOC_000243	Dpse\GA21728,Dpse\GA21730	2:3180642-3189434	2614	1973	1569	1178	1083	953	2761.43	2068.3	1569	1178	1135.42	999.125	0	1.95868e-23	2.12374e-23	1	9.09435e-14	1.28353e-13	1	0.961493	0.400243	0	0.416973	0.413506	0.184485	0.229021	0.413506	0.00346694	99.1685	FALSE	TRUE	FALSE	FALSE	FALSE	FALSE	FALSE	FALSE		Cis-only
XLOC_000244	Dpse\GA21725	2:3192032-3195014	37	7	16	2	32	4	39.0868	7.3381	16	2	33.5488	4.1936	0	1.83154e-06	9.36515e-07	1	0.00131226	0.000841793	1	1	0.400243	0	2.4132	3	3	0	3	0.586797	83.6401	FALSE	TRUE	FALSE	FALSE	FALSE	FALSE	FALSE	FALSE		Cis-only
XLOC_000246	Dpse\GA26988	2:3199446-3202475	156	73	102	24	122	60	164.798	76.5259	102	24	127.905	62.904	0	9.88113e-09	5.90499e-09	1	1.21347e-12	1.61846e-12	1	0.00973149	0.00806151	0	1.10668	2.08746	1.02385	1.06362	2.08746	0.980781	68.0345	FALSE	TRUE	FALSE	FALSE	FALSE	FALSE	FALSE	FALSE		Cis-only
XLOC_000247	Dpse\GA21383	2:3202624-3232513	431	843	345	325	420	350	455.308	883.717	345	325	440.328	366.94	1	3.94397e-32	5.28999e-32	1	0.462954	0.181671	0	5.68229e-14	2.69531e-13	1	-0.95674	0.0861566	0.263034	0.176878	0.0861566	1.0429	7.63087	FALSE	FALSE	TRUE	FALSE	FALSE	FALSE	FALSE	FALSE		Trans-only
XLOC_000248	-	2:3237444-3259114	44	41	36	27	23	22	46.4816	42.9803	36	27	24.1132	23.0648	0	0.671809	0.160114	0	0.313503	0.128842	0	0.514556	0.246307	0	0.112984	0.415037	0.0641303	0.350907	0.415037	0.302053	57.878	TRUE	FALSE	FALSE	FALSE	FALSE	FALSE	FALSE	FALSE		Conserved
XLOC_000250	Dpse\GA17287	2:3262920-3270052	197	76	120	30	77	36	208.111	79.6708	120	30	80.7268	37.7424	0	1.48882e-14	1.18175e-14	1	5.97373e-14	8.51266e-14	1	0.082128	0.0527781	0	1.38523	2	1.09686	0.903138	2	0.614771	76.4885	FALSE	TRUE	FALSE	FALSE	FALSE	FALSE	FALSE	FALSE		Cis-only
XLOC_000252	Dpse\GA16151	2:3270457-3271804	23	29	18	8	17	14	24.2972	30.4007	18	8	17.8228	14.6776	1	0.496617	0.123459	0	0.0755187	0.0360268	0	0.0554391	0.037489	0	-0.323314	1.16993	0.280108	0.889817	1.16993	1.49324	43.9299	TRUE	FALSE	FALSE	FALSE	FALSE	FALSE	FALSE	FALSE		Conserved
XLOC_000253	Dpse\GA26807	2:3273932-3289389	177	176	193	132	99	131	186.983	184.501	193	132	103.792	137.34	0	0.917319	0.207271	0	0.000847162	0.000560211	1	0.0180853	0.0139845	0	0.0192785	0.548063	-0.404066	0.952129	0.548063	0.528784	50.8951	FALSE	FALSE	FALSE	FALSE	FALSE	TRUE	FALSE	FALSE		Ambiguous
XLOC_000254	Dpse\GA18780	2:3291974-3296828	7	14	37	52	6	10	7.3948	14.6762	37	52	6.2904	10.484	1	0.133801	0.0381314	0	0.137368	0.0616594	0	0.47153	0.22958	0	-0.988895	-0.490986	-0.736966	0.245979	0.490986	0.497909	49.65	TRUE	FALSE	FALSE	FALSE	FALSE	FALSE	FALSE	FALSE		Conserved
XLOC_000255	-	2:3298234-3303996	745	498	374	241	178	189	787.018	522.053	374	241	186.615	198.148	0	2.45288e-13	1.8545e-13	1	9.15206e-08	8.94677e-08	1	0.802745	0.345926	0	0.592199	0.634005	-0.086509	0.720514	0.634005	0.0418059	93.814	FALSE	TRUE	FALSE	FALSE	FALSE	FALSE	FALSE	FALSE		Cis-only
XLOC_000256	Dpse\GA18798	2:3306626-3310839	452	485	309	290	256	321	477.493	508.425	309	290	268.39	336.536	1	0.339137	0.0879151	0	0.462088	0.181396	0	0.233479	0.129146	0	-0.0905574	0.0915539	-0.326429	0.417983	0.0915539	0.182111	33.4547	TRUE	FALSE	FALSE	FALSE	FALSE	FALSE	FALSE	FALSE		Conserved
XLOC_000257	Dpse\GA18806	2:3314430-3322184	210	190	229	229	121	100	221.844	199.177	229	229	126.856	104.84	0	0.28361	0.075093	0	1	0.338032	0	0.457529	0.224183	0	0.155494	0	0.275007	0.275007	0	0.155494	0	TRUE	FALSE	FALSE	FALSE	FALSE	FALSE	FALSE	FALSE		Conserved
XLOC_000259	Dpse\GA18819	2:3324212-3331769	542	391	383	182	300	196	572.569	409.885	383	182	314.52	205.486	0	1.85654e-07	1.02374e-07	1	1.81815e-17	3.04268e-17	1	0.000219576	0.000257461	1	0.482229	1.07341	0.614109	0.459297	1.07341	0.591177	64.485	FALSE	FALSE	FALSE	TRUE	FALSE	FALSE	FALSE	FALSE	TRUE	Cis + Trans
XLOC_000261	Dpse\GA13563	2:3362994-3370689	1022	1129	606	417	640	597	1079.64	1183.53	606	417	670.976	625.895	1	0.0287783	0.00926604	0	3.76652e-09	4.11178e-09	1	9.72172e-10	2.7382e-09	1	-0.132546	0.53927	0.100341	0.438929	0.53927	0.671816	44.5278	FALSE	FALSE	FALSE	FALSE	TRUE	FALSE	FALSE	FALSE		Compensatory
XLOC_000262	Dpse\GA13587	2:3372097-3379338	989	1434	540	482	500	634	1044.78	1503.26	540	482	524.2	664.686	1	7.67341e-20	7.42031e-20	1	0.074536	0.0356428	0	1.73444e-10	5.3268e-10	1	-0.524898	0.163926	-0.342555	0.506481	0.163926	0.688824	19.2232	FALSE	FALSE	TRUE	FALSE	FALSE	FALSE	FALSE	FALSE		Trans-only
XLOC_000263	Dpse\GA13064	2:3386790-3390088	369	437	249	172	253	191	389.812	458.107	249	172	265.245	200.244	1	0.0194114	0.00640817	0	0.000204453	0.000145627	1	1.02074e-05	1.5403e-05	1	-0.232908	0.533737	0.405565	0.128172	0.533737	0.766645	41.0446	FALSE	FALSE	FALSE	FALSE	TRUE	FALSE	FALSE	FALSE		Compensatory
XLOC_000264	Dpse\GA26803	2:3403671-3404885	911	2487	547	1023	293	652	962.38	2607.12	547	1023	307.181	683.557	1	4.43271e-173	2.94549e-172	1	1.31707e-33	3.82531e-33	1	1.52521e-08	3.62718e-08	1	-1.43778	-0.903193	-1.15397	0.250778	0.903193	0.534586	62.8187	FALSE	FALSE	FALSE	TRUE	FALSE	FALSE	FALSE	FALSE	TRUE	Cis + Trans
XLOC_000265	-	2:3405751-3406458	251	75	133	48	51	30	265.156	78.6225	133	48	53.4684	31.452	0	5.88841e-25	6.66918e-25	1	1.98595e-10	2.3619e-10	1	0.39161	0.1982	0	1.75383	1.47032	0.765535	0.704785	1.47032	0.283509	83.8348	FALSE	TRUE	FALSE	FALSE	FALSE	FALSE	FALSE	FALSE		Cis-only
XLOC_000266	-	2:3416311-3417499	167	109	138	71	71	49	176.419	114.265	138	71	74.4364	51.3716	0	0.000325116	0.00013588	1	4.16837e-06	3.50917e-06	1	0.259657	0.141206	0	0.626625	0.958777	0.535037	0.42374	0.958777	0.332153	74.2703	FALSE	TRUE	FALSE	FALSE	FALSE	FALSE	FALSE	FALSE		Cis-only
XLOC_000267	-	2:3418059-3419798	37	60	45	28	11	18	39.0868	62.898	45	28	11.5324	18.8712	1	0.0280895	0.0090644	0	0.06037	0.0294883	0	0.00342592	0.00311984	1	-0.686333	0.684498	-0.710493	1.39499	0.684498	1.37083	33.3036	FALSE	FALSE	FALSE	FALSE	FALSE	FALSE	TRUE	FALSE		Ambiguous
XLOC_000268	-	2:3418059-3419798	53	3	41	1	29	1	55.9892	3.1449	41	1	30.4036	1.0484	0	1.18933e-13	9.13979e-14	1	1.95541e-11	2.46644e-11	1	0.639187	0.291854	0	4.15406	5.35755	4.85798	0.499571	5.35755	1.20349	81.657	FALSE	TRUE	FALSE	FALSE	FALSE	FALSE	FALSE	FALSE		Cis-only
XLOC_000269	Dpse\GA22176,Dpse\GA26990,Dpse\GA26992	2:3423630-3434614	8839	7316	4520	3371	3048	2828	9337.52	7669.36	4520	3371	3195.52	2964.88	0	1.78815e-37	2.66491e-37	1	2.46863e-38	7.98993e-38	1	0.000449162	0.000492005	1	0.283933	0.423146	0.108081	0.315065	0.423146	0.139213	75.2448	FALSE	FALSE	FALSE	TRUE	FALSE	FALSE	FALSE	FALSE	TRUE	Cis + Trans
XLOC_000270	Dpse\GA26991	2:3423630-3434614	1123	94	519	50	386	33	1186.34	98.5402	519	50	404.682	34.5972	0	6.77578e-238	7.32489e-237	1	2.33319e-99	2.09357e-98	1	0.45878	0.224669	0	3.58966	3.37573	3.54806	0.172328	3.37573	0.213923	94.0406	FALSE	TRUE	FALSE	FALSE	FALSE	FALSE	FALSE	FALSE		Cis-only
XLOC_000271	-	2:3434801-3436255	290	199	232	105	100	44	306.356	208.612	232	105	104.84	46.1296	0	1.78153e-05	8.44195e-06	1	3.75337e-12	4.89079e-12	1	0.00577493	0.00500772	0	0.554389	1.14374	1.18442	0.0406891	1.14374	0.589346	65.9943	FALSE	TRUE	FALSE	FALSE	FALSE	FALSE	FALSE	FALSE		Cis-only
XLOC_000273	Dpse\GA26800	2:3449754-3490821	185	119	87	46	68	48	195.434	124.748	87	46	71.2912	50.3232	0	6.76089e-05	3.02654e-05	1	0.000477223	0.000324922	1	0.39582	0.199905	0	0.647668	0.919382	0.5025	0.416881	0.919382	0.271713	77.1879	FALSE	TRUE	FALSE	FALSE	FALSE	FALSE	FALSE	FALSE		Cis-only
XLOC_000274	Dpse\GA26993	2:3525047-3526946	964	1519	738	608	672	815	1018.37	1592.37	738	608	704.525	854.446	1	2.03522e-29	2.56812e-29	1	0.000433781	0.00029727	1	2.60498e-21	2.4229e-20	1	-0.644912	0.279549	-0.278339	0.557888	0.279549	0.924462	23.2182	FALSE	FALSE	FALSE	TRUE	FALSE	FALSE	FALSE	FALSE	FALSE	Cis x Trans
XLOC_000275	Dpse\GA26994	2:3546889-3547762	144	98	81	60	71	49	152.122	102.733	81	60	74.4364	51.3716	0	0.00204805	0.000778274	1	0.0917692	0.0429349	0	0.74913	0.328539	0	0.56632	0.432959	0.535037	0.102078	0.432959	0.13336	76.4514	FALSE	FALSE	FALSE	FALSE	FALSE	FALSE	FALSE	TRUE		Ambiguous
XLOC_000278	Dpse\GA10007	2:3569859-3606626	215	336	197	142	129	158	227.126	352.229	197	142	135.244	165.647	1	2.30933e-07	1.26444e-07	1	0.00329903	0.0020072	1	3.69098e-08	8.15443e-08	1	-0.63302	0.472305	-0.292553	0.764858	0.472305	1.10532	29.9376	FALSE	FALSE	FALSE	TRUE	FALSE	FALSE	FALSE	FALSE	FALSE	Cis x Trans
XLOC_000279	Dpse\GA22168	2:3606699-3609602	63	75	50	36	37	51	66.5532	78.6225	50	36	38.7908	53.4684	1	0.318989	0.0833185	0	0.160578	0.0710611	0	0.0784189	0.0506812	0	-0.240434	0.473931	-0.462972	0.936903	0.473931	0.714365	39.8832	TRUE	FALSE	FALSE	FALSE	FALSE	FALSE	FALSE	FALSE		Conserved
XLOC_000280	Dpse\GA20056	2:3618999-3620516	1767	1557	1048	669	963	822	1866.66	1632.2	1048	669	1009.61	861.785	0	8.11733e-05	3.60585e-05	1	5.21864e-20	9.69644e-20	1	1.48818e-07	2.99652e-07	1	0.193638	0.647561	0.228397	0.419163	0.647561	0.453923	58.7899	FALSE	FALSE	FALSE	TRUE	FALSE	FALSE	FALSE	FALSE	TRUE	Cis + Trans
XLOC_000281	Dpse\GA20023	2:3620567-3629781	972	388	695	259	448	252	1026.82	406.74	695	259	469.683	264.197	0	2.93685e-62	6.535e-62	1	1.1161e-46	4.4072e-46	1	0.514728	0.24634	0	1.336	1.42406	0.830075	0.593986	1.42406	0.0880567	94.1766	FALSE	TRUE	FALSE	FALSE	FALSE	FALSE	FALSE	FALSE		Cis-only
XLOC_000282	Dpse\GA18167	2:3646355-3648503	53	71	37	22	34	33	55.9892	74.4293	37	22	35.6456	34.5972	1	0.0952534	0.0279299	0	0.0674446	0.0325336	0	0.0181404	0.0140188	0	-0.410722	0.750022	0.0430687	0.706953	0.750022	1.16074	39.2524	TRUE	FALSE	FALSE	FALSE	FALSE	FALSE	FALSE	FALSE		Conserved
XLOC_000284	Dpse\GA19159	2:3750747-3752242	1549	695	978	338	791	317	1636.36	728.568	978	338	829.284	332.343	0	1.23674e-79	3.3054e-79	1	2.21464e-72	1.38484e-71	1	0.000974965	0.00100045	1	1.16736	1.53281	1.31919	0.213616	1.53281	0.365454	80.748	FALSE	FALSE	FALSE	TRUE	FALSE	FALSE	FALSE	FALSE	TRUE	Cis + Trans
XLOC_000285	Dpse\GA19061	2:3757008-3760187	1345	1752	886	655	880	973	1420.86	1836.62	886	655	922.592	1020.09	1	2.8979e-13	2.18525e-13	1	4.3662e-09	4.74765e-09	1	2.50259e-19	1.98806e-18	1	-0.370292	0.435812	-0.144936	0.580748	0.435812	0.806104	35.0919	FALSE	FALSE	FALSE	TRUE	FALSE	FALSE	FALSE	FALSE	FALSE	Cis x Trans
XLOC_000286	Dpse\GA18988	2:3792210-3815770	3955	3189	1887	1205	2348	2041	4178.06	3343.03	1887	1205	2461.64	2139.78	0	6.17748e-22	6.4056e-22	1	9.4014e-35	2.79679e-34	1	2.19447e-07	4.29301e-07	1	0.321678	0.647061	0.202156	0.444905	0.647061	0.325383	66.5397	FALSE	FALSE	FALSE	TRUE	FALSE	FALSE	FALSE	FALSE	TRUE	Cis + Trans
XLOC_000287	Dpse\GA18989	2:3818262-3821711	371	384	281	226	324	292	391.924	402.547	281	226	339.682	306.133	1	0.696285	0.164768	0	0.0163904	0.00893317	0	0.0353254	0.0253364	0	-0.0385826	0.314247	0.150025	0.164222	0.314247	0.35283	47.1081	TRUE	FALSE	FALSE	FALSE	FALSE	FALSE	FALSE	FALSE		Conserved
XLOC_000289	Dpse\GA18991	2:3861725-3863413	647	667	461	301	343	258	683.491	699.216	461	301	359.601	270.487	1	0.6866	0.163103	0	7.44537e-09	7.97019e-09	1	1.00754e-06	1.75787e-06	1	-0.0328165	0.615003	0.410838	0.204166	0.615003	0.64782	48.7007	FALSE	FALSE	FALSE	FALSE	TRUE	FALSE	FALSE	FALSE		Compensatory
XLOC_000290	Dpse\GA11882	2:3863872-3864717	100	84	73	43	69	41	105.64	88.0572	73	43	72.3396	42.9844	0	0.249377	0.0670959	0	0.00683163	0.00395277	1	0.15658	0.0919218	0	0.262643	0.76356	0.750972	0.0125874	0.76356	0.500916	60.3855	FALSE	FALSE	FALSE	FALSE	FALSE	TRUE	FALSE	FALSE		Ambiguous
XLOC_000291	Dpse\GA11881	2:3872390-3881934	2350	2738	1717	1799	1882	1785	2482.54	2870.25	1717	1799	1973.09	1871.39	1	1.20858e-07	6.76482e-08	1	0.17192	0.0755652	0	0.0251477	0.0187627	0	-0.209357	-0.0673051	0.0763426	0.143648	0.0673051	0.142052	32.1485	FALSE	FALSE	FALSE	FALSE	FALSE	FALSE	FALSE	TRUE		Ambiguous
XLOC_000292	-	2:3872390-3881934	217	255	228	158	100	73	229.239	267.317	228	158	104.84	76.5332	1	0.0965447	0.0282933	0	0.000430407	0.000295141	1	0.000144641	0.000176485	1	-0.221698	0.529109	0.454032	0.0750776	0.529109	0.750807	41.3394	FALSE	FALSE	FALSE	FALSE	TRUE	FALSE	FALSE	FALSE		Compensatory
XLOC_000293	Dpse\GA11876	2:3882605-3887146	1305	2222	859	930	798	1038	1378.6	2329.32	859	930	836.623	1088.24	1	1.76304e-55	3.59201e-55	1	0.0979013	0.045524	0	2.4285e-14	1.20667e-13	1	-0.756704	-0.114573	-0.379346	0.264773	0.114573	0.642132	15.141	FALSE	FALSE	TRUE	FALSE	FALSE	FALSE	FALSE	FALSE		Trans-only
XLOC_000294	Dpse\GA11878	2:3887362-3897937	509	420	315	161	286	184	537.708	440.286	315	161	299.842	192.906	0	0.00211543	0.000802617	1	1.50291e-12	1.99246e-12	1	5.47068e-05	7.23588e-05	1	0.288381	0.968291	0.636309	0.331982	0.968291	0.67991	58.7484	FALSE	FALSE	FALSE	TRUE	FALSE	FALSE	FALSE	FALSE	TRUE	Cis + Trans
XLOC_000295	Dpse\GA11877	2:3887362-3897937	829	678	456	272	465	400	875.756	710.747	456	272	487.506	419.36	0	3.37303e-05	1.55758e-05	1	9.21935e-12	1.18247e-11	1	0.000803128	0.000837273	1	0.301191	0.745427	0.217231	0.528196	0.745427	0.444236	62.6587	FALSE	FALSE	FALSE	TRUE	FALSE	FALSE	FALSE	FALSE	TRUE	Cis + Trans
XLOC_000297	Dpse\GA27000	2:3916991-3928445	53	30	37	10	49	15	55.9892	31.449	37	10	51.3716	15.726	0	0.00967322	0.00335549	1	9.84888e-05	7.26845e-05	1	0.115808	0.070967	0	0.832134	1.88753	1.70782	0.179706	1.88753	1.05539	64.1379	FALSE	TRUE	FALSE	FALSE	FALSE	FALSE	FALSE	FALSE		Cis-only
XLOC_000299	Dpse\GA27002	2:3961526-3987641	528	23	305	11	382	14	557.779	24.1109	305	11	400.489	14.6776	0	5.75481e-133	2.7066e-132	1	1.02413e-75	6.7481e-75	1	0.720121	0.319379	0	4.53194	4.79323	4.77007	0.0231599	4.79323	0.261297	94.8304	FALSE	TRUE	FALSE	FALSE	FALSE	FALSE	FALSE	FALSE		Cis-only
XLOC_000302	-	2:4047737-4049302	172	124	104	53	33	38	181.701	129.989	104	53	34.5972	39.8392	0	0.00312882	0.00116394	1	5.73973e-05	4.33e-05	1	0.108796	0.0672855	0	0.483173	0.972519	-0.203533	1.17605	0.972519	0.489346	66.5259	FALSE	TRUE	FALSE	FALSE	FALSE	FALSE	FALSE	FALSE		Cis-only
XLOC_000303	Dpse\GA27003	2:4100060-4102000	6	20	2	11	3	13	6.3384	20.966	2	11	3.1452	13.6292	1	0.00592461	0.00212119	1	0.0224609	0.0119594	0	1	0.400243	0	-1.72586	-2.45943	-2.11548	0.343954	2.45943	0.733571	77.0257	FALSE	FALSE	FALSE	FALSE	FALSE	FALSE	FALSE	TRUE		Ambiguous
XLOC_000305	Dpse\GA11515	2:4105808-4106990	451	379	330	268	257	263	476.436	397.306	330	268	269.439	275.729	0	0.00825621	0.00289655	1	0.0125497	0.00693929	0	0.831122	0.355343	0	0.262034	0.300233	-0.0332944	0.333527	0.300233	0.0381989	88.713	FALSE	FALSE	FALSE	FALSE	FALSE	FALSE	FALSE	TRUE		Ambiguous
XLOC_000306	Dpse\GA27004	2:4107033-4116545	479	519	329	188	269	229	506.016	544.068	329	188	282.02	240.084	1	0.253507	0.0680934	0	5.8347e-10	6.69399e-10	1	7.83655e-09	1.93953e-08	1	-0.104604	0.807355	0.232259	0.575096	0.807355	0.911959	46.958	FALSE	FALSE	FALSE	FALSE	TRUE	FALSE	FALSE	FALSE		Compensatory
XLOC_000307	Dpse\GA27005	2:4107033-4116545	720	1580	503	826	366	799	760.608	1656.31	503	826	383.714	837.672	1	7.95987e-76	2.04806e-75	1	6.91324e-19	1.23263e-18	1	9.53217e-05	0.000121232	1	-1.12275	-0.715583	-1.12635	0.410768	0.715583	0.407168	63.7348	FALSE	FALSE	FALSE	TRUE	FALSE	FALSE	FALSE	FALSE	TRUE	Cis + Trans
XLOC_000308	Dpse\GA16162	2:4107033-4116545	636	603	461	399	341	343	671.87	632.125	461	399	357.504	359.601	0	0.292468	0.0771985	0	0.0374564	0.0192054	0	0.35588	0.1831	0	0.0879733	0.208378	-0.00843684	0.216815	0.208378	0.120405	63.3786	TRUE	FALSE	FALSE	FALSE	FALSE	FALSE	FALSE	FALSE		Conserved
XLOC_000309	Dpse\GA30120	2:4116785-4118183	115	87	47	41	57	47	121.486	91.2021	47	41	59.7588	49.2748	0	0.0461451	0.0143692	0	0.594288	0.225745	0	0.609991	0.282209	0	0.413651	0.197037	0.278301	0.0812643	0.197037	0.216614	47.6336	TRUE	FALSE	FALSE	FALSE	FALSE	FALSE	FALSE	FALSE		Conserved
XLOC_000310	Dpse\GA30121	2:4118210-4122912	383	671	215	212	239	277	404.601	703.409	215	212	250.568	290.407	1	1.59732e-19	1.53439e-19	1	0.922911	0.323892	0	1.0271e-06	1.78842e-06	1	-0.797864	0.0202724	-0.212875	0.233148	0.0202724	0.818136	2.41796	FALSE	FALSE	TRUE	FALSE	FALSE	FALSE	FALSE	FALSE		Trans-only
XLOC_000311	Dpse\GA18614	2:4118210-4122912	210	197	136	93	199	87	221.844	206.515	136	93	208.632	91.2108	0	0.468461	0.117366	0	0.0053977	0.00317554	1	0.0705965	0.0461505	0	0.103298	0.548304	1.19368	0.645377	0.548304	0.445006	55.1997	FALSE	FALSE	FALSE	FALSE	FALSE	TRUE	FALSE	FALSE		Ambiguous
XLOC_000312	Dpse\GA18617	2:4125720-4130294	568	556	371	258	263	222	600.035	582.855	371	258	275.729	232.745	0	0.620993	0.150102	0	7.56743e-06	6.22122e-06	1	0.000909992	0.000938572	1	0.0419106	0.524048	0.244503	0.279545	0.524048	0.482138	52.0826	FALSE	FALSE	FALSE	FALSE	TRUE	FALSE	FALSE	FALSE		Compensatory
XLOC_000313	Dpse\GA18631	2:4130346-4132917	1435	2213	977	996	667	1102	1515.93	2319.89	977	996	699.283	1155.34	1	8.15501e-39	1.2435e-38	1	0.685314	0.253813	0	3.96535e-13	1.67699e-12	1	-0.613848	-0.0277872	-0.724366	0.696578	0.0277872	0.586061	4.52672	FALSE	FALSE	TRUE	FALSE	FALSE	FALSE	FALSE	FALSE		Trans-only
XLOC_000314	Dpse\GA27009,Dpse\GA30051,Dpse\GA30052,Dpse\GA30053,Dpse\GA30054,Dpse\GA30085	2:4133190-4172911	1815	4889	1232	2071	841	1938	1917.37	5125.14	1232	2071	881.704	2031.8	1	0	0	1	1.14933e-48	4.76875e-48	1	8.1768e-25	1.00805e-23	1	-1.41847	-0.749325	-1.20439	0.455066	0.749325	0.66914	52.8265	FALSE	FALSE	FALSE	TRUE	FALSE	FALSE	FALSE	FALSE	TRUE	Cis + Trans
XLOC_000315	Dpse\GA16052	2:4133190-4172911	627	604	413	280	311	277	662.363	633.173	413	280	326.052	290.407	0	0.436535	0.110225	0	4.93001e-07	4.51921e-07	1	0.000329529	0.000372031	1	0.0650215	0.560715	0.167029	0.393686	0.560715	0.495693	53.0775	FALSE	FALSE	FALSE	FALSE	TRUE	FALSE	FALSE	FALSE		Compensatory
XLOC_000316	Dpse\GA21378	2:4195350-4197805	226	275	158	165	156	152	238.746	288.283	158	165	163.55	159.357	1	0.0293074	0.00942173	0	0.738552	0.269595	0	0.322072	0.168758	0	-0.272004	-0.0625415	0.0374747	0.100016	0.0625415	0.209463	22.9928	TRUE	FALSE	FALSE	FALSE	FALSE	FALSE	FALSE	FALSE		Conserved
XLOC_000318	Dpse\GA21374	2:4201075-4227241	291	97	117	13	159	45	307.412	101.685	117	13	166.696	47.178	0	1.97264e-25	2.2643e-25	1	4.31423e-22	8.64158e-22	1	0.00019864	0.000235128	1	1.59607	3.16993	1.82103	1.3489	3.16993	1.57386	66.8227	FALSE	FALSE	FALSE	TRUE	FALSE	FALSE	FALSE	FALSE	TRUE	Cis + Trans
XLOC_000319	Dpse\GA11487	2:4272727-4275073	241	504	146	188	120	218	254.592	528.343	146	188	125.808	228.551	1	5.89409e-23	6.31517e-23	1	0.024724	0.0130498	0	0.000501026	0.000542675	1	-1.05329	-0.364764	-0.861294	0.496529	0.364764	0.688522	34.6311	FALSE	FALSE	TRUE	FALSE	FALSE	FALSE	FALSE	FALSE		Trans-only
XLOC_000320	Dpse\GA11408	2:4275556-4277203	895	1474	547	505	598	782	945.478	1545.19	547	505	626.943	819.849	1	1.66138e-33	2.29862e-33	1	0.206178	0.0888015	0	1.47422e-14	7.46705e-14	1	-0.708672	0.115257	-0.387023	0.502281	0.115257	0.82393	12.272	FALSE	FALSE	TRUE	FALSE	FALSE	FALSE	FALSE	FALSE		Trans-only
XLOC_000325	Dpse\GA27015,Dpse\GA27016	2:4333108-4393414	192	191	176	135	176	157	202.829	200.225	176	135	184.518	164.599	0	0.920657	0.207864	0	0.0231637	0.0122998	0	0.112237	0.0691514	0	0.0186382	0.382616	0.164811	0.217805	0.382616	0.363978	51.2482	TRUE	FALSE	FALSE	FALSE	FALSE	FALSE	FALSE	FALSE		Conserved
XLOC_000326	Dpse\GA15928	2:4395226-4396747	573	822	401	305	315	396	605.317	861.703	401	305	330.246	415.166	1	2.07581e-11	1.44846e-11	1	0.000343098	0.000237559	1	1.28411e-11	4.48681e-11	1	-0.509499	0.394793	-0.330149	0.724942	0.394793	0.904292	30.3901	FALSE	FALSE	FALSE	TRUE	FALSE	FALSE	FALSE	FALSE	FALSE	Cis x Trans
XLOC_000327	Dpse\GA27017	2:4408251-4416331	35	45	74	31	40	17	36.974	47.1735	74	31	41.936	17.8228	1	0.229864	0.0622856	0	3.27554e-05	2.52806e-05	1	0.000338447	0.000380635	1	-0.351466	1.25526	1.23447	0.0207918	1.25526	1.60672	43.8597	FALSE	FALSE	FALSE	FALSE	TRUE	FALSE	FALSE	FALSE		Compensatory
XLOC_000328	Dpse\GA14045	2:4419275-4428979	686	772	494	346	354	322	724.69	809.288	494	346	371.134	337.585	1	0.0318873	0.0101878	0	3.68474e-07	3.42608e-07	1	7.74755e-08	1.61991e-07	1	-0.159288	0.513739	0.136689	0.37705	0.513739	0.673027	43.289	FALSE	FALSE	FALSE	FALSE	TRUE	FALSE	FALSE	FALSE		Compensatory
XLOC_000329	-	2:4429416-4435546	66	61	42	39	36	31	69.7224	63.9463	42	39	37.7424	32.5004	0	0.603046	0.1464	0	0.824313	0.294902	0	1	0.400243	0	0.124761	0.106915	0.215729	0.108813	0.106915	0.0178461	85.6958	TRUE	FALSE	FALSE	FALSE	FALSE	FALSE	FALSE	FALSE		Conserved
XLOC_000331	Dpse\GA14759	2:4466780-4507139	329	370	234	188	153	182	347.556	387.871	234	188	160.405	190.809	1	0.140046	0.0397754	0	0.028364	0.0148258	0	0.00861584	0.00719432	0	-0.158333	0.315776	-0.250407	0.566183	0.315776	0.474109	39.9775	TRUE	FALSE	FALSE	FALSE	FALSE	FALSE	FALSE	FALSE		Conserved
XLOC_000333	Dpse\GA10928	2:4509262-4512102	167	96	96	44	80	62	176.419	100.637	96	44	83.872	65.0008	0	4.33911e-06	2.16e-06	1	1.31432e-05	1.05651e-05	1	0.328594	0.17159	0	0.809846	1.12553	0.367732	0.757799	1.12553	0.315685	78.096	FALSE	TRUE	FALSE	FALSE	FALSE	FALSE	FALSE	FALSE		Cis-only
XLOC_000334	Dpse\GA10927	2:4513185-4514043	4072	3418	2373	1309	2068	1526	4301.66	3583.09	2373	1309	2168.09	1599.86	0	6.44709e-16	5.4203e-16	1	1.14475e-69	6.88519e-69	1	7.34771e-24	8.31336e-23	1	0.26369	0.858247	0.438481	0.419766	0.858247	0.594557	59.0752	FALSE	FALSE	FALSE	TRUE	FALSE	FALSE	FALSE	FALSE	TRUE	Cis + Trans
XLOC_000335	Dpse\GA27018	2:4531751-4532768	78	153	56	65	49	91	82.3992	160.39	56	65	51.3716	95.4044	1	5.99594e-07	3.16995e-07	1	0.467207	0.183048	0	0.0290841	0.0213462	0	-0.960881	-0.215013	-0.893085	0.678072	0.215013	0.745868	22.3766	FALSE	FALSE	FALSE	FALSE	FALSE	FALSE	FALSE	TRUE		Ambiguous
XLOC_000337	Dpse\GA19512	2:4649940-4653117	212	235	172	115	115	105	223.957	246.351	172	115	120.566	110.082	1	0.28872	0.0762648	0	0.000915659	0.0006019	1	0.00124483	0.00124942	1	-0.137492	0.580775	0.131245	0.44953	0.580775	0.718267	44.7079	FALSE	FALSE	FALSE	FALSE	TRUE	FALSE	FALSE	FALSE		Compensatory
XLOC_000338	Dpse\GA19516	2:4657433-4666826	2761	2311	1451	812	1717	1274	2916.72	2422.62	1451	812	1800.1	1335.66	0	1.32836e-11	9.33647e-12	1	1.51159e-41	5.2962e-41	1	1.72287e-14	8.64274e-14	1	0.267778	0.837496	0.430525	0.406971	0.837496	0.569718	59.5145	FALSE	FALSE	FALSE	TRUE	FALSE	FALSE	FALSE	FALSE	TRUE	Cis + Trans
XLOC_000339	-	2:4666886-4667931	753	266	346	134	482	121	795.469	278.848	346	134	505.329	126.856	0	2.2472e-58	4.76613e-58	1	1.17062e-22	2.39923e-22	1	0.420048	0.20951	0	1.51233	1.36854	1.99403	0.625487	1.36854	0.143789	90.4922	FALSE	TRUE	FALSE	FALSE	FALSE	FALSE	FALSE	FALSE		Cis-only
XLOC_000340	Dpse\GA27021	2:4669010-4673516	1024	727	542	360	390	412	1081.75	762.114	542	360	408.876	431.941	0	1.12256e-13	8.63584e-14	1	1.47936e-09	1.65173e-09	1	0.482663	0.233911	0	0.505293	0.590296	-0.0791702	0.669466	0.590296	0.0850029	87.4125	FALSE	TRUE	FALSE	FALSE	FALSE	FALSE	FALSE	FALSE		Cis-only
XLOC_000343	-	2:4676345-4707433	32	29	9	16	4	19	33.8048	30.4007	9	16	4.1936	19.9196	0	0.707981	0.167195	0	0.229523	0.0975428	0	0.164411	0.0958335	0	0.153124	-0.830075	-2.24793	1.41785	0.830075	0.983199	45.7777	TRUE	FALSE	FALSE	FALSE	FALSE	FALSE	FALSE	FALSE		Conserved
XLOC_000344	Dpse\GA19521	2:4713200-4755651	198	202	133	80	98	81	209.167	211.757	133	80	102.743	84.9204	1	0.96109	0.215448	0	0.000344063	0.000238152	1	0.0024015	0.00228053	1	-0.0177503	0.733354	0.27486	0.458494	0.733354	0.751105	49.4021	FALSE	FALSE	FALSE	FALSE	TRUE	FALSE	FALSE	FALSE		Compensatory
XLOC_000346	Dpse\GA19533	2:4764122-4767226	124	100	99	58	61	41	130.994	104.83	99	58	63.9524	42.9844	0	0.0896619	0.026399	0	0.00133525	0.0008553	1	0.144586	0.0859227	0	0.321445	0.771376	0.573185	0.19819	0.771376	0.449931	63.1599	FALSE	FALSE	FALSE	FALSE	FALSE	TRUE	FALSE	FALSE		Ambiguous
XLOC_000347	Dpse\GA19550	2:4768576-4773379	834	879	477	484	351	442	881.038	921.456	477	484	367.988	463.393	1	0.358241	0.0923059	0	0.846542	0.301487	0	0.719285	0.319062	0	-0.0647112	-0.0210178	-0.332575	0.311558	0.0210178	0.0436934	32.4793	TRUE	FALSE	FALSE	FALSE	FALSE	FALSE	FALSE	FALSE		Conserved
XLOC_000348	Dpse\GA19556	2:4773768-4801520	362	422	238	185	213	231	382.417	442.383	238	185	223.309	242.18	1	0.0397793	0.0125351	0	0.0113729	0.00635063	0	0.00099966	0.00102338	1	-0.210149	0.363436	-0.117039	0.480476	0.363436	0.573585	38.7863	FALSE	FALSE	FALSE	FALSE	FALSE	FALSE	TRUE	FALSE		Ambiguous
XLOC_000349	Dpse\GA15985	2:4773768-4801520	1339	2248	1029	1267	655	1146	1414.52	2356.58	1029	1267	686.702	1201.47	1	1.17946e-53	2.34048e-53	1	7.40904e-07	6.65742e-07	1	1.97346e-08	4.62169e-08	1	-0.736382	-0.300174	-0.80704	0.506867	0.300174	0.436208	40.7633	FALSE	FALSE	FALSE	TRUE	FALSE	FALSE	FALSE	FALSE	TRUE	Cis + Trans
XLOC_000350	-	2:4876608-4877486	11	30	2	19	10	20	11.6204	31.449	2	19	10.484	20.968	1	0.00191396	0.000730001	1	0.000221252	0.000157137	1	0.117839	0.072009	0	-1.43635	-3.24793	-1	2.24793	3.24793	1.81157	64.1946	FALSE	TRUE	FALSE	FALSE	FALSE	FALSE	FALSE	FALSE		Cis-only
XLOC_000353	Dpse\GA18691,Dpse\GA18707	2:4935394-4977926	3689	4494	2722	2330	2494	2668	3897.06	4711.06	2722	2330	2614.71	2797.13	1	1.79973e-18	1.67442e-18	1	3.71893e-08	3.75182e-08	1	2.83325e-22	2.85905e-21	1	-0.273666	0.224337	-0.0972972	0.321634	0.224337	0.498003	31.057	FALSE	FALSE	FALSE	TRUE	FALSE	FALSE	FALSE	FALSE	FALSE	Cis x Trans
XLOC_000360	Dpse\GA18766	2:4989783-4991112	82	97	90	17	45	46	86.6248	101.685	90	17	47.178	48.2264	1	0.27392	0.0729407	0	3.50578e-13	4.8275e-13	1	6.35319e-11	2.04995e-10	1	-0.231256	2.40439	-0.0317089	2.4361	2.40439	2.63565	47.7058	FALSE	FALSE	FALSE	FALSE	TRUE	FALSE	FALSE	FALSE		Compensatory
XLOC_000361	Dpse\GA25576	2:4991431-4992199	4036	1918	2047	792	1471	647	4263.63	2010.64	2047	792	1542.2	678.315	0	6.00063e-182	4.32458e-181	1	9.98652e-127	1.31998e-125	1	7.14569e-05	9.29236e-05	1	1.08443	1.36994	1.18496	0.184979	1.36994	0.285511	82.7533	FALSE	FALSE	FALSE	TRUE	FALSE	FALSE	FALSE	FALSE	TRUE	Cis + Trans
XLOC_000363	Dpse\GA19437	2:5009741-5017902	189	561	145	307	133	285	199.66	588.096	145	307	139.437	298.794	1	2.23766e-45	3.84514e-45	1	1.92828e-14	2.81135e-14	1	0.0123649	0.00997738	0	-1.55851	-1.08219	-1.09954	0.0173499	1.08219	0.476324	69.4372	FALSE	TRUE	FALSE	FALSE	FALSE	FALSE	FALSE	FALSE		Cis-only
XLOC_000365	-	2:5042315-5043734	123	146	70	74	36	39	129.937	153.052	70	74	37.7424	40.8876	1	0.170692	0.0476237	0	0.802693	0.288806	0	0.609586	0.282083	0	-0.236205	-0.0801703	-0.115477	0.0353069	0.0801703	0.156035	33.9409	TRUE	FALSE	FALSE	FALSE	FALSE	FALSE	FALSE	FALSE		Conserved
XLOC_000368	Dpse\GA11825	2:5071644-5075040	2416	886	1274	337	1181	433	2552.26	928.794	1274	337	1238.16	453.957	0	2.41202e-173	1.61014e-172	1	4.97208e-128	6.69217e-127	1	8.03626e-06	1.23914e-05	1	1.45835	1.91854	1.44757	0.470975	1.91854	0.460198	80.6537	FALSE	FALSE	FALSE	TRUE	FALSE	FALSE	FALSE	FALSE	TRUE	Cis + Trans
XLOC_000369	Dpse\GA11824	2:5077627-5080808	249	312	150	193	106	164	263.044	327.07	150	193	111.13	171.938	1	0.00943778	0.0032795	1	0.0232027	0.0123176	0	0.8376	0.357302	0	-0.314296	-0.363638	-0.629632	0.265993	0.363638	0.0493426	88.0521	FALSE	FALSE	FALSE	FALSE	FALSE	FALSE	FALSE	TRUE		Ambiguous
XLOC_000370	Dpse\GA11161	2:5081029-5081831	427	741	278	322	204	236	451.083	776.79	278	322	213.874	247.422	1	1.35139e-20	1.34083e-20	1	0.0790926	0.0375209	0	8.95673e-05	0.000114414	1	-0.784133	-0.211976	-0.210218	0.0017581	0.211976	0.572157	27.0331	FALSE	FALSE	TRUE	FALSE	FALSE	FALSE	FALSE	FALSE		Trans-only
XLOC_000371	Dpse\GA17370	2:5081836-5136828	2977	3654	1791	1566	1543	1663	3144.9	3830.49	1791	1566	1617.68	1743.49	1	2.02665e-16	1.74127e-16	1	0.000109987	8.09266e-05	1	3.57814e-15	1.91243e-14	1	-0.284513	0.193681	-0.10805	0.301731	0.193681	0.478194	28.827	FALSE	FALSE	FALSE	TRUE	FALSE	FALSE	FALSE	FALSE	FALSE	Cis x Trans
XLOC_000372	Dpse\GA16234	2:5081836-5136828	786	350	312	91	363	129	830.33	366.905	312	91	380.569	135.244	0	4.71301e-42	7.62817e-42	1	1.99341e-29	5.14638e-29	1	0.00179247	0.00174739	1	1.17828	1.77761	1.4926	0.285009	1.77761	0.599329	74.7857	FALSE	FALSE	FALSE	TRUE	FALSE	FALSE	FALSE	FALSE	TRUE	Cis + Trans
XLOC_000373	Dpse\GA18824	2:5137876-5138462	15	12	7	14	6	8	15.846	12.5796	7	14	6.2904	8.3872	0	0.571588	0.139346	0	0.189247	0.0820858	0	0.15784	0.0925161	0	0.333033	-1	-0.415037	0.584963	1	1.33303	42.8627	TRUE	FALSE	FALSE	FALSE	FALSE	FALSE	FALSE	FALSE		Conserved
XLOC_000375	Dpse\GA18823	2:5138520-5275665	174	229	163	92	135	110	183.814	240.061	163	92	141.534	115.324	1	0.00640537	0.00228315	1	1.03178e-05	8.37316e-06	1	2.37263e-07	4.61733e-07	1	-0.385156	0.825166	0.295456	0.52971	0.825166	1.21032	40.539	FALSE	FALSE	FALSE	TRUE	FALSE	FALSE	FALSE	FALSE	FALSE	Cis x Trans
XLOC_000376	Dpse\GA11809,Dpse\GA27026	2:5299158-5302591	5545	4009	3526	1687	3161	1864	5857.74	4202.63	3526	1687	3313.99	1954.22	0	1.95352e-61	4.29415e-61	1	5.0572e-146	8.6535e-145	1	4.67711e-30	8.92265e-29	1	0.47905	1.06357	0.761979	0.301593	1.06357	0.584523	64.5334	FALSE	FALSE	FALSE	TRUE	FALSE	FALSE	FALSE	FALSE	TRUE	Cis + Trans
XLOC_000379	Dpse\GA13341	2:5341321-5404159	46	84	44	79	25	50	48.5944	88.0572	44	79	26.21	52.42	1	0.000763409	0.000305995	1	0.00204504	0.00127734	1	1	0.400243	0	-0.857651	-0.844349	-1	0.155651	0.844349	0.0133018	98.449	FALSE	TRUE	FALSE	FALSE	FALSE	FALSE	FALSE	FALSE		Cis-only
XLOC_000385	Dpse\GA27028	2:5432445-5433093	18	8	9	4	5	3	19.0152	8.3864	9	4	5.242	3.1452	0	0.052239	0.0160903	0	0.266846	0.111557	0	1	0.400243	0	1.18103	1.16993	0.736966	0.432959	1.16993	0.0111046	99.0598	TRUE	FALSE	FALSE	FALSE	FALSE	FALSE	FALSE	FALSE		Conserved
XLOC_000391	Dpse\GA18705,Dpse\GA18728	2:5450847-5480040	5202	4539	3010	2035	3026	2624	5495.39	4758.23	3010	2035	3172.46	2751	0	3.55007e-13	2.67287e-13	1	4.69953e-43	1.71747e-42	1	1.1207e-12	4.43795e-12	1	0.207796	0.564735	0.205644	0.35909	0.564735	0.356938	61.2728	FALSE	FALSE	FALSE	TRUE	FALSE	FALSE	FALSE	FALSE	TRUE	Cis + Trans
XLOC_000392	Dpse\GA19664	2:5450847-5480040	930	2273	658	1017	539	1519	982.452	2382.79	658	1017	565.088	1592.52	1	1.28758e-132	6.01678e-132	1	1.62389e-18	2.84484e-18	1	8.2186e-13	3.31482e-12	1	-1.27819	-0.62816	-1.49476	0.866605	0.62816	0.65003	49.1445	FALSE	FALSE	FALSE	TRUE	FALSE	FALSE	FALSE	FALSE	TRUE	Cis + Trans
XLOC_000393	Dpse\GA14386	2:5450847-5480040	514	305	268	197	238	157	542.99	319.731	268	197	249.519	164.599	0	2.20492e-14	1.74537e-14	1	0.0011469	0.000743063	1	0.0673806	0.0443925	0	0.764064	0.444037	0.600197	0.15616	0.444037	0.320026	58.1152	FALSE	TRUE	FALSE	FALSE	FALSE	FALSE	FALSE	FALSE		Cis-only
XLOC_000394	Dpse\GA18754	2:5450847-5480040	1693	939	1036	497	959	534	1788.49	984.354	1036	497	1005.42	559.846	0	2.97712e-53	5.89156e-53	1	7.52286e-44	2.78151e-43	1	0.0444092	0.0309515	0	0.861489	1.05971	0.844691	0.215015	1.05971	0.198217	84.2425	FALSE	TRUE	FALSE	FALSE	FALSE	FALSE	FALSE	FALSE		Cis-only
XLOC_000395	Dpse\GA18772	2:5481854-5489166	364	542	235	230	228	324	384.53	568.179	235	230	239.035	339.682	1	2.69704e-09	1.67033e-09	1	0.852866	0.30325	0	0.000327234	0.0003696	1	-0.56325	0.0310269	-0.50696	0.537987	0.0310269	0.594277	4.96189	FALSE	FALSE	TRUE	FALSE	FALSE	FALSE	FALSE	FALSE		Trans-only
XLOC_000396	Dpse\Desat2,Dpse\GA19173	2:5481854-5489166	3508	1840	2013	881	1469	959	3705.85	1928.87	2013	881	1540.1	1005.42	0	5.22446e-126	2.31442e-125	1	9.82362e-101	8.99756e-100	1	0.000418955	0.000461237	1	0.942048	1.19213	0.615232	0.576902	1.19213	0.250086	82.6597	FALSE	FALSE	FALSE	TRUE	FALSE	FALSE	FALSE	FALSE	TRUE	Cis + Trans
XLOC_000397	Dpse\Desat1,Dpse\GA27030	2:5491379-5499638	5832	3779	3382	2602	3052	2443	6160.92	3961.53	3382	2602	3199.72	2561.24	0	9.80581e-107	3.57798e-106	1	6.47261e-24	1.36983e-23	1	6.30282e-08	1.34254e-07	1	0.637091	0.378256	0.321101	0.0571546	0.378256	0.258835	59.3723	FALSE	FALSE	FALSE	TRUE	FALSE	FALSE	FALSE	FALSE	TRUE	Cis + Trans
XLOC_000398	Dpse\GA27031	2:5500886-5512165	593	740	412	231	346	231	626.445	775.742	412	231	362.746	242.18	1	6.80867e-05	3.04695e-05	1	8.98122e-13	1.21104e-12	1	2.88111e-16	1.71137e-15	1	-0.308389	0.834751	0.582879	0.251872	0.834751	1.14314	42.2041	FALSE	FALSE	FALSE	TRUE	FALSE	FALSE	FALSE	FALSE	FALSE	Cis x Trans
XLOC_000399	Dpse\GA18809	2:5500886-5512165	180	129	110	71	97	95	190.152	135.231	110	71	101.695	99.598	0	0.00268596	0.00100825	1	0.00460074	0.00272883	1	0.637709	0.291331	0	0.49173	0.631613	0.0300572	0.601555	0.631613	0.139882	81.8687	FALSE	TRUE	FALSE	FALSE	FALSE	FALSE	FALSE	FALSE		Cis-only
XLOC_000400	Dpse\GA11520	2:5514061-5518973	256	362	197	153	132	191	270.438	379.485	197	153	138.389	200.244	1	2.15011e-05	1.01026e-05	1	0.0214028	0.0114447	0	1.10941e-05	1.66258e-05	1	-0.488741	0.364664	-0.533035	0.897699	0.364664	0.853405	29.9379	FALSE	FALSE	TRUE	FALSE	FALSE	FALSE	FALSE	FALSE		Trans-only
XLOC_000401	Dpse\GA19632	2:5523772-5525918	358	520	1475	772	425	485	378.191	545.116	1475	772	445.57	508.474	1	4.29286e-08	2.47063e-08	1	1.99019e-50	8.43195e-50	1	2.87903e-37	8.85246e-36	1	-0.527447	0.934042	-0.190522	1.12456	0.934042	1.46149	38.991	FALSE	FALSE	FALSE	TRUE	FALSE	FALSE	FALSE	FALSE	FALSE	Cis x Trans
XLOC_000402	Dpse\GA21793	2:5525967-5534677	1545	2653	1120	1141	1207	1637	1632.14	2781.14	1120	1141	1265.42	1716.23	1	1.15304e-67	2.72477e-67	1	0.674049	0.250609	0	9.53042e-23	9.84528e-22	1	-0.768913	-0.0268001	-0.439629	0.412829	0.0268001	0.742113	3.48545	FALSE	FALSE	TRUE	FALSE	FALSE	FALSE	FALSE	FALSE		Trans-only
XLOC_000403	Dpse\GA19193,Dpse\GA27032	2:5535429-5550576	5693	6765	3964	2972	3043	2955	6014.09	7091.75	3964	2972	3190.28	3098.02	1	5.22805e-21	5.26655e-21	1	9.36852e-33	2.6649e-32	1	4.73806e-52	2.81439e-50	1	-0.237796	0.415523	0.0423362	0.373187	0.415523	0.653319	38.876	FALSE	FALSE	FALSE	TRUE	FALSE	FALSE	FALSE	FALSE	FALSE	Cis x Trans
XLOC_000404	Dpse\GA19196	2:5551549-5557650	565	603	421	370	334	360	596.866	632.125	421	370	350.166	377.424	1	0.317902	0.0830646	0	0.075371	0.0359641	0	0.0448661	0.0312114	0	-0.0828026	0.186295	-0.108149	0.294444	0.186295	0.269098	40.9087	TRUE	FALSE	FALSE	FALSE	FALSE	FALSE	FALSE	FALSE		Conserved
XLOC_000407	Dpse\GA19228	2:5591945-5597085	414	348	254	166	234	175	437.35	364.808	254	166	245.326	183.47	0	0.00990192	0.00342661	1	2.04674e-05	1.61815e-05	1	0.0452855	0.0314697	0	0.261648	0.613645	0.419154	0.194492	0.613645	0.351997	63.5479	FALSE	TRUE	FALSE	FALSE	FALSE	FALSE	FALSE	FALSE		Cis-only
XLOC_000410	Dpse\GA30101	2:5621962-5624484	1246	554	960	273	1026	290	1316.27	580.758	960	273	1075.66	304.036	0	1.01793e-65	2.3593e-65	1	6.57025e-90	5.27376e-89	1	1.76283e-07	3.50099e-07	1	1.18045	1.81413	1.82291	0.00877247	1.81413	0.633683	74.1123	FALSE	FALSE	FALSE	TRUE	FALSE	FALSE	FALSE	FALSE	TRUE	Cis + Trans
XLOC_000412	-	2:5628543-5638716	64	44	34	21	110	160	67.6096	46.1252	34	21	115.324	167.744	0	0.0594307	0.0181343	0	0.104789	0.0484413	0	0.867232	0.366999	0	0.551673	0.695145	-0.540568	1.23571	0.695145	0.143472	82.8918	TRUE	FALSE	FALSE	FALSE	FALSE	FALSE	FALSE	FALSE		Conserved
XLOC_000414	-	2:5628543-5638716	12	332	5	68	9	318	12.6768	348.036	5	68	9.4356	333.391	1	7.24754e-87	2.10395e-86	1	3.42491e-15	5.17098e-15	1	0.202541	0.114283	0	-4.77897	-3.76553	-5.14296	1.37742	3.76553	1.01344	78.7938	FALSE	TRUE	FALSE	FALSE	FALSE	FALSE	FALSE	FALSE		Cis-only
XLOC_000416	Dpse\GA27037,Dpse\GA27038	2:5677659-5703699	566	607	236	342	291	404	597.922	636.318	236	342	305.084	423.554	1	0.266899	0.0712414	0	1.19256e-05	9.62838e-06	1	0.00242381	0.00229939	1	-0.0897899	-0.535209	-0.473336	0.0618733	0.535209	0.44542	54.5782	FALSE	FALSE	FALSE	FALSE	TRUE	FALSE	FALSE	FALSE		Compensatory
XLOC_000417	Dpse\GA27039	2:5677659-5703699	575	526	296	204	216	231	607.43	551.406	296	204	226.454	242.18	0	0.106	0.0308148	0	4.49723e-05	3.42073e-05	1	0.0115666	0.00940874	0	0.139604	0.537028	-0.0968615	0.63389	0.537028	0.397424	57.4698	FALSE	FALSE	FALSE	FALSE	FALSE	TRUE	FALSE	FALSE		Ambiguous
XLOC_000423	Dpse\GA27042	2:5733825-5735846	93	96	38	27	34	33	98.2452	100.637	38	27	35.6456	34.5972	1	0.943368	0.212264	0	0.214539	0.092115	0	0.202474	0.11427	0	-0.0346991	0.49304	0.0430687	0.449971	0.49304	0.527739	48.3004	TRUE	FALSE	FALSE	FALSE	FALSE	FALSE	FALSE	FALSE		Conserved
XLOC_000424	Dpse\GA19884	2:5738140-5740348	1202	1778	903	922	742	851	1269.79	1863.88	903	922	777.913	892.188	1	1.85688e-26	2.17979e-26	1	0.673512	0.250451	0	9.58986e-10	2.70669e-09	1	-0.553714	-0.0300408	-0.19774	0.167699	0.0300408	0.523673	5.42532	FALSE	FALSE	TRUE	FALSE	FALSE	FALSE	FALSE	FALSE		Trans-only
XLOC_000426	Dpse\GA27043	2:5781205-5784566	260	90	178	32	388	57	274.664	94.347	178	32	406.779	59.7588	0	1.04759e-21	1.07856e-21	1	9.53003e-26	2.15976e-25	1	0.00456552	0.00404422	1	1.54162	2.47573	2.76702	0.291289	2.47573	0.934114	72.6054	FALSE	FALSE	FALSE	TRUE	FALSE	FALSE	FALSE	FALSE	TRUE	Cis + Trans
XLOC_000427	Dpse\GA18895	2:5785246-5797998	242	300	191	192	148	146	255.649	314.49	191	192	155.163	153.066	1	0.013395	0.00454957	1	1	0.338032	0	0.145321	0.0863005	0	-0.298851	-0.00753367	0.0196288	0.0271625	0.00753367	0.291317	2.52088	FALSE	FALSE	FALSE	FALSE	FALSE	FALSE	FALSE	TRUE		Ambiguous
XLOC_000428	Dpse\GA18916	2:5799226-5815630	575	570	374	325	242	320	607.43	597.531	374	325	253.713	335.488	0	0.795358	0.184906	0	0.0693667	0.0333805	0	0.199065	0.112711	0	0.0237046	0.202599	-0.403065	0.605663	0.202599	0.178894	53.1068	TRUE	FALSE	FALSE	FALSE	FALSE	FALSE	FALSE	FALSE		Conserved
XLOC_000429	Dpse\GA18926	2:5815896-5835746	169	500	284	233	105	109	178.532	524.15	284	233	110.082	114.276	1	2.09044e-40	3.27726e-40	1	0.0277813	0.0145488	0	1.0402e-25	1.43087e-24	1	-1.5538	0.285561	-0.0539388	0.3395	0.285561	1.83936	13.4387	FALSE	FALSE	TRUE	FALSE	FALSE	FALSE	FALSE	FALSE		Trans-only
XLOC_000435	Dpse\GA10356	2:5902872-5904762	145	175	113	85	96	76	153.178	183.452	113	85	100.646	79.6784	1	0.113497	0.0328492	0	0.0547339	0.0270223	0	0.0120532	0.00976203	0	-0.260197	0.410788	0.337035	0.073753	0.410788	0.670985	37.9736	TRUE	FALSE	FALSE	FALSE	FALSE	FALSE	FALSE	FALSE		Conserved
XLOC_000437	Dpse\GA27045	2:5920837-5972977	3739	774	2616	435	3515	659	3949.88	811.384	2616	435	3685.13	690.896	0	0	0	1	0	0	1	0.00110114	0.00111738	1	2.28335	2.58828	2.41517	0.173101	2.58828	0.304924	89.4607	FALSE	FALSE	FALSE	TRUE	FALSE	FALSE	FALSE	FALSE	TRUE	Cis + Trans
XLOC_000438	-	2:5975425-5977768	403	686	365	425	297	495	425.729	719.134	365	425	311.375	518.958	1	3.02295e-18	2.78386e-18	1	0.0357393	0.0183805	0	9.32712e-05	0.000118913	1	-0.756324	-0.219566	-0.736966	0.517399	0.219566	0.536758	29.0307	FALSE	FALSE	TRUE	FALSE	FALSE	FALSE	FALSE	FALSE		Trans-only
XLOC_000439	Dpse\GA27046,Dpse\GA27047,Dpse\GA27049,Dpse\GA27050	2:5989167-6002259	7130	5105	6225	2502	2860	2055	7532.13	5351.57	6225	2502	2998.42	2154.46	0	1.34069e-82	3.7134e-82	1	0	0	1	4.66413e-84	1.35446e-81	1	0.493096	1.31499	0.476877	0.838115	1.31499	0.821896	61.5377	FALSE	FALSE	FALSE	TRUE	FALSE	FALSE	FALSE	FALSE	TRUE	Cis + Trans
XLOC_000440	Dpse\GA14334	2:6003844-6007980	1104	1755	845	650	621	630	1166.27	1839.77	845	650	651.056	660.492	1	6.49374e-35	9.20427e-35	1	5.05455e-07	4.62569e-07	1	2.48844e-29	4.48535e-28	1	-0.657626	0.378512	-0.0207586	0.39927	0.378512	1.03614	26.7566	FALSE	FALSE	FALSE	TRUE	FALSE	FALSE	FALSE	FALSE	FALSE	Cis x Trans
XLOC_000443	Dpse\GA30099	2:6042018-6055915	175	179	153	89	104	96	184.87	187.646	153	89	109.034	100.646	1	0.87642	0.200343	0	4.66483e-05	3.54333e-05	1	0.000921597	0.000949418	1	-0.0215001	0.781654	0.115477	0.666177	0.781654	0.803155	49.3217	FALSE	FALSE	FALSE	FALSE	TRUE	FALSE	FALSE	FALSE		Compensatory
XLOC_000444	Dpse\GA15967	2:6058398-6077732	36	24	22	25	18	23	38.0304	25.1592	22	25	18.8712	24.1132	0	0.129918	0.0371052	0	0.770867	0.279542	0	0.179408	0.103215	0	0.596067	-0.184425	-0.353637	0.169212	0.184425	0.780492	19.113	TRUE	FALSE	FALSE	FALSE	FALSE	FALSE	FALSE	FALSE		Conserved
XLOC_000445	-	2:6089821-6090337	16	12	3	5	10	19	16.9024	12.5796	3	5	10.484	19.9196	0	0.458258	0.115028	0	0.726562	0.265658	0	0.438139	0.216386	0	0.426142	-0.736966	-0.925999	0.189034	0.736966	1.16311	38.7862	TRUE	FALSE	FALSE	FALSE	FALSE	FALSE	FALSE	FALSE		Conserved
XLOC_000446	Dpse\GA18370	2:6138181-6139420	3181	1354	1524	323	2581	919	3360.41	1419.4	1524	323	2705.92	963.48	0	2.55114e-178	1.79393e-177	1	4.09884e-186	1.03994e-184	1	3.12472e-25	4.12461e-24	1	1.24336	2.23826	1.48979	0.748463	2.23826	0.9949	69.2282	FALSE	FALSE	FALSE	TRUE	FALSE	FALSE	FALSE	FALSE	TRUE	Cis + Trans
XLOC_000449	Dpse\GA27051	2:6209742-6210692	2527	1944	1725	1045	1411	904	2669.52	2037.9	1725	1045	1479.29	947.754	0	2.82042e-20	2.76992e-20	1	1.88662e-38	6.13318e-38	1	2.36252e-06	3.92789e-06	1	0.389502	0.723093	0.642323	0.0807701	0.723093	0.333591	68.4304	FALSE	FALSE	FALSE	TRUE	FALSE	FALSE	FALSE	FALSE	TRUE	Cis + Trans
XLOC_000450	-	2:6212824-6258301	13	77	3	43	9	48	13.7332	80.7191	3	43	9.4356	50.3232	1	3.60377e-13	2.70907e-13	1	4.62194e-10	5.34989e-10	1	0.268749	0.145213	0	-2.55524	-3.8413	-2.41504	1.42626	3.8413	1.28606	74.9177	FALSE	TRUE	FALSE	FALSE	FALSE	FALSE	FALSE	FALSE		Cis-only
XLOC_000452	Dpse\GA18384	2:6212824-6258301	49	88	24	24	47	36	51.7636	92.2504	24	24	49.2748	37.7424	1	0.00058514	0.000237897	1	1	0.338032	0	0.0922658	0.0584168	0	-0.833617	0	0.384664	0.384664	0	0.833617	0	FALSE	FALSE	FALSE	FALSE	FALSE	FALSE	FALSE	TRUE		Ambiguous
XLOC_000453	Dpse\GA18386	2:6212824-6258301	22	21	22	20	17	17	23.2408	22.0143	22	20	17.8228	17.8228	0	1	0.221836	0	0.877614	0.3102	0	1	0.400243	0	0.0782188	0.137504	0	0.137504	0.137504	0.0592848	69.8738	TRUE	FALSE	FALSE	FALSE	FALSE	FALSE	FALSE	FALSE		Conserved
XLOC_000455	Dpse\GA14342,Dpse\GA16050,Dpse\GA27052	2:6258601-6262388	2174	750	1173	422	1479	447	2296.61	786.225	1173	422	1550.58	468.635	0	8.20299e-170	5.16642e-169	1	8.72901e-82	6.23559e-81	1	0.481088	0.233494	0	1.54649	1.47489	1.72628	0.251387	1.47489	0.0716059	95.3698	FALSE	TRUE	FALSE	FALSE	FALSE	FALSE	FALSE	FALSE		Cis-only
XLOC_000456	Dpse\GA18420	2:6262449-6268578	386	561	261	203	234	243	407.77	588.096	261	203	245.326	254.761	1	1.05495e-08	6.28626e-09	1	0.00807241	0.00461026	1	5.7244e-08	1.23036e-07	1	-0.528295	0.36257	-0.0544478	0.417018	0.36257	0.890865	28.9261	FALSE	FALSE	FALSE	TRUE	FALSE	FALSE	FALSE	FALSE	FALSE	Cis x Trans
XLOC_000457	Dpse\GA18437	2:6268795-6286389	456	492	237	264	180	229	481.718	515.764	237	264	188.712	240.084	1	0.281567	0.0746341	0	0.245373	0.103541	0	0.742387	0.326319	0	-0.0985199	-0.155651	-0.347351	0.1917	0.155651	0.0571309	73.1505	TRUE	FALSE	FALSE	FALSE	FALSE	FALSE	FALSE	FALSE		Conserved
XLOC_000459	Dpse\GA18450	2:6286876-6288028	279	231	161	129	137	122	294.736	242.157	161	129	143.631	127.905	0	0.0275111	0.00889164	0	0.0685163	0.0330001	0	0.883743	0.37243	0	0.283477	0.31969	0.167295	0.152395	0.31969	0.0362128	89.8251	TRUE	FALSE	FALSE	FALSE	FALSE	FALSE	FALSE	FALSE		Conserved
XLOC_000460	Dpse\GA18513	2:6290271-6293644	1484	2353	1058	886	804	975	1567.7	2466.65	1058	886	842.914	1022.19	1	7.52683e-46	1.30735e-45	1	0.000104156	7.67386e-05	1	9.87738e-30	1.85722e-28	1	-0.653906	0.255961	-0.278207	0.534168	0.255961	0.909867	21.9553	FALSE	FALSE	FALSE	TRUE	FALSE	FALSE	FALSE	FALSE	FALSE	Cis x Trans
XLOC_000461	Dpse\GA27054	2:6294513-6304880	429	527	308	329	269	304	453.196	552.454	308	329	282.02	318.714	1	0.00197801	0.000752844	1	0.428133	0.169697	0	0.204354	0.115157	0	-0.285721	-0.0951572	-0.176465	0.0813079	0.0951572	0.190564	33.3043	FALSE	FALSE	FALSE	FALSE	FALSE	FALSE	FALSE	TRUE		Ambiguous
XLOC_000463	Dpse\GA18518	2:6308326-6312083	125	28	64	16	65	27	132.05	29.3524	64	16	68.146	28.3068	0	6.69673e-17	5.87216e-17	1	5.87133e-08	5.84051e-08	1	0.727603	0.321657	0	2.16953	2	1.26748	0.73252	2	0.169534	92.1857	FALSE	TRUE	FALSE	FALSE	FALSE	FALSE	FALSE	FALSE		Cis-only
XLOC_000464	Dpse\GA11819	2:6312961-6314968	80	112	39	45	24	78	84.512	117.41	39	45	25.1616	81.7752	1	0.0237612	0.00773789	0	0.585647	0.22273	0	0.514891	0.24634	0	-0.474322	-0.206451	-1.70044	1.49399	0.206451	0.267871	43.5254	TRUE	FALSE	FALSE	FALSE	FALSE	FALSE	FALSE	FALSE		Conserved
XLOC_000465	Dpse\GA13311	2:6323024-6325958	82	83	60	51	31	86	86.6248	87.0089	60	51	32.5004	90.1624	1	1	0.221836	0	0.447806	0.176543	0	0.544271	0.257419	0	-0.00638286	0.234465	-1.47207	1.70653	0.234465	0.240848	49.3286	TRUE	FALSE	FALSE	FALSE	FALSE	FALSE	FALSE	FALSE		Conserved
XLOC_000466	Dpse\GA13308	2:6326033-6366124	387	514	386	266	257	293	408.827	538.826	386	266	269.439	307.181	1	2.32926e-05	1.09195e-05	1	2.96988e-06	2.52818e-06	1	2.67481e-10	7.98954e-10	1	-0.39833	0.537175	-0.189132	0.726307	0.537175	0.935505	36.476	FALSE	FALSE	FALSE	TRUE	FALSE	FALSE	FALSE	FALSE	FALSE	Cis x Trans
XLOC_000467	-	2:6418523-6419452	228	156	104	49	107	30	240.859	163.535	104	49	112.179	31.452	0	0.000122113	5.33449e-05	1	1.03063e-05	8.3669e-06	1	0.0785703	0.0507539	0	0.558592	1.08573	1.83458	0.748847	1.08573	0.527138	67.3167	FALSE	TRUE	FALSE	FALSE	FALSE	FALSE	FALSE	FALSE		Cis-only
XLOC_000468	Dpse\GA19177	2:6422746-6453617	18	20	11	7	13	15	19.0152	20.966	11	7	13.6292	15.726	1	1	0.221836	0	0.480682	0.187628	0	0.402164	0.202327	0	-0.140899	0.652077	-0.206451	0.858528	0.652077	0.792975	45.1248	TRUE	FALSE	FALSE	FALSE	FALSE	FALSE	FALSE	FALSE		Conserved
XLOC_000471	Dpse\GA16085	2:6422746-6453617	46	29	83	72	#NULL!	#NULL!	48.5944	30.4007	83	72	1	1	0	0.0535444	0.0164539	0	0.421939	0.167663	0	0.26485	0.143433	0	0.676686	0.205114	0	0.205114	0.205114	0.471571	30.3116	TRUE	FALSE	FALSE	FALSE	FALSE	FALSE	FALSE	FALSE		Conserved
XLOC_000473	Dpse\GA12271	2:6422746-6453617	46	34	16	9	8	17	48.5944	35.6422	16	9	8.3872	17.8228	0	0.155656	0.043766	0	0.229523	0.0975428	0	0.647654	0.294635	0	0.447204	0.830075	-1.08746	1.91754	0.830075	0.382871	68.4346	TRUE	FALSE	FALSE	FALSE	FALSE	FALSE	FALSE	FALSE		Conserved
XLOC_000476	Dpse\GA19743	2:6552017-6552941	33	105	26	36	19	70	34.8612	110.072	26	36	19.9196	73.388	1	1.51959e-10	1.01068e-10	1	0.252854	0.106339	0	0.0126577	0.0101603	0	-1.65875	-0.469485	-1.88136	1.41187	0.469485	1.18926	28.3036	FALSE	FALSE	FALSE	FALSE	FALSE	FALSE	FALSE	TRUE		Ambiguous
XLOC_000477	Dpse\GA12268	2:6552986-6555098	397	1279	225	493	206	546	419.391	1340.78	225	493	215.97	572.426	1	3.25005e-112	1.26902e-111	1	6.49503e-24	1.37326e-23	1	0.00012407	0.000153536	1	-1.6767	-1.13166	-1.40626	0.274594	1.13166	0.545038	67.4934	FALSE	FALSE	FALSE	TRUE	FALSE	FALSE	FALSE	FALSE	TRUE	Cis + Trans
XLOC_000478	Dpse\GA16068,Dpse\GA16249,Dpse\GA17274,Dpse\GA19756	2:6555956-6566003	4649	5595	2808	2783	2173	3265	4911.2	5865.24	2808	2783	2278.17	3423.03	1	4.06276e-20	3.95781e-20	1	0.748235	0.272679	0	1.63524e-08	3.87123e-08	1	-0.256113	0.012902	-0.587395	0.600297	0.012902	0.269015	4.57653	FALSE	FALSE	TRUE	FALSE	FALSE	FALSE	FALSE	FALSE		Trans-only
XLOC_000479	Dpse\GA16268	2:6566390-6569274	1601	1937	914	820	1289	1388	1691.3	2030.56	914	820	1351.39	1455.18	1	2.94491e-08	1.71324e-08	1	0.0254971	0.0134451	0	5.52365e-07	1.01705e-06	1	-0.263746	0.15657	-0.106755	0.263326	0.15657	0.420316	27.1406	FALSE	FALSE	TRUE	FALSE	FALSE	FALSE	FALSE	FALSE		Trans-only
XLOC_000480	Dpse\GA19773,Dpse\GA27058	2:6569860-6627809	259	307	131	111	132	113	273.608	321.828	131	111	138.389	118.469	1	0.0489989	0.0151795	0	0.22187	0.0948565	0	0.0330386	0.0239194	0	-0.234182	0.239007	0.224215	0.014792	0.239007	0.473189	33.5592	TRUE	FALSE	FALSE	FALSE	FALSE	FALSE	FALSE	FALSE		Conserved
XLOC_000483	Dpse\GA27058	2:6569860-6627809	1872	577	951	381	869	395	1977.58	604.869	951	381	911.06	414.118	0	2.86309e-169	1.7877e-168	1	1.55388e-56	7.52184e-56	1	0.000467014	0.000508575	1	1.70904	1.31965	1.1375	0.182151	1.31965	0.389387	77.216	FALSE	FALSE	FALSE	TRUE	FALSE	FALSE	FALSE	FALSE	TRUE	Cis + Trans
XLOC_000484	Dpse\GA27059	2:6569860-6627809	1734	1863	780	842	550	733	1831.8	1952.98	780	842	576.62	768.477	1	0.049166	0.015228	0	0.129843	0.0585512	0	0.835403	0.356706	0	-0.0924192	-0.110346	-0.414382	0.304035	0.110346	0.0179269	86.0244	TRUE	FALSE	FALSE	FALSE	FALSE	FALSE	FALSE	FALSE		Conserved
XLOC_000485	-	2:6569860-6627809	82	168	25	115	24	121	86.6248	176.114	25	115	25.1616	126.856	1	2.82698e-08	1.64728e-08	1	5.40818e-15	8.1154e-15	1	0.00107164	0.00108939	1	-1.02366	-2.20163	-2.3339	0.132267	2.20163	1.17797	65.1447	FALSE	FALSE	FALSE	TRUE	FALSE	FALSE	FALSE	FALSE	TRUE	Cis + Trans
XLOC_000486	-	2:6637378-6637868	10	11	1	5	0	2	10.564	11.5313	1	5	1	2.0968	1	0.831812	0.192147	0	0.21875	0.0937224	0	0.354385	0.182506	0	-0.126399	-2.32193	-1.06819	1.25374	2.32193	2.19553	51.399	TRUE	FALSE	FALSE	FALSE	FALSE	FALSE	FALSE	FALSE		Conserved
XLOC_000488	Dpse\GA27060	2:6650088-6700432	775	550	309	142	369	254	818.71	576.565	309	142	386.86	266.294	0	8.28464e-11	5.60796e-11	1	2.6157e-15	3.98466e-15	1	0.000194559	0.000230925	1	0.505869	1.12172	0.538792	0.582924	1.12172	0.615847	64.5569	FALSE	FALSE	FALSE	TRUE	FALSE	FALSE	FALSE	FALSE	TRUE	Cis + Trans
XLOC_000489	-	2:6703436-6707278	170	147	160	88	119	63	179.588	154.1	160	88	124.76	66.0492	0	0.188365	0.0520831	0	5.66052e-06	4.70967e-06	1	0.0108147	0.00885221	0	0.220823	0.862496	0.917538	0.0550414	0.862496	0.641673	57.3404	FALSE	FALSE	FALSE	FALSE	FALSE	TRUE	FALSE	FALSE		Ambiguous
XLOC_000490	Dpse\GA19518	2:6721086-6722705	3051	3346	1889	1114	1906	1832	3223.08	3507.61	1889	1114	1998.25	1920.67	1	0.000560282	0.000228368	1	8.66511e-46	3.32642e-45	1	3.97968e-43	1.55242e-41	1	-0.122051	0.761873	0.0571286	0.704745	0.761873	0.883924	46.2921	FALSE	FALSE	FALSE	TRUE	FALSE	FALSE	FALSE	FALSE	FALSE	Cis x Trans
XLOC_000491	Dpse\GA12267	2:6722710-6730724	1120	170	588	169	438	83	1183.17	178.211	588	169	459.199	87.0172	0	2.76056e-182	1.99949e-181	1	4.76561e-55	2.20995e-54	1	6.15719e-08	1.31581e-07	1	2.731	1.79879	2.39975	0.600955	1.79879	0.932204	65.8658	FALSE	FALSE	FALSE	TRUE	FALSE	FALSE	FALSE	FALSE	TRUE	Cis + Trans
XLOC_000492	Dpse\GA20620	2:6732064-6735621	287	337	236	166	176	158	303.187	353.277	236	166	184.518	165.647	1	0.0556488	0.0170608	0	0.000562197	0.000378921	1	8.46939e-05	0.000108774	1	-0.220593	0.507604	0.155651	0.351953	0.507604	0.728197	41.0749	FALSE	FALSE	FALSE	FALSE	TRUE	FALSE	FALSE	FALSE		Compensatory
XLOC_000493	Dpse\GA11371	2:6735633-6737377	69	3	29	0	44	0	72.8916	3.1449	29	1	46.1296	1	0	1.9383e-18	1.79872e-18	1	5.7742e-08	5.75166e-08	1	1	0.400243	0	4.53467	4.85798	5.52762	0.66964	4.85798	0.323314	93.76	FALSE	TRUE	FALSE	FALSE	FALSE	FALSE	FALSE	FALSE		Cis-only
XLOC_000494	Dpse\GA20482	2:6739030-6769751	83	361	51	118	42	188	87.6812	378.436	51	118	44.0328	197.099	1	1.71564e-44	2.8932e-44	1	2.70881e-07	2.5498e-07	1	0.00326801	0.00299063	1	-2.10971	-1.21022	-2.16227	0.952054	1.21022	0.899493	57.3641	FALSE	FALSE	FALSE	TRUE	FALSE	FALSE	FALSE	FALSE	TRUE	Cis + Trans
XLOC_000495	-	2:6780435-6780794	65	56	61	53	53	33	68.666	58.7048	61	53	55.5652	34.5972	0	0.374957	0.0962365	0	0.512255	0.198408	0	1	0.400243	0	0.226117	0.202817	0.683526	0.480709	0.202817	0.0233006	89.6954	TRUE	FALSE	FALSE	FALSE	FALSE	FALSE	FALSE	FALSE		Conserved
XLOC_000496	Dpse\GA20479	2:6785409-6786683	600	542	294	262	245	233	633.84	568.179	294	262	256.858	244.277	0	0.0607716	0.0185138	0	0.188565	0.0818865	0	1	0.400243	0	0.157774	0.166249	0.0724518	0.0937975	0.166249	0.00847513	95.1494	TRUE	FALSE	FALSE	FALSE	FALSE	FALSE	FALSE	FALSE		Conserved
XLOC_000497	Dpse\GA19295	2:6786836-6793432	709	1135	393	448	366	516	748.988	1189.82	393	448	383.714	540.974	1	8.2019e-24	8.98728e-24	1	0.0625292	0.0304151	0	7.8962e-05	0.000101963	1	-0.66773	-0.188969	-0.495527	0.306558	0.188969	0.478761	28.3003	FALSE	FALSE	TRUE	FALSE	FALSE	FALSE	FALSE	FALSE		Trans-only
XLOC_000500	Dpse\GA19313	2:6869119-6903553	1358	1934	1217	1016	1144	975	1434.59	2027.41	1217	1016	1199.37	1022.19	1	5.35502e-24	5.89455e-24	1	2.28482e-05	1.79034e-05	1	6.62399e-22	6.48403e-21	1	-0.499	0.260429	0.230613	0.0298158	0.260429	0.759429	25.5358	FALSE	FALSE	FALSE	TRUE	FALSE	FALSE	FALSE	FALSE	FALSE	Cis x Trans
XLOC_000503	Dpse\GA11217,Dpse\GA27064,Dpse\GA27066	2:6907207-6915373	30	106	23	51	22	38	31.692	111.12	23	51	23.0648	39.8392	1	9.17038e-12	6.50863e-12	1	0.00151622	0.000963396	1	0.188623	0.107685	0	-1.80993	-1.14886	-0.788496	0.360367	1.14886	0.661062	63.4757	FALSE	TRUE	FALSE	FALSE	FALSE	FALSE	FALSE	FALSE		Cis-only
XLOC_000504	Dpse\GA19016	2:6916860-6923412	45	130	48	59	30	84	47.538	136.279	48	59	31.452	88.0656	1	3.15478e-11	2.18764e-11	1	0.333705	0.136408	0	0.00123656	0.00124207	1	-1.51941	-0.297681	-1.48543	1.18775	0.297681	1.22173	19.5918	FALSE	FALSE	TRUE	FALSE	FALSE	FALSE	FALSE	FALSE		Trans-only
XLOC_000505	Dpse\GA19020	2:6929925-6937303	172	95	109	48	46	58	181.701	99.5885	109	48	48.2264	60.8072	0	8.39118e-07	4.38347e-07	1	1.25064e-06	1.10204e-06	1	0.343303	0.177752	0	0.867514	1.18322	-0.334419	1.51764	1.18322	0.315708	78.9378	FALSE	TRUE	FALSE	FALSE	FALSE	FALSE	FALSE	FALSE		Cis-only
XLOC_000507	Dpse\GA13177	2:6955204-6958010	38	39	98	70	30	31	40.1432	40.8837	98	70	31.452	32.5004	1	1	0.221836	0	0.0369268	0.0189515	0	0.220751	0.122965	0	-0.0263701	0.485427	-0.0473057	0.532733	0.485427	0.511797	48.6778	TRUE	FALSE	FALSE	FALSE	FALSE	FALSE	FALSE	FALSE		Conserved
XLOC_000508	Dpse\GA27068,Dpse\GA27069	2:6958453-6961956	2607	1969	1552	799	1724	1121	2754.03	2064.1	1552	799	1807.44	1175.26	0	2.70192e-23	2.91435e-23	1	3.53403e-55	1.65272e-54	1	6.08114e-13	2.4982e-12	1	0.416032	0.957861	0.620973	0.336888	0.957861	0.541829	63.8706	FALSE	FALSE	FALSE	TRUE	FALSE	FALSE	FALSE	FALSE	TRUE	Cis + Trans
XLOC_000511	Dpse\GA14330	2:7026240-7136299	12	22	6	1	6	6	12.6768	23.0626	6	1	6.2904	6.2904	1	0.0895311	0.0263712	0	0.125	0.0565523	0	0.0325117	0.0235719	0	-0.863365	2.58496	0	2.58496	2.58496	3.44833	42.845	TRUE	FALSE	FALSE	FALSE	FALSE	FALSE	FALSE	FALSE		Conserved
XLOC_000515	Dpse\GA19527	2:7231514-7233284	142	127	106	72	117	41	150.009	133.134	106	72	122.663	42.9844	0	0.341567	0.0884818	0	0.0131585	0.00725047	0	0.178708	0.102879	0	0.172167	0.557995	1.51281	0.954817	0.557995	0.385828	59.1207	TRUE	FALSE	FALSE	FALSE	FALSE	FALSE	FALSE	FALSE		Conserved
XLOC_000516	Dpse\GA19525	2:7234549-7238871	1895	1530	1416	798	1082	833	2001.88	1603.9	1416	798	1134.37	873.317	0	3.23754e-11	2.24288e-11	1	8.81428e-40	2.98108e-39	1	1.96158e-10	5.9892e-10	1	0.319771	0.827361	0.377312	0.450049	0.827361	0.50759	61.9769	FALSE	FALSE	FALSE	TRUE	FALSE	FALSE	FALSE	FALSE	TRUE	Cis + Trans
XLOC_000517	Dpse\GA19513	2:7240148-7244140	446	433	273	196	240	250	471.154	453.914	273	196	251.616	262.1	0	0.553983	0.135648	0	0.000437314	0.000299505	1	0.0105741	0.00868249	0	0.0537812	0.478047	-0.0588937	0.536941	0.478047	0.424266	52.9802	FALSE	FALSE	FALSE	FALSE	FALSE	TRUE	FALSE	FALSE		Ambiguous
XLOC_000518	Dpse\GA26708	2:7246505-7248599	64	53	24	32	31	31	67.6096	55.5599	24	32	32.5004	32.5004	0	0.279199	0.0741691	0	0.349682	0.142254	0	0.149877	0.0885634	0	0.283184	-0.415037	0	0.415037	0.415037	0.698222	37.2813	TRUE	FALSE	FALSE	FALSE	FALSE	FALSE	FALSE	FALSE		Conserved
XLOC_000519	-	2:7248829-7267625	28	18	11	5	3	2	29.5792	18.8694	11	5	3.1452	2.0968	0	0.111403	0.0322754	0	0.210114	0.0903906	0	0.767153	0.334288	0	0.648534	1.1375	0.584963	0.552541	1.1375	0.488969	69.9368	TRUE	FALSE	FALSE	FALSE	FALSE	FALSE	FALSE	FALSE		Conserved
XLOC_000520	Dpse\GA19507	2:7273644-7285333	128	118	90	43	60	61	135.219	123.699	90	43	62.904	63.9524	0	0.493526	0.122732	0	5.63297e-05	4.25528e-05	1	0.00357187	0.00323696	1	0.128462	1.06559	-0.0238467	1.08944	1.06559	0.937127	53.2072	FALSE	FALSE	FALSE	FALSE	TRUE	FALSE	FALSE	FALSE		Compensatory
XLOC_000521	-	2:7286809-7299750	10	11	5	8	8	9	10.564	11.5313	5	8	8.3872	9.4356	1	0.831812	0.192147	0	0.581055	0.22135	0	0.731356	0.322664	0	-0.126399	-0.678072	-0.169925	0.508147	0.678072	0.551673	55.1392	TRUE	FALSE	FALSE	FALSE	FALSE	FALSE	FALSE	FALSE		Conserved
XLOC_000522	Dpse\Bruce	2:7304275-7332071	5168	3993	4257	2206	2484	2073	5459.48	4185.86	4257	2206	2604.23	2173.33	0	1.37245e-38	2.08398e-38	1	6.73854e-146	1.14417e-144	1	2.98339e-32	6.39127e-31	1	0.383238	0.948404	0.260945	0.687459	0.948404	0.565167	62.66	FALSE	FALSE	FALSE	TRUE	FALSE	FALSE	FALSE	FALSE	TRUE	Cis + Trans
XLOC_000523	Dpse\GA19493	2:7332989-7336163	32	33	24	25	3	8	33.8048	34.5939	24	25	3.1452	8.3872	1	0.903597	0.204746	0	1	0.338032	0	1	0.400243	0	-0.0332896	-0.0588937	-1.41504	1.35614	0.0588937	0.0256041	69.6985	TRUE	FALSE	FALSE	FALSE	FALSE	FALSE	FALSE	FALSE		Conserved
XLOC_000526	Dpse\GA27071	2:7445360-7447851	196	85	162	57	40	18	207.054	89.1055	162	57	41.936	18.8712	0	5.4849e-12	3.9159e-12	1	7.55485e-13	1.02058e-12	1	0.324542	0.169712	0	1.21642	1.50696	1.152	0.354957	1.50696	0.290537	83.8366	FALSE	TRUE	FALSE	FALSE	FALSE	FALSE	FALSE	FALSE		Cis-only
XLOC_000527	Dpse\GA19485	2:7450512-7469654	866	848	531	335	567	412	914.842	888.958	531	335	594.443	431.941	0	0.540341	0.132959	0	2.84761e-11	3.54522e-11	1	2.63323e-07	5.0866e-07	1	0.0414073	0.664551	0.460704	0.203846	0.664551	0.623143	51.6078	FALSE	FALSE	FALSE	FALSE	TRUE	FALSE	FALSE	FALSE		Compensatory
XLOC_000528	Dpse\GA11827	2:7475285-7491910	133	271	151	69	46	55	140.501	284.089	151	69	48.2264	57.662	1	2.34993e-12	1.71404e-12	1	3.31783e-08	3.36409e-08	1	7.43749e-18	5.1154e-17	1	-1.01576	1.12988	-0.257798	1.38768	1.12988	2.14564	34.4947	FALSE	FALSE	FALSE	TRUE	FALSE	FALSE	FALSE	FALSE	FALSE	Cis x Trans
XLOC_000529	Dpse\GA19476	2:7493496-7501343	301	493	197	147	152	174	317.976	516.812	197	147	159.357	182.422	1	4.40656e-12	3.16318e-12	1	0.00815084	0.00465264	1	2.37254e-09	6.32738e-09	1	-0.70072	0.422379	-0.195016	0.617395	0.422379	1.1231	27.33	FALSE	FALSE	FALSE	TRUE	FALSE	FALSE	FALSE	FALSE	FALSE	Cis x Trans
XLOC_000530	Dpse\GA27072	2:7503740-7505711	631	1204	433	536	489	665	666.588	1262.15	433	536	512.668	697.186	1	1.72246e-42	2.81936e-42	1	0.00104003	0.000678204	1	1.60396e-07	3.20987e-07	1	-0.921019	-0.307866	-0.44352	0.135654	0.307866	0.613153	33.4267	FALSE	FALSE	FALSE	TRUE	FALSE	FALSE	FALSE	FALSE	TRUE	Cis + Trans
XLOC_000532	Dpse\GA27073	2:7519987-7522323	2950	1161	1726	637	1520	718	3116.38	1217.08	1726	637	1593.57	752.751	0	4.36286e-189	3.34394e-188	1	3.62442e-115	3.88365e-114	1	0.331317	0.172564	0	1.35645	1.43807	1.08202	0.356052	1.43807	0.0816156	94.6294	FALSE	TRUE	FALSE	FALSE	FALSE	FALSE	FALSE	FALSE		Cis-only
XLOC_000533	Dpse\GA11266	2:7523700-7528728	2008	3401	1381	1450	1179	1776	2121.25	3565.27	1381	1450	1236.06	1861.96	1	1.66673e-82	4.60765e-82	1	0.201233	0.0868578	0	6.07593e-24	6.93448e-23	1	-0.749095	-0.0703396	-0.591068	0.520728	0.0703396	0.678756	9.38994	FALSE	FALSE	TRUE	FALSE	FALSE	FALSE	FALSE	FALSE		Trans-only
XLOC_000534	Dpse\GA26696	2:7559978-7564007	68	83	55	34	38	32	71.8352	87.0089	55	34	39.8392	33.5488	1	0.232635	0.0629932	0	0.0334167	0.0172867	0	0.0169297	0.0131649	0	-0.276472	0.693897	0.247928	0.445969	0.693897	0.970369	41.6939	TRUE	FALSE	FALSE	FALSE	FALSE	FALSE	FALSE	FALSE		Conserved
XLOC_000535	Dpse\GA17521,Dpse\GA27074,Dpse\GA27076	2:7608204-7699953	1237	1637	865	725	711	814	1306.77	1716.07	865	725	745.412	853.398	1	9.24392e-14	7.14548e-14	1	0.000486733	0.000331193	1	5.68128e-13	2.34574e-12	1	-0.393104	0.254719	-0.195179	0.449898	0.254719	0.647823	28.2224	FALSE	FALSE	FALSE	TRUE	FALSE	FALSE	FALSE	FALSE	FALSE	Cis x Trans
XLOC_000537	Dpse\GA13298	2:7704807-7707584	443	302	488	161	265	107	467.985	316.587	488	161	277.826	112.179	0	6.33159e-08	3.6053e-08	1	3.65834e-39	1.21798e-38	1	3.87415e-10	1.14025e-09	1	0.563863	1.59982	1.30838	0.291439	1.59982	1.03596	60.6963	FALSE	FALSE	FALSE	TRUE	FALSE	FALSE	FALSE	FALSE	TRUE	Cis + Trans
XLOC_000538	Dpse\GA13299	2:7708494-7711638	37	14	31	7	18	12	39.0868	14.6762	31	7	18.8712	12.5808	0	0.000802331	0.000320886	1	0.000116167	8.51615e-05	1	0.332464	0.172989	0	1.4132	2.14684	0.584963	1.56188	2.14684	0.733638	74.5307	FALSE	TRUE	FALSE	FALSE	FALSE	FALSE	FALSE	FALSE		Cis-only
XLOC_000539	Dpse\GA17572	2:7792957-7795251	197	192	114	52	92	48	208.111	201.274	114	52	96.4528	50.3232	0	0.766752	0.179293	0	1.68378e-06	1.46557e-06	1	9.59461e-05	0.000121967	1	0.0481939	1.13245	0.938599	0.193851	1.13245	1.08426	51.0871	FALSE	FALSE	FALSE	FALSE	TRUE	FALSE	FALSE	FALSE		Compensatory
XLOC_000540	Dpse\GA27077,Dpse\GA27078	2:7795625-7801895	2120	2130	1199	1112	906	1167	2239.57	2232.88	1199	1112	949.85	1223.48	0	0.916634	0.207181	0	0.0735998	0.0352256	0	0.166505	0.0968778	0	0.0043154	0.108675	-0.365222	0.473896	0.108675	0.104359	51.0128	TRUE	FALSE	FALSE	FALSE	FALSE	FALSE	FALSE	FALSE		Conserved
XLOC_000541	Dpse\GA17647	2:7801969-7806817	1116	1983	657	720	763	1295	1178.94	2078.78	657	720	799.929	1357.68	1	9.76793e-57	2.03009e-56	1	0.0947252	0.0441401	0	3.45839e-13	1.47693e-12	1	-0.818243	-0.132104	-0.763197	0.631094	0.132104	0.68614	16.1448	FALSE	FALSE	TRUE	FALSE	FALSE	FALSE	FALSE	FALSE		Trans-only
XLOC_000542	Dpse\GA27079	2:7807060-7815397	268	557	141	267	112	270	283.115	583.903	141	267	117.421	283.068	1	7.51257e-25	8.48217e-25	1	4.45353e-10	5.16851e-10	1	0.524102	0.250052	0	-1.04434	-0.921145	-1.26946	0.348316	0.921145	0.123195	88.2035	FALSE	TRUE	FALSE	FALSE	FALSE	FALSE	FALSE	FALSE		Cis-only
XLOC_000544	Dpse\GA27082	2:7831754-7832179	126	197	109	126	69	100	133.106	206.515	109	126	72.3396	104.84	1	8.69207e-05	3.84935e-05	1	0.296598	0.122534	0	0.0863875	0.0551762	0	-0.633667	-0.209096	-0.535332	0.326236	0.209096	0.424572	32.9977	FALSE	FALSE	FALSE	FALSE	FALSE	FALSE	FALSE	TRUE		Ambiguous
XLOC_000545	Dpse\GA17398	2:7841020-7842792	964	665	494	243	544	347	1018.37	697.12	494	243	570.33	363.795	0	9.2292e-15	7.39863e-15	1	1.40485e-20	2.68484e-20	1	0.000343891	0.000385746	1	0.546783	1.02355	0.648671	0.374884	1.02355	0.476771	68.2222	FALSE	FALSE	FALSE	TRUE	FALSE	FALSE	FALSE	FALSE	TRUE	Cis + Trans
XLOC_000547	Dpse\GA18893	2:7846985-7855478	2989	4937	2608	1903	1806	1388	3157.58	5175.46	2608	1903	1893.41	1455.18	1	2.3695e-109	8.96196e-109	1	8.36098e-26	1.90068e-25	1	6.05244e-104	5.27282e-101	1	-0.712867	0.454668	0.37979	0.074878	0.454668	1.16754	28.0278	FALSE	FALSE	FALSE	TRUE	FALSE	FALSE	FALSE	FALSE	FALSE	Cis x Trans
XLOC_000548	Dpse\GA12297	2:7920949-7922986	1260	1440	587	558	522	630	1331.06	1509.55	587	558	547.265	660.492	1	0.000892707	0.000354486	1	0.407978	0.162642	0	0.0116907	0.0094972	0	-0.181541	0.0730954	-0.271302	0.344397	0.0730954	0.254636	22.3034	FALSE	FALSE	FALSE	FALSE	FALSE	FALSE	FALSE	TRUE		Ambiguous
XLOC_000549	Dpse\GA12736,Dpse\GA27083	2:7924238-7943200	4323	3919	2808	1794	1794	1634	4566.82	4108.29	2808	1794	1880.83	1713.09	0	8.72359e-07	4.54892e-07	1	8.07043e-51	3.45238e-50	1	2.14361e-20	1.89274e-19	1	0.152652	0.646363	0.134772	0.511591	0.646363	0.493711	56.6948	FALSE	FALSE	FALSE	TRUE	FALSE	FALSE	FALSE	FALSE	TRUE	Cis + Trans
XLOC_000550	Dpse\GA11672,Dpse\GA27084	2:7953203-7976551	2617	1693	1384	612	1647	1108	2764.6	1774.77	1384	612	1726.71	1161.63	0	2.92076e-49	5.4313e-49	1	1.90979e-68	1.12415e-67	1	5.38013e-11	1.74893e-10	1	0.639437	1.17724	0.571883	0.605358	1.17724	0.537804	68.642	FALSE	FALSE	FALSE	TRUE	FALSE	FALSE	FALSE	FALSE	TRUE	Cis + Trans
XLOC_000551	-	2:7976571-7977308	6	45	7	15	2	25	6.3384	47.1735	7	15	2.0968	26.21	1	5.80532e-09	3.51716e-09	1	0.133801	0.0602007	0	0.0460986	0.0319752	0	-2.89579	-1.09954	-3.64386	2.54432	1.09954	1.79625	37.9702	FALSE	FALSE	FALSE	FALSE	FALSE	FALSE	FALSE	TRUE		Ambiguous
XLOC_000552	-	2:7982619-7983256	153	25	92	10	99	13	161.629	26.2075	92	10	103.792	13.6292	0	5.67968e-25	6.4479e-25	1	9.39946e-18	1.58744e-17	1	0.356818	0.183542	0	2.62464	3.20163	2.92892	0.272717	3.20163	0.576998	84.73	FALSE	TRUE	FALSE	FALSE	FALSE	FALSE	FALSE	FALSE		Cis-only
XLOC_000553	-	2:7997901-7998676	14	41	3	27	12	24	14.7896	42.9803	3	27	12.5808	25.1616	1	0.000153889	6.66433e-05	1	8.43033e-06	6.89722e-06	1	0.0992682	0.0622023	0	-1.53909	-3.16993	-1	2.16993	3.16993	1.63083	66.0297	FALSE	TRUE	FALSE	FALSE	FALSE	FALSE	FALSE	FALSE		Cis-only
XLOC_000555	Dpse\GA30124	2:8021814-8111386	103	137	59	73	76	93	108.809	143.617	59	73	79.6784	97.5012	1	0.0272704	0.0088158	0	0.257761	0.108231	0	0.828675	0.35447	0	-0.400427	-0.307182	-0.291231	0.0159502	0.307182	0.0932455	76.7135	TRUE	FALSE	FALSE	FALSE	FALSE	FALSE	FALSE	FALSE		Conserved
XLOC_000559	Dpse\GA27086	2:8278903-8301837	331	285	180	165	169	169	349.668	298.765	180	165	177.18	177.18	0	0.0450436	0.0140443	0	0.451056	0.177761	0	0.640226	0.292124	0	0.226974	0.125531	0	0.125531	0.125531	0.101443	55.3063	TRUE	FALSE	FALSE	FALSE	FALSE	FALSE	FALSE	FALSE		Conserved
XLOC_000561	Dpse\GA27087	2:8308853-8309877	281	496	178	171	152	230	296.848	519.957	178	171	159.357	241.132	1	3.97588e-15	3.24109e-15	1	0.748132	0.272679	0	3.71033e-06	6.00822e-06	1	-0.808665	0.0578809	-0.597563	0.655443	0.0578809	0.866546	6.26127	FALSE	FALSE	TRUE	FALSE	FALSE	FALSE	FALSE	FALSE		Trans-only
XLOC_000562	Dpse\GA18501	2:8309968-8310668	449	639	323	314	315	368	474.324	669.864	323	314	330.246	385.811	1	7.51553e-09	4.5249e-09	1	0.751294	0.273658	0	0.000190501	0.000226726	1	-0.497996	0.0407696	-0.224354	0.265124	0.0407696	0.538766	7.03488	FALSE	FALSE	TRUE	FALSE	FALSE	FALSE	FALSE	FALSE		Trans-only
XLOC_000563	Dpse\GA18549	2:8310704-8315719	307	271	231	97	101	107	324.315	284.089	231	97	105.888	112.179	0	0.113653	0.0328879	0	9.41566e-14	1.32803e-13	1	3.32417e-07	6.33236e-07	1	0.19105	1.25184	-0.0832555	1.33509	1.25184	1.06079	54.1306	FALSE	FALSE	FALSE	FALSE	TRUE	FALSE	FALSE	FALSE		Compensatory
XLOC_000564	Dpse\GA18557	2:8319896-8324759	1068	815	659	367	701	426	1128.24	854.365	659	367	734.928	446.618	0	8.16816e-10	5.2033e-10	1	5.8611e-20	1.08627e-19	1	0.00010563	0.0001326	1	0.401144	0.844498	0.718561	0.125937	0.844498	0.443354	65.5742	FALSE	FALSE	FALSE	TRUE	FALSE	FALSE	FALSE	FALSE	TRUE	Cis + Trans
XLOC_000565	Dpse\GA18567	2:8330347-8342673	797	781	588	450	423	466	841.951	818.722	588	450	443.473	488.554	0	0.572418	0.139525	0	2.06127e-05	1.62614e-05	1	0.0026004	0.00245002	1	0.0403617	0.385891	-0.139672	0.525563	0.385891	0.345529	52.7591	FALSE	FALSE	FALSE	FALSE	TRUE	FALSE	FALSE	FALSE		Compensatory
XLOC_000566	Dpse\GA15968	2:8330347-8342673	13	18	6	7	3	0	13.7332	18.8694	6	7	3.1452	1	1	0.377086	0.0967142	0	1	0.338032	0	1	0.400243	0	-0.458381	-0.222392	1.65315	1.87554	0.222392	0.235988	48.517	TRUE	FALSE	FALSE	FALSE	FALSE	FALSE	FALSE	FALSE		Conserved
XLOC_000567	Dpse\GA18571	2:8345377-8346470	905	970	450	422	435	516	956.042	1016.85	450	422	456.054	540.974	1	0.183961	0.0510214	0	0.360548	0.146219	0	0.122473	0.0744057	0	-0.0889624	0.092682	-0.246356	0.339038	0.092682	0.181644	33.7853	TRUE	FALSE	FALSE	FALSE	FALSE	FALSE	FALSE	FALSE		Conserved
XLOC_000568	Dpse\GA11058	2:8350344-8356957	221	199	114	98	104	109	233.464	208.612	114	98	109.034	114.276	0	0.234353	0.0633833	0	0.302904	0.124835	0	0.802435	0.34585	0	0.162383	0.21818	-0.0677446	0.285925	0.21818	0.0557977	79.6342	TRUE	FALSE	FALSE	FALSE	FALSE	FALSE	FALSE	FALSE		Conserved
XLOC_000569	Dpse\GA11050	2:8358843-8374607	3173	4368	2461	2534	1738	2083	3351.96	4578.97	2461	2534	1822.12	2183.82	1	2.33605e-43	3.88516e-43	1	0.308325	0.126832	0	7.58663e-15	3.92763e-14	1	-0.450021	-0.0421719	-0.261235	0.219063	0.0421719	0.407849	9.37109	FALSE	FALSE	TRUE	FALSE	FALSE	FALSE	FALSE	FALSE		Trans-only
XLOC_000571	Dpse\GA27089	2:8380631-8382107	2181	1303	1244	618	1109	664	2304.01	1365.93	1244	618	1162.68	696.138	0	1.13415e-54	2.27551e-54	1	1.93966e-48	7.94343e-48	1	0.00331253	0.00302712	1	0.754257	1.00931	0.740004	0.269304	1.00931	0.25505	79.8277	FALSE	FALSE	FALSE	TRUE	FALSE	FALSE	FALSE	FALSE	TRUE	Cis + Trans
XLOC_000572	Dpse\GA11046	2:8389586-8394865	394	335	216	127	184	118	416.222	351.18	216	127	192.906	123.711	0	0.0207778	0.00682677	0	1.77863e-06	1.54326e-06	1	0.00714704	0.00606671	0	0.245139	0.766203	0.640919	0.125284	0.766203	0.521064	59.5217	FALSE	FALSE	FALSE	FALSE	FALSE	TRUE	FALSE	FALSE		Ambiguous
XLOC_000573	Dpse\GA18947	2:8401528-8412267	720	747	496	297	442	402	760.608	783.08	496	297	463.393	421.457	1	0.575448	0.140193	0	1.57402e-12	2.08173e-12	1	1.07123e-09	3.00403e-09	1	-0.0420068	0.739877	0.136851	0.603026	0.739877	0.781884	48.6198	FALSE	FALSE	FALSE	FALSE	TRUE	FALSE	FALSE	FALSE		Compensatory
XLOC_000574	Dpse\GA27090	2:8412698-8421556	509	428	379	181	211	150	537.708	448.672	379	181	221.212	157.26	0	0.00456786	0.00166046	1	3.9826e-17	6.57516e-17	1	3.99726e-07	7.53765e-07	1	0.261159	1.06621	0.49228	0.573928	1.06621	0.805049	56.9782	FALSE	FALSE	FALSE	TRUE	FALSE	FALSE	FALSE	FALSE	TRUE	Cis + Trans
XLOC_000581	Dpse\GA27097	2:8512470-8516182	199	239	79	80	151	137	210.224	250.544	79	80	158.308	143.631	1	0.0688892	0.0207684	0	1	0.338032	0	0.406871	0.204233	0	-0.253138	-0.0181473	0.140373	0.15852	0.0181473	0.23499	7.16896	TRUE	FALSE	FALSE	FALSE	FALSE	FALSE	FALSE	FALSE		Conserved
XLOC_000583	Dpse\GA27098	2:8528875-8529951	89	6	75	6	28	2	94.0196	6.2898	75	6	29.3552	2.0968	0	2.00596e-21	2.04779e-21	1	2.91097e-16	4.62268e-16	1	0.769351	0.334904	0	3.90188	3.64386	3.80735	0.163499	3.64386	0.258019	93.3873	FALSE	TRUE	FALSE	FALSE	FALSE	FALSE	FALSE	FALSE		Cis-only
XLOC_000585	Dpse\GA27099	2:8541593-8546297	17	25	25	22	15	7	17.9588	26.2075	25	22	15.726	7.3388	1	0.174171	0.0485197	0	0.770867	0.279542	0	0.295368	0.157096	0	-0.545289	0.184425	1.09954	0.915111	0.184425	0.729713	20.1747	TRUE	FALSE	FALSE	FALSE	FALSE	FALSE	FALSE	FALSE		Conserved
XLOC_000586	Dpse\GA19199,Dpse\GA27100	2:8553778-8558707	649	639	405	248	372	401	685.604	669.864	405	248	390.005	420.408	0	0.663825	0.158472	0	8.5909e-10	9.74968e-10	1	1.68483e-06	2.85938e-06	1	0.0335071	0.707582	-0.1083	0.815881	0.707582	0.674075	51.2126	FALSE	FALSE	FALSE	FALSE	TRUE	FALSE	FALSE	FALSE		Compensatory
XLOC_000587	Dpse\GA19206	2:8586164-8595351	884	1381	625	548	535	751	933.858	1447.7	625	548	560.894	787.348	1	3.89198e-26	4.52842e-26	1	0.0264421	0.0139135	0	2.30941e-15	1.25225e-14	1	-0.63249	0.18968	-0.489274	0.678954	0.18968	0.822171	18.7459	FALSE	FALSE	TRUE	FALSE	FALSE	FALSE	FALSE	FALSE		Trans-only
XLOC_000588	Dpse\GA19211	2:8595864-8597521	62	91	36	55	39	72	65.4968	95.3953	36	55	40.8876	75.4848	1	0.0215738	0.00706251	0	0.0585735	0.0287061	0	0.894185	0.376272	0	-0.542494	-0.611435	-0.884523	0.273088	0.611435	0.0689409	89.8672	TRUE	FALSE	FALSE	FALSE	FALSE	FALSE	FALSE	FALSE		Conserved
XLOC_000591	Dpse\GA15983	2:8604359-8605479	72	31	28	29	44	5	76.0608	32.4973	28	29	46.1296	5.242	0	2.76079e-05	1.28469e-05	1	1	0.338032	0	0.0106447	0.00872672	0	1.22683	-0.0506261	3.1375	3.18813	0.0506261	1.27746	3.81196	FALSE	FALSE	FALSE	FALSE	FALSE	FALSE	FALSE	TRUE		Ambiguous
XLOC_000593	Dpse\GA26655	2:8625164-8642682	4	33	8	11	2	13	4.2256	34.5939	8	11	2.0968	13.6292	1	6.03854e-07	3.1913e-07	1	0.647606	0.242287	0	0.0123831	0.0099859	0	-3.03329	-0.459432	-2.70044	2.24101	0.459432	2.57386	15.1463	FALSE	FALSE	FALSE	FALSE	FALSE	FALSE	FALSE	TRUE		Ambiguous
XLOC_000594	Dpse\GA11252	2:8681804-8688581	2421	2024	1400	940	1390	995	2557.54	2121.76	1400	940	1457.28	1043.16	0	1.78852e-10	1.18303e-10	1	1.74571e-21	3.43134e-21	1	3.94261e-05	5.35291e-05	1	0.269498	0.574694	0.482316	0.0923777	0.574694	0.305196	65.3143	FALSE	FALSE	FALSE	TRUE	FALSE	FALSE	FALSE	FALSE	TRUE	Cis + Trans
XLOC_000595	Dpse\GA11253	2:8688808-8690993	900	1456	354	581	418	796	950.76	1526.32	354	581	438.231	834.526	1	3.03452e-31	3.97089e-31	1	1.11019e-13	1.5579e-13	1	0.78236	0.339477	0	-0.682909	-0.714789	-0.929265	0.214477	0.714789	0.0318799	95.7304	FALSE	TRUE	FALSE	FALSE	FALSE	FALSE	FALSE	FALSE		Cis-only
XLOC_000596	Dpse\GA11255	2:8696032-8704778	1806	2380	1625	1139	1467	1182	1907.86	2494.95	1625	1139	1538	1239.21	1	7.97467e-19	7.49644e-19	1	2.27049e-20	4.28723e-20	1	3.25526e-37	9.89291e-36	1	-0.387059	0.512672	0.311639	0.201033	0.512672	0.899731	36.2979	FALSE	FALSE	FALSE	TRUE	FALSE	FALSE	FALSE	FALSE	FALSE	Cis x Trans
XLOC_000597	Dpse\GA14320	2:8704893-8712428	655	868	488	440	439	476	691.942	909.924	488	440	460.248	499.038	1	4.85647e-08	2.78284e-08	1	0.122821	0.0557606	0	5.36883e-06	8.45295e-06	1	-0.395096	0.149378	-0.116741	0.266118	0.149378	0.544473	21.5288	FALSE	FALSE	TRUE	FALSE	FALSE	FALSE	FALSE	FALSE		Trans-only
XLOC_000598	Dpse\GA27104	2:8712820-8719759	31	46	15	17	8	13	32.7484	48.2218	15	17	8.3872	13.6292	1	0.0929119	0.0272838	0	0.86005	0.305067	0	0.673229	0.303579	0	-0.558261	-0.180572	-0.70044	0.519867	0.180572	0.377689	32.3455	TRUE	FALSE	FALSE	FALSE	FALSE	FALSE	FALSE	FALSE		Conserved
XLOC_000599	Dpse\GA14392	2:8721749-8724048	1831	1987	979	930	778	1020	1934.27	2082.97	979	930	815.655	1069.37	1	0.0195254	0.00643997	0	0.27194	0.113515	0	0.024342	0.0182344	0	-0.106856	0.0740781	-0.390727	0.464805	0.0740781	0.180934	29.0489	TRUE	FALSE	FALSE	FALSE	FALSE	FALSE	FALSE	FALSE		Conserved
XLOC_000600	-	2:8730977-8745785	29	18	24	3	17	3	30.6356	18.8694	24	3	17.8228	3.1452	0	0.0854331	0.0252669	0	4.92334e-05	3.73712e-05	1	0.0167468	0.013042	0	0.699161	3	2.5025	0.4975	3	2.30084	56.5948	FALSE	FALSE	FALSE	FALSE	FALSE	TRUE	FALSE	FALSE		Ambiguous
XLOC_000602	Dpse\GA17410	2:8764606-8768196	384	312	327	153	253	172	405.658	327.07	327	153	265.245	180.325	0	0.00439519	0.00160333	1	1.40911e-15	2.17358e-15	1	8.80725e-06	1.34454e-05	1	0.310665	1.09576	0.556729	0.53903	1.09576	0.785094	58.2586	FALSE	FALSE	FALSE	TRUE	FALSE	FALSE	FALSE	FALSE	TRUE	Cis + Trans
XLOC_000603	Dpse\GA17412	2:8769655-8772188	2796	2049	1752	1102	1399	1092	2953.69	2147.97	1752	1102	1466.71	1144.85	0	1.18894e-29	1.50549e-29	1	3.05716e-34	8.9499e-34	1	0.00252805	0.00238616	1	0.459549	0.668879	0.357423	0.311455	0.668879	0.20933	76.164	FALSE	FALSE	FALSE	TRUE	FALSE	FALSE	FALSE	FALSE	TRUE	Cis + Trans
XLOC_000606	Dpse\GA27107	2:8955238-8958086	1921	3162	1423	1424	1402	1557	2029.34	3314.72	1423	1424	1469.86	1632.36	1	7.9064e-70	1.89936e-69	1	1	0.338032	0	1.48461e-25	2.01044e-24	1	-0.707875	-0.00101348	-0.151283	0.150269	0.00101348	0.706862	0.143173	FALSE	FALSE	TRUE	FALSE	FALSE	FALSE	FALSE	FALSE		Trans-only
XLOC_000607	Dpse\GA27108	2:8962882-8964925	205	209	158	80	156	132	216.562	219.095	158	80	163.55	138.389	1	0.92362	0.208403	0	4.78779e-07	4.39432e-07	1	3.43797e-05	4.71676e-05	1	-0.0167745	0.981853	0.241008	0.740845	0.981853	0.998627	49.5765	FALSE	FALSE	FALSE	FALSE	TRUE	FALSE	FALSE	FALSE		Compensatory
XLOC_000611	-	2:9038967-9039328	105	67	110	63	76	52	110.922	70.2361	110	63	79.6784	54.5168	0	0.00284416	0.00106433	1	0.000436892	0.000299309	1	0.741985	0.326298	0	0.659261	0.80408	0.547488	0.256592	0.80408	0.144819	84.7382	FALSE	TRUE	FALSE	FALSE	FALSE	FALSE	FALSE	FALSE		Cis-only
XLOC_000615	Dpse\GA19157	2:9061668-9066006	410	284	248	187	206	180	433.124	297.717	248	187	215.97	188.712	0	5.43126e-07	2.88254e-07	1	0.00396646	0.00238241	1	0.461656	0.225726	0	0.540838	0.407302	0.194647	0.212654	0.407302	0.133536	75.3095	FALSE	TRUE	FALSE	FALSE	FALSE	FALSE	FALSE	FALSE		Cis-only
XLOC_000616	Dpse\GA27110	2:9066168-9067193	205	202	145	79	137	103	216.562	211.757	145	79	143.631	107.985	0	0.809059	0.187789	0	1.22679e-05	9.89388e-06	1	0.000659073	0.000697669	1	0.0323732	0.876128	0.411532	0.464597	0.876128	0.843755	50.9411	FALSE	FALSE	FALSE	FALSE	TRUE	FALSE	FALSE	FALSE		Compensatory
XLOC_000617	Dpse\GA19156	2:9068291-9070483	685	2089	370	1012	435	1194	723.634	2189.9	370	1012	456.054	1251.79	1	5.03318e-170	3.18386e-169	1	3.66111e-69	2.18415e-68	1	0.177365	0.10224	0	-1.59753	-1.45161	-1.45672	0.00510342	1.45161	0.14592	90.8659	FALSE	TRUE	FALSE	FALSE	FALSE	FALSE	FALSE	FALSE		Cis-only
XLOC_000618	-	2:9079849-9081571	31	47	3	18	24	21	32.7484	49.2701	3	18	25.1616	22.0164	1	0.0598083	0.0182318	0	0.00148964	0.000948415	1	0.0384607	0.0273823	0	-0.589288	-2.58496	0.192645	2.77761	2.58496	1.99567	56.4324	FALSE	FALSE	FALSE	FALSE	FALSE	TRUE	FALSE	FALSE		Ambiguous
XLOC_000620	Dpse\GA12913	2:9139710-9140655	206	6	125	3	134	6	217.618	6.2898	125	3	140.486	6.2904	0	2.43469e-56	5.03119e-56	1	2.05496e-33	5.92943e-33	1	1	0.400243	0	5.11264	5.38082	4.48113	0.899695	5.38082	0.268179	95.2526	FALSE	TRUE	FALSE	FALSE	FALSE	FALSE	FALSE	FALSE		Cis-only
XLOC_000621	-	2:9143865-9145142	28	422	18	127	10	278	29.5792	442.383	18	127	10.484	291.455	1	5.42185e-96	1.75705e-95	1	2.17359e-21	4.24967e-21	1	0.0214416	0.0162905	0	-3.90264	-2.81876	-4.79701	1.97825	2.81876	1.08388	72.227	FALSE	TRUE	FALSE	FALSE	FALSE	FALSE	FALSE	FALSE		Cis-only
XLOC_000624	Dpse\GA19195	2:9150525-9160796	1225	694	1010	390	620	342	1294.09	727.52	1010	390	650.008	358.553	0	8.19928e-37	1.20216e-36	1	1.39874e-63	7.6047e-63	1	5.52963e-07	1.01705e-06	1	0.830879	1.37281	0.858272	0.514537	1.37281	0.541931	71.6969	FALSE	FALSE	FALSE	TRUE	FALSE	FALSE	FALSE	FALSE	TRUE	Cis + Trans
XLOC_000626	Dpse\GA27113	2:9178972-9181117	428	564	266	213	278	237	452.139	591.241	266	213	291.455	248.471	1	1.8776e-05	8.87107e-06	1	0.017413	0.00945785	0	1.21684e-05	1.80905e-05	1	-0.38698	0.320573	0.230198	0.090375	0.320573	0.707553	31.1803	FALSE	FALSE	TRUE	FALSE	FALSE	FALSE	FALSE	FALSE		Trans-only
XLOC_000627	Dpse\GA26638	2:9182380-9183044	18	14	8	2	48	4	19.0152	14.6762	8	2	50.3232	4.1936	0	0.48685	0.121301	0	0.109375	0.0502349	0	0.271369	0.146357	0	0.373675	2	3.58496	1.58496	2	1.62633	55.1522	TRUE	FALSE	FALSE	FALSE	FALSE	FALSE	FALSE	FALSE		Conserved
XLOC_000628	Dpse\GA19187	2:9184532-9187556	463	67	229	25	250	25	489.113	70.2361	229	25	262.1	26.21	0	2.3616e-78	6.23131e-78	1	1.94544e-42	7.01678e-42	1	0.291145	0.155197	0	2.79988	3.19535	3.32193	0.12658	3.19535	0.395464	88.9868	FALSE	TRUE	FALSE	FALSE	FALSE	FALSE	FALSE	FALSE		Cis-only
XLOC_000629	Dpse\GA14439	2:9189125-9190886	14	18	16	4	9	15	14.7896	18.8694	16	4	9.4356	15.726	1	0.48685	0.121301	0	0.0118179	0.0065527	0	0.0120714	0.00977075	0	-0.351466	2	-0.736966	2.73697	2	2.35147	45.9615	TRUE	FALSE	FALSE	FALSE	FALSE	FALSE	FALSE	FALSE		Conserved
XLOC_000631	Dpse\GA27114,Dpse\GA27115	2:9191119-9195025	2988	758	1653	321	2458	522	3156.52	794.611	1653	321	2576.97	547.265	0	0	0	1	1.47787e-215	4.72789e-214	1	0.00032265	0.000365053	1	1.99001	2.36444	2.23536	0.129078	2.36444	0.374427	86.3291	FALSE	FALSE	FALSE	TRUE	FALSE	FALSE	FALSE	FALSE	TRUE	Cis + Trans
XLOC_000634	Dpse\GA27117	2:9198656-9199844	118	66	23	35	24	31	124.655	69.1878	23	35	25.1616	32.5004	0	9.17701e-05	4.05296e-05	1	0.148006	0.0659601	0	0.001281	0.0012808	1	0.849353	-0.605721	-0.369234	0.236487	0.605721	1.45507	29.3926	FALSE	FALSE	TRUE	FALSE	FALSE	FALSE	FALSE	FALSE		Trans-only
XLOC_000635	Dpse\GA27118	2:9204048-9210498	1002	735	798	289	753	352	1058.51	770.5	798	289	789.445	369.037	0	1.49975e-11	1.05054e-11	1	1.25003e-55	5.90847e-55	1	1.79078e-17	1.1849e-16	1	0.458171	1.46532	1.09707	0.368245	1.46532	1.00715	59.2655	FALSE	FALSE	FALSE	TRUE	FALSE	FALSE	FALSE	FALSE	TRUE	Cis + Trans
XLOC_000636	Dpse\GA18865	2:9210657-9212152	681	1813	538	744	692	987	719.408	1900.57	538	744	725.493	1034.77	1	6.74011e-122	2.83827e-121	1	9.61459e-09	1.01788e-08	1	2.15831e-19	1.72505e-18	1	-1.40155	-0.467696	-0.512278	0.0445816	0.467696	0.933851	33.37	FALSE	FALSE	FALSE	TRUE	FALSE	FALSE	FALSE	FALSE	TRUE	Cis + Trans
XLOC_000637	Dpse\GA16127	2:9213466-9231254	4787	4495	3219	2580	2586	2439	5056.99	4712.11	3219	2580	2711.16	2557.05	0	0.000499986	0.000205061	1	5.01087e-17	8.24199e-17	1	6.22625e-06	9.73256e-06	1	0.101905	0.319242	0.0844325	0.234809	0.319242	0.217336	59.4959	FALSE	FALSE	FALSE	TRUE	FALSE	FALSE	FALSE	FALSE	TRUE	Cis + Trans
XLOC_000638	Dpse\GA27119	2:9259820-9287575	1147	2146	754	719	946	1133	1211.69	2249.65	754	719	991.786	1187.84	1	1.00494e-70	2.43029e-70	1	0.375685	0.151409	0	4.89951e-26	6.9594e-25	1	-0.89268	0.0685728	-0.260236	0.328809	0.0685728	0.961253	6.65868	FALSE	FALSE	TRUE	FALSE	FALSE	FALSE	FALSE	FALSE		Trans-only
XLOC_000639	-	2:9328038-9329274	204	127	98	32	237	91	215.506	133.134	98	32	248.471	95.4044	0	1.29474e-05	6.22072e-06	1	5.61109e-09	6.05655e-09	1	0.00672877	0.00574337	0	0.694845	1.61471	1.38095	0.233761	1.61471	0.919865	63.7073	FALSE	TRUE	FALSE	FALSE	FALSE	FALSE	FALSE	FALSE		Cis-only
XLOC_000640	Dpse\GA17980	2:9354547-9369699	133	85	85	38	32	41	140.501	89.1055	85	38	33.5488	42.9844	0	0.000912423	0.00036172	1	2.72042e-05	2.11218e-05	1	0.163172	0.0952357	0	0.656996	1.16146	-0.357552	1.51902	1.16146	0.504467	69.7186	FALSE	TRUE	FALSE	FALSE	FALSE	FALSE	FALSE	FALSE		Cis-only
XLOC_000642	Dpse\GA20719	2:9445695-9452719	634	962	440	386	333	373	669.758	1008.46	440	386	349.117	391.053	1	1.00805e-16	8.77027e-17	1	0.0651026	0.031521	0	3.01623e-10	8.97856e-10	1	-0.590449	0.188903	-0.163653	0.352556	0.188903	0.779352	19.5096	FALSE	FALSE	TRUE	FALSE	FALSE	FALSE	FALSE	FALSE		Trans-only
XLOC_000643	Dpse\GA18181,Dpse\GA30133	2:9455645-9529772	99	621	81	391	37	418	104.584	650.994	81	391	38.7908	438.231	1	1.44596e-97	4.74966e-97	1	9.42491e-50	3.97784e-49	1	0.120975	0.0736326	0	-2.63799	-2.27117	-3.49791	1.22673	2.27117	0.366813	86.095	FALSE	TRUE	FALSE	FALSE	FALSE	FALSE	FALSE	FALSE		Cis-only
XLOC_000645	Dpse\GA14316	2:9529887-9532107	2574	3070	1474	1246	1288	1570	2719.17	3218.28	1474	1246	1350.34	1645.99	1	1.00046e-10	6.73446e-11	1	1.33112e-05	1.06962e-05	1	4.71375e-13	1.96802e-12	1	-0.243122	0.242432	-0.285632	0.528064	0.242432	0.485554	33.3018	FALSE	FALSE	FALSE	TRUE	FALSE	FALSE	FALSE	FALSE	FALSE	Cis x Trans
XLOC_000646	Dpse\GA10609	2:9539292-9567251	2475	2738	1410	1108	1711	1795	2614.59	2870.25	1410	1108	1793.81	1881.88	1	0.000573175	0.000233229	1	1.90832e-09	2.1125e-09	1	4.74051e-12	1.76241e-11	1	-0.134589	0.347737	-0.0691441	0.416881	0.347737	0.482327	41.8928	FALSE	FALSE	FALSE	TRUE	FALSE	FALSE	FALSE	FALSE	FALSE	Cis x Trans
XLOC_000647	Dpse\GA18190	2:9569645-9572490	237	191	154	88	107	107	250.367	200.225	154	88	112.179	112.179	0	0.0207918	0.00682811	0	2.63774e-05	2.05015e-05	1	0.0433169	0.0303194	0	0.322419	0.807355	0	0.807355	0.807355	0.484936	62.4747	FALSE	FALSE	FALSE	FALSE	FALSE	TRUE	FALSE	FALSE		Ambiguous
XLOC_000648	Dpse\GA18191	2:9573122-9579128	481	501	297	203	299	287	508.128	525.198	297	203	313.472	300.891	1	0.618634	0.149632	0	3.03895e-05	2.35122e-05	1	0.000204542	0.000241849	1	-0.0476691	0.548983	0.0590947	0.489888	0.548983	0.596652	47.9195	FALSE	FALSE	FALSE	FALSE	TRUE	FALSE	FALSE	FALSE		Compensatory
XLOC_000650	Dpse\GA12552	2:9607193-9614004	37	49	22	18	12	23	39.0868	51.3667	22	18	12.5808	24.1132	1	0.246106	0.0663022	0	0.635828	0.238406	0	0.255544	0.139346	0	-0.394152	0.289507	-0.938599	1.22811	0.289507	0.683659	29.749	TRUE	FALSE	FALSE	FALSE	FALSE	FALSE	FALSE	FALSE		Conserved
XLOC_000652	Dpse\GA14711	2:9618372-9659270	1692	1755	1304	885	986	870	1787.43	1839.77	1304	885	1033.72	912.108	1	0.387901	0.0991371	0	3.20817e-19	5.76674e-19	1	2.38621e-14	1.18792e-13	1	-0.0416369	0.559195	0.180572	0.378622	0.559195	0.600831	48.2053	FALSE	FALSE	FALSE	FALSE	TRUE	FALSE	FALSE	FALSE		Compensatory
XLOC_000653	Dpse\GA12554	2:9685245-9685958	383	489	228	144	394	326	404.601	512.619	228	144	413.07	341.778	1	0.000356584	0.000148475	1	1.55641e-05	1.24296e-05	1	2.81646e-08	6.37876e-08	1	-0.341386	0.662965	0.273324	0.389641	0.662965	1.00435	39.7624	FALSE	FALSE	FALSE	TRUE	FALSE	FALSE	FALSE	FALSE	FALSE	Cis x Trans
XLOC_000655	Dpse\GA17405	2:9690261-9696792	254	466	180	174	141	173	268.326	488.508	180	174	147.824	181.373	1	1.04457e-15	8.7113e-16	1	0.790479	0.285033	0	1.1663e-06	2.02405e-06	1	-0.864397	0.0489096	-0.295077	0.343986	0.0489096	0.913306	5.08302	FALSE	FALSE	TRUE	FALSE	FALSE	FALSE	FALSE	FALSE		Trans-only
XLOC_000656	Dpse\GA19256	2:9701833-9708468	277	300	205	188	148	169	292.623	314.49	205	188	155.163	177.18	1	0.371896	0.0955863	0	0.419647	0.166903	0	0.24401	0.134148	0	-0.103972	0.124891	-0.191426	0.316317	0.124891	0.228863	35.3045	TRUE	FALSE	FALSE	FALSE	FALSE	FALSE	FALSE	FALSE		Conserved
XLOC_000657	Dpse\GA12866	2:9708660-9712869	2486	1240	1082	496	1261	708	2626.21	1299.89	1082	496	1322.03	742.267	0	1.71069e-101	5.8584e-101	1	3.1322e-50	1.3245e-49	1	0.239566	0.13215	0	1.01459	1.12529	0.832747	0.292541	1.12529	0.110698	91.0438	FALSE	TRUE	FALSE	FALSE	FALSE	FALSE	FALSE	FALSE		Cis-only
XLOC_000658	Dpse\GA19264	2:9714275-9721940	735	789	650	437	392	300	776.454	827.109	650	437	410.973	314.52	1	0.211714	0.0578327	0	1.11616e-10	1.34853e-10	1	6.93025e-09	1.72997e-08	1	-0.0911765	0.572806	0.385891	0.186915	0.572806	0.663983	46.314	FALSE	FALSE	FALSE	FALSE	TRUE	FALSE	FALSE	FALSE		Compensatory
XLOC_000659	Dpse\GA19272,Dpse\GA19278	2:9725317-9730194	4598	4401	3084	2013	2499	2530	4857.33	4613.57	3084	2013	2619.95	2652.45	0	0.0125182	0.00427079	1	3.83247e-51	1.64264e-50	1	1.20801e-26	1.86819e-25	1	0.0742797	0.615456	-0.0177865	0.633242	0.615456	0.541176	53.211	FALSE	FALSE	FALSE	TRUE	FALSE	FALSE	FALSE	FALSE	TRUE	Cis + Trans
XLOC_000661	Dpse\GA15070	2:9732846-9737683	332	366	282	198	192	192	350.725	383.678	282	198	201.293	201.293	1	0.223179	0.0607354	0	0.000146285	0.000105731	1	0.000212092	0.000249469	1	-0.129556	0.510195	0	0.510195	0.510195	0.639751	44.3669	FALSE	FALSE	FALSE	FALSE	TRUE	FALSE	FALSE	FALSE		Compensatory
XLOC_000662	Dpse\GA30046	2:9737696-9749499	1213	1731	719	710	791	961	1281.41	1814.61	719	710	829.284	1007.51	1	7.78022e-22	8.05024e-22	1	0.832406	0.297364	0	2.06133e-08	4.81023e-08	1	-0.501922	0.0181727	-0.280859	0.299031	0.0181727	0.520094	3.37616	FALSE	FALSE	TRUE	FALSE	FALSE	FALSE	FALSE	FALSE		Trans-only
XLOC_000663	Dpse\GA11250	2:9750245-9753942	1911	1417	1000	830	860	945	2018.78	1485.44	1000	830	901.624	990.738	0	1.85544e-19	1.77763e-19	1	7.71069e-05	5.74618e-05	1	0.0388496	0.0276441	0	0.442593	0.268817	-0.135978	0.404794	0.268817	0.173776	60.7368	FALSE	TRUE	FALSE	FALSE	FALSE	FALSE	FALSE	FALSE		Cis-only
XLOC_000668	Dpse\GA19373	2:9839628-9844541	329	312	159	150	88	83	347.556	327.07	159	150	92.2592	87.0172	0	0.464284	0.1164	0	0.649105	0.242601	0	1	0.400243	0	0.0876461	0.0840643	0.0843922	0.000327923	0.0840643	0.00358185	95.9133	TRUE	FALSE	FALSE	FALSE	FALSE	FALSE	FALSE	FALSE		Conserved
XLOC_000669	Dpse\GA30126	2:9847183-9876563	284	165	128	70	91	66	300.018	172.97	128	70	95.4044	69.1944	0	4.08255e-09	2.50591e-09	1	4.54434e-05	3.45537e-05	1	0.792078	0.342685	0	0.794529	0.870717	0.463401	0.407316	0.870717	0.0761875	91.954	FALSE	TRUE	FALSE	FALSE	FALSE	FALSE	FALSE	FALSE		Cis-only
XLOC_000671	Dpse\GA27128,Dpse\GA27129	2:9877249-9884410	2316	1738	1464	599	1534	931	2446.62	1821.95	1464	599	1608.25	976.06	0	9.34791e-22	9.65166e-22	1	3.72989e-83	2.74439e-82	1	4.2814e-26	6.14825e-25	1	0.425312	1.28929	0.720445	0.568842	1.28929	0.863976	59.876	FALSE	FALSE	FALSE	TRUE	FALSE	FALSE	FALSE	FALSE	TRUE	Cis + Trans
XLOC_000673	Dpse\GA22042	2:9886280-9889843	14	14	8	3	10	7	14.7896	14.6762	8	3	10.484	7.3388	0	1	0.221836	0	0.226562	0.0965822	0	0.291096	0.155197	0	0.0111046	1.41504	0.514573	0.900464	1.41504	1.40393	50.197	TRUE	FALSE	FALSE	FALSE	FALSE	FALSE	FALSE	FALSE		Conserved
XLOC_000674	Dpse\GA12941	2:9894093-9897545	41	40	28	28	27	39	43.3124	41.932	28	28	28.3068	40.8876	0	0.828423	0.191609	0	1	0.338032	0	1	0.400243	0	0.0467285	0	-0.530515	0.530515	0	0.0467285	0	TRUE	FALSE	FALSE	FALSE	FALSE	FALSE	FALSE	FALSE		Conserved
XLOC_000675	Dpse\GA22044	2:9898758-9901632	350	411	291	181	250	225	369.74	430.851	291	181	262.1	235.89	1	0.0309669	0.00991345	0	4.68052e-07	4.29944e-07	1	1.18071e-07	2.41462e-07	1	-0.220679	0.685029	0.152003	0.533026	0.685029	0.905708	43.0636	FALSE	FALSE	FALSE	FALSE	TRUE	FALSE	FALSE	FALSE		Compensatory
XLOC_000676	Dpse\GA22053,Dpse\GA27131	2:9905799-9910365	17	12	7	8	15	12	17.9588	12.5796	7	8	15.726	12.5808	0	0.361595	0.0931203	0	1	0.338032	0	0.537605	0.254958	0	0.513605	-0.192645	0.321928	0.514573	0.192645	0.70625	21.4313	TRUE	FALSE	FALSE	FALSE	FALSE	FALSE	FALSE	FALSE		Conserved
XLOC_000678	Dpse\GA22063	2:9915793-9922808	269	441	188	200	155	194	284.172	462.3	188	200	162.502	203.39	1	7.47874e-11	5.0743e-11	1	0.5766	0.22001	0	0.000949228	0.000975959	1	-0.702068	-0.0892673	-0.323788	0.234521	0.0892673	0.612801	12.7149	FALSE	FALSE	TRUE	FALSE	FALSE	FALSE	FALSE	FALSE		Trans-only
XLOC_000685	Dpse\GA30146	2:10013177-10017742	1019	1038	618	433	530	460	1076.47	1088.14	618	433	555.652	482.264	1	0.81308	0.188632	0	1.27139e-08	1.33511e-08	1	1.41275e-06	2.42121e-06	1	-0.0155478	0.51324	0.204358	0.308881	0.51324	0.528788	49.254	FALSE	FALSE	FALSE	FALSE	TRUE	FALSE	FALSE	FALSE		Compensatory
XLOC_000686	Dpse\GA12430	2:10025656-10033484	2003	1693	1189	857	1080	932	2115.97	1774.77	1189	857	1132.27	977.109	0	4.48066e-08	2.57361e-08	1	2.24182e-13	3.11225e-13	1	0.00599303	0.00517624	0	0.253685	0.472382	0.212629	0.259752	0.472382	0.218697	68.3543	FALSE	TRUE	FALSE	FALSE	FALSE	FALSE	FALSE	FALSE		Cis-only
XLOC_000687	Dpse\GA16025	2:10034187-10049788	288	749	299	255	256	270	304.243	785.177	299	255	268.39	283.068	1	1.50832e-49	2.8084e-49	1	0.0676189	0.0326034	0	9.66788e-25	1.17525e-23	1	-1.36779	0.229648	-0.0768156	0.306464	0.229648	1.59744	12.5691	FALSE	FALSE	TRUE	FALSE	FALSE	FALSE	FALSE	FALSE		Trans-only
XLOC_000688	-	2:10034187-10049788	38	17	23	5	32	9	40.1432	17.8211	23	5	33.5488	9.4356	0	0.00320154	0.00119008	1	0.000912234	0.000600006	1	0.298407	0.158326	0	1.17157	2.20163	1.83007	0.371559	2.20163	1.03006	68.1262	FALSE	TRUE	FALSE	FALSE	FALSE	FALSE	FALSE	FALSE		Cis-only
XLOC_000690	Dpse\GA15457	2:10049806-10059518	347	292	187	154	172	171	366.571	306.104	187	154	180.325	179.276	0	0.0227768	0.00743617	0	0.082963	0.0391719	0	0.946829	0.395622	0	0.260072	0.280108	0.00841224	0.271696	0.280108	0.0200361	93.3245	TRUE	FALSE	FALSE	FALSE	FALSE	FALSE	FALSE	FALSE		Conserved
XLOC_000691	Dpse\GA21721	2:10059853-10084317	1492	1730	1006	891	906	972	1576.15	1813.56	1006	891	949.85	1019.04	1	5.00334e-05	2.27061e-05	1	0.0088426	0.00502542	0	5.10068e-06	8.06477e-06	1	-0.20242	0.175133	-0.101445	0.276578	0.175133	0.377553	31.6876	FALSE	FALSE	TRUE	FALSE	FALSE	FALSE	FALSE	FALSE		Trans-only
XLOC_000693	Dpse\GA21719	2:10059853-10084317	861	691	657	345	720	609	909.56	724.375	657	345	754.848	638.476	0	5.16701e-06	2.55456e-06	1	3.92949e-23	8.14438e-23	1	4.97174e-07	9.22219e-07	1	0.328432	0.929297	0.241555	0.687742	0.929297	0.600865	60.7319	FALSE	FALSE	FALSE	TRUE	FALSE	FALSE	FALSE	FALSE	TRUE	Cis + Trans
XLOC_000694	Dpse\GA27135	2:10088117-10090177	27	27	34	21	12	10	28.5228	28.3041	34	21	12.5808	10.484	0	1	0.221836	0	0.104789	0.0484413	0	0.259516	0.141158	0	0.0111046	0.695145	0.263034	0.432111	0.695145	0.684041	50.4026	TRUE	FALSE	FALSE	FALSE	FALSE	FALSE	FALSE	FALSE		Conserved
XLOC_000695	Dpse\GA21906,Dpse\GA30134	2:10095993-10144296	417	341	255	161	319	232	440.519	357.47	255	161	334.44	243.229	0	0.00365081	0.00134705	1	4.69191e-06	3.93342e-06	1	0.0439609	0.0307126	0	0.30138	0.663437	0.459432	0.204005	0.663437	0.362056	64.6944	FALSE	TRUE	FALSE	FALSE	FALSE	FALSE	FALSE	FALSE		Cis-only
XLOC_000696	-	2:10095993-10144296	10	39	7	26	2	9	10.564	40.8837	7	26	2.0968	9.4356	1	1.47377e-05	7.04816e-06	1	0.00131873	0.000845452	1	1	0.400243	0	-1.95237	-1.89308	-2.16993	0.27684	1.89308	0.0592848	96.9634	FALSE	TRUE	FALSE	FALSE	FALSE	FALSE	FALSE	FALSE		Cis-only
XLOC_000698	Dpse\GA21687	2:10146637-10149277	202	195	146	94	117	144	213.393	204.418	146	94	122.663	150.97	0	0.695283	0.164599	0	0.000954974	0.000626624	1	0.0182168	0.0140736	0	0.0619857	0.635236	-0.29956	0.934796	0.635236	0.57325	52.5646	FALSE	FALSE	FALSE	FALSE	FALSE	TRUE	FALSE	FALSE		Ambiguous
XLOC_000699	Dpse\GA21679	2:10150246-10157643	100	86	108	67	50	59	105.64	90.1538	108	67	52.42	61.8556	0	0.316073	0.0826164	0	0.00240007	0.00148398	1	0.142237	0.0847376	0	0.228696	0.688798	-0.238787	0.927585	0.688798	0.460102	59.9528	FALSE	FALSE	FALSE	FALSE	FALSE	TRUE	FALSE	FALSE		Ambiguous
XLOC_000700	Dpse\GA27137	2:10159183-10162099	132	174	98	124	88	108	139.445	182.404	98	124	92.2592	113.227	1	0.0189272	0.00626689	0	0.0931451	0.0434681	0	0.860626	0.364617	0	-0.387445	-0.339486	-0.295456	0.0440306	0.339486	0.0479583	87.6219	TRUE	FALSE	FALSE	FALSE	FALSE	FALSE	FALSE	FALSE		Conserved
XLOC_000701	Dpse\GA17283	2:10163698-10185131	37	204	13	52	50	154	39.0868	213.853	13	52	52.42	161.454	1	3.35508e-30	4.2972e-30	1	1.16881e-06	1.03282e-06	1	0.354327	0.182506	0	-2.45187	-2	-1.62293	0.37707	2	0.451867	81.5705	FALSE	TRUE	FALSE	FALSE	FALSE	FALSE	FALSE	FALSE		Cis-only
XLOC_000703	-	2:10291778-10293683	13	11	8	5	25	6	13.7332	11.5313	8	5	26.21	6.2904	0	0.690038	0.163608	0	0.581055	0.22135	0	0.740145	0.325607	0	0.252113	0.678072	2.05889	1.38082	0.678072	0.425959	61.4178	TRUE	FALSE	FALSE	FALSE	FALSE	FALSE	FALSE	FALSE		Conserved
XLOC_000705	-	2:10332943-10334391	44	49	21	15	30	20	46.4816	51.3667	21	15	31.452	20.968	1	0.684859	0.162769	0	0.405032	0.161614	0	0.329905	0.172061	0	-0.144174	0.485427	0.584963	0.0995357	0.485427	0.6296	43.535	TRUE	FALSE	FALSE	FALSE	FALSE	FALSE	FALSE	FALSE		Conserved
XLOC_000706	Dpse\GA27139	2:10373087-10374633	4270	2519	2427	1126	2388	1399	4510.83	2640.67	2427	1126	2503.58	1466.71	0	1.33339e-109	5.09643e-109	1	6.88236e-108	6.78208e-107	1	8.66832e-08	1.80665e-07	1	0.77249	1.10797	0.771407	0.33656	1.10797	0.335478	76.7585	FALSE	FALSE	FALSE	TRUE	FALSE	FALSE	FALSE	FALSE	TRUE	Cis + Trans
XLOC_000707	Dpse\GA18897,Dpse\GA18901	2:10375709-10445715	4177	3597	3645	1532	2761	1635	4412.58	3770.74	3645	1532	2894.63	1714.13	0	1.2418e-12	9.15449e-13	1	5.86696e-195	1.57933e-193	1	1.33429e-81	2.90607e-79	1	0.226778	1.2505	0.7559	0.494602	1.2505	1.02372	54.9858	FALSE	FALSE	FALSE	TRUE	FALSE	FALSE	FALSE	FALSE	TRUE	Cis + Trans
XLOC_000714	Dpse\GA12855	2:10483449-10485284	57	125	32	22	71	88	60.2148	131.037	32	22	74.4364	92.2592	1	3.01757e-07	1.6341e-07	1	0.220328	0.0943034	0	0.00038874	0.000431059	1	-1.12179	0.540568	-0.309684	0.850253	0.540568	1.66236	24.5386	FALSE	FALSE	TRUE	FALSE	FALSE	FALSE	FALSE	FALSE		Trans-only
XLOC_000717	Dpse\GA18917	2:10566495-10568481	2008	1406	1133	574	924	570	2121.25	1473.91	1133	574	968.722	597.588	0	2.3023e-27	2.76083e-27	1	2.64948e-42	9.49404e-42	1	2.41108e-07	4.68518e-07	1	0.525267	0.981025	0.696931	0.284094	0.981025	0.455758	68.2793	FALSE	FALSE	FALSE	TRUE	FALSE	FALSE	FALSE	FALSE	TRUE	Cis + Trans
XLOC_000718	Dpse\GA20541	2:10577147-10579349	534	406	280	161	455	314	564.118	425.61	280	161	477.022	329.198	0	1.10802e-05	5.35915e-06	1	1.58239e-08	1.64837e-08	1	0.0231695	0.0174461	0	0.406465	0.798366	0.535102	0.263264	0.798366	0.391902	67.0745	FALSE	TRUE	FALSE	FALSE	FALSE	FALSE	FALSE	FALSE		Cis-only
XLOC_000719	Dpse\GA20540	2:10579615-10589645	409	469	251	145	231	176	432.068	491.653	251	145	242.18	184.518	1	0.0561912	0.0172198	0	1.11422e-07	1.08156e-07	1	2.97043e-08	6.68113e-08	1	-0.186383	0.791634	0.392317	0.399317	0.791634	0.978017	44.7339	FALSE	FALSE	FALSE	FALSE	TRUE	FALSE	FALSE	FALSE		Compensatory
XLOC_000723	Dpse\GA27145	2:10630008-10632739	15	23	10	0	0	16	15.846	24.1109	10	1	1	16.7744	1	0.199591	0.0549145	0	0.0117188	0.00651079	0	0.00482855	0.00425451	1	-0.605567	3.32193	-4.06819	7.39012	3.32193	3.92749	45.8233	FALSE	FALSE	FALSE	FALSE	FALSE	FALSE	TRUE	FALSE		Ambiguous
XLOC_000724	Dpse\GA19301	2:10643079-10651883	466	526	333	216	280	219	492.282	551.406	333	216	293.552	229.6	1	0.0724572	0.0217355	0	6.73969e-07	6.09458e-07	1	3.02544e-07	5.79285e-07	1	-0.163628	0.624491	0.354496	0.269995	0.624491	0.788119	44.2083	FALSE	FALSE	FALSE	FALSE	TRUE	FALSE	FALSE	FALSE		Compensatory
XLOC_000725	Dpse\GA12950	2:10654634-10664508	186	306	140	182	106	205	196.49	320.78	140	182	111.13	214.922	1	4.26967e-08	2.45827e-08	1	0.0221754	0.0118206	0	0.111683	0.0688426	0	-0.707124	-0.378512	-0.95156	0.573048	0.378512	0.328613	53.5283	FALSE	FALSE	FALSE	FALSE	FALSE	FALSE	FALSE	TRUE		Ambiguous
XLOC_000726	Dpse\GA27147	2:10664582-10667168	359	388	211	172	186	172	379.248	406.74	211	172	195.002	180.325	1	0.353425	0.0911461	0	0.0520303	0.0257683	0	0.02922	0.0214219	0	-0.100968	0.294834	0.112894	0.18194	0.294834	0.395803	42.6902	TRUE	FALSE	FALSE	FALSE	FALSE	FALSE	FALSE	FALSE		Conserved
XLOC_000727	Dpse\GA19325	2:10667274-10669055	577	758	352	308	267	354	609.543	794.611	352	308	279.923	371.134	1	7.64656e-07	4.00899e-07	1	0.0941004	0.0438742	0	3.08783e-05	4.26324e-05	1	-0.382522	0.192645	-0.40691	0.599555	0.192645	0.575167	25.0901	FALSE	FALSE	TRUE	FALSE	FALSE	FALSE	FALSE	FALSE		Trans-only
XLOC_000728	Dpse\GA11533	2:10669239-10677338	43	50	12	19	22	20	45.4252	52.415	12	19	23.0648	20.968	1	0.54261	0.133291	0	0.281042	0.116894	0	0.535613	0.254219	0	-0.206487	-0.662965	0.137504	0.800469	0.662965	0.456478	59.2227	TRUE	FALSE	FALSE	FALSE	FALSE	FALSE	FALSE	FALSE		Conserved
XLOC_000730	-	2:10749092-10750650	232	97	118	37	111	36	245.085	101.685	118	37	116.372	37.7424	0	6.06576e-15	4.91706e-15	1	4.68838e-11	5.77505e-11	1	0.235067	0.129942	0	1.26917	1.67319	1.62449	0.0486988	1.67319	0.404017	80.55	FALSE	TRUE	FALSE	FALSE	FALSE	FALSE	FALSE	FALSE		Cis-only
XLOC_000731	Dpse\GA27149	2:10755037-10759803	176	340	159	233	93	227	185.926	356.422	159	233	97.5012	237.987	1	1.29055e-13	9.91239e-14	1	0.000218116	0.000155109	1	0.054572	0.0369887	0	-0.938855	-0.551303	-1.28739	0.736086	0.551303	0.387552	58.7208	FALSE	TRUE	FALSE	FALSE	FALSE	FALSE	FALSE	FALSE		Cis-only
XLOC_000733	Dpse\GA27151	2:10794324-10830052	164	175	155	88	132	67	173.25	183.452	155	88	138.389	70.2428	1	0.633425	0.152598	0	2.05198e-05	1.62011e-05	1	0.000316377	0.000358888	1	-0.0825545	0.816693	0.978305	0.161612	0.816693	0.899247	47.5945	FALSE	FALSE	FALSE	FALSE	TRUE	FALSE	FALSE	FALSE		Compensatory
XLOC_000734	Dpse\GA20616	2:10834134-10848348	492	744	440	297	256	304	519.749	779.935	440	297	268.39	318.714	1	4.55866e-13	3.41979e-13	1	1.55066e-07	1.48368e-07	1	1.43635e-17	9.60108e-17	1	-0.58554	0.567041	-0.247928	0.814968	0.567041	1.15258	32.9747	FALSE	FALSE	FALSE	TRUE	FALSE	FALSE	FALSE	FALSE	FALSE	Cis x Trans
XLOC_000735	Dpse\GA20660	2:10848418-10871332	3504	3531	2571	1817	1963	1942	3701.63	3701.55	2571	1817	2058.01	2035.99	0	1	0.221836	0	4.40847e-30	1.15708e-29	1	1.61835e-19	1.31357e-18	1	3.05175e-05	0.500771	0.015517	0.485254	0.500771	0.500741	50.0015	FALSE	FALSE	FALSE	FALSE	TRUE	FALSE	FALSE	FALSE		Compensatory
XLOC_000736	Dpse\GA20674	2:10848418-10871332	1259	1253	839	598	618	486	1330.01	1313.52	839	598	647.911	509.522	0	0.755638	0.177064	0	2.21489e-10	2.62355e-10	1	8.27541e-07	1.46833e-06	1	0.0179964	0.488525	0.346651	0.141875	0.488525	0.470529	50.9382	FALSE	FALSE	FALSE	FALSE	TRUE	FALSE	FALSE	FALSE		Compensatory
XLOC_000737	Dpse\GA11196	2:10871774-10888365	364	89	164	39	172	44	384.53	93.2987	164	39	180.325	46.1296	0	4.94013e-43	8.15059e-43	1	1.96925e-19	3.56297e-19	1	1	0.400243	0	2.04317	2.07215	1.96683	0.105317	2.07215	0.028984	98.6206	FALSE	TRUE	FALSE	FALSE	FALSE	FALSE	FALSE	FALSE		Cis-only
XLOC_000738	Dpse\GA11197	2:10871774-10888365	121	248	80	68	106	120	127.824	259.978	80	68	111.13	125.808	1	1.23221e-11	8.67752e-12	1	0.365944	0.148133	0	1.1522e-05	1.72079e-05	1	-1.02423	0.234465	-0.17897	0.413435	0.234465	1.25869	15.7026	FALSE	FALSE	TRUE	FALSE	FALSE	FALSE	FALSE	FALSE		Trans-only
XLOC_000739	Dpse\GA19465	2:10968795-10977734	2624	2108	1850	1070	1794	1335	2771.99	2209.82	1850	1070	1880.83	1399.61	0	1.56916e-15	1.30038e-15	1	1.15314e-47	4.67043e-47	1	1.80622e-11	6.21146e-11	1	0.326997	0.789914	0.42634	0.363574	0.789914	0.462917	63.0503	FALSE	FALSE	FALSE	TRUE	FALSE	FALSE	FALSE	FALSE	TRUE	Cis + Trans
XLOC_000740	Dpse\GA19801	2:10979070-10985171	2274	2125	1616	1180	1384	1243	2402.25	2227.64	1616	1180	1450.99	1303.16	0	0.0105368	0.0036333	1	1.67808e-16	2.69194e-16	1	7.35063e-07	1.32038e-06	1	0.108874	0.45364	0.155018	0.298623	0.45364	0.344766	56.8182	FALSE	FALSE	FALSE	TRUE	FALSE	FALSE	FALSE	FALSE	TRUE	Cis + Trans
XLOC_000741	Dpse\GA21087	2:10990885-10997901	927	1001	582	432	575	522	979.283	1049.35	582	432	602.83	547.265	1	0.125452	0.035986	0	2.76898e-06	2.36628e-06	1	2.18743e-06	3.66477e-06	1	-0.0996962	0.429988	0.139512	0.290476	0.429988	0.529684	44.8057	FALSE	FALSE	FALSE	FALSE	TRUE	FALSE	FALSE	FALSE		Compensatory
XLOC_000742	Dpse\GA14007	2:11004546-11005944	89	73	60	57	41	54	94.0196	76.5259	60	57	42.9844	56.6136	0	0.192136	0.0530146	0	0.853408	0.303345	0	0.549848	0.259503	0	0.297013	0.0740006	-0.397335	0.471336	0.0740006	0.223013	24.9149	TRUE	FALSE	FALSE	FALSE	FALSE	FALSE	FALSE	FALSE		Conserved
XLOC_000744	Dpse\GA27152	2:11054605-11055223	196	1105	125	552	162	634	207.054	1158.37	125	552	169.841	664.686	1	1.71621e-160	9.90465e-160	1	7.17017e-65	4.00685e-64	1	0.0645706	0.0427026	0	-2.48402	-2.14274	-1.96849	0.174251	2.14274	0.341276	86.2611	FALSE	TRUE	FALSE	FALSE	FALSE	FALSE	FALSE	FALSE		Cis-only
XLOC_000748	-	2:11181854-11182922	290	238	116	100	95	51	306.356	249.495	116	100	99.598	53.4684	0	0.0173723	0.00579044	0	0.307427	0.126498	0	0.747528	0.328247	0	0.296196	0.214125	0.89743	0.683305	0.214125	0.0820711	72.2916	TRUE	FALSE	FALSE	FALSE	FALSE	FALSE	FALSE	FALSE		Conserved
XLOC_000749	Dpse\GA27154	2:11213500-11214113	1021	1306	600	548	664	805	1078.58	1369.08	600	548	696.138	843.962	1	4.37979e-09	2.68267e-09	1	0.132233	0.0595681	0	5.2079e-06	8.21938e-06	1	-0.344067	0.130787	-0.277806	0.408592	0.130787	0.474854	21.5948	FALSE	FALSE	TRUE	FALSE	FALSE	FALSE	FALSE	FALSE		Trans-only
XLOC_000750	Dpse\GA27155	2:11219994-11224924	1110	887	820	368	668	388	1172.6	929.842	820	368	700.331	406.779	0	1.12123e-07	6.28075e-08	1	4.52356e-40	1.54091e-39	1	5.76434e-14	2.72928e-13	1	0.334658	1.15592	0.783791	0.372127	1.15592	0.82126	58.463	FALSE	FALSE	FALSE	TRUE	FALSE	FALSE	FALSE	FALSE	TRUE	Cis + Trans
XLOC_000751	Dpse\GA27156	2:11225762-11242628	1435	789	705	488	638	577	1515.93	827.109	705	488	668.879	604.927	0	1.67805e-46	2.96078e-46	1	3.59899e-10	4.2033e-10	1	0.00120086	0.00120807	1	0.874058	0.530742	0.144985	0.385757	0.530742	0.343316	60.7216	FALSE	FALSE	FALSE	TRUE	FALSE	FALSE	FALSE	FALSE	TRUE	Cis + Trans
XLOC_000752	Dpse\GA27157	2:11225762-11242628	820	1327	623	576	476	653	866.248	1391.09	623	576	499.038	684.605	1	1.57117e-28	1.94695e-28	1	0.184003	0.0801788	0	1.84347e-14	9.21236e-14	1	-0.683368	0.113163	-0.456121	0.569285	0.113163	0.796531	12.4397	FALSE	FALSE	TRUE	FALSE	FALSE	FALSE	FALSE	FALSE		Trans-only
XLOC_000753	Dpse\GA26596	2:11242694-11244845	596	1594	367	549	312	635	629.614	1670.99	367	549	327.101	665.734	1	2.73316e-108	1.0126e-107	1	1.9781e-09	2.18536e-09	1	4.9338e-12	1.82906e-11	1	-1.40816	-0.581026	-1.02521	0.444184	0.581026	0.827137	41.2613	FALSE	FALSE	FALSE	TRUE	FALSE	FALSE	FALSE	FALSE	TRUE	Cis + Trans
XLOC_000754	Dpse\GA30021	2:11245424-11253213	77	425	77	115	90	151	81.3428	445.527	77	115	94.356	158.308	1	7.23631e-62	1.59308e-61	1	0.00741866	0.00427115	1	1.24737e-11	4.36427e-11	1	-2.45343	-0.578704	-0.746552	0.167848	0.578704	1.87472	23.5875	FALSE	FALSE	FALSE	TRUE	FALSE	FALSE	FALSE	FALSE	TRUE	Cis + Trans
XLOC_000756	-	2:11269491-11270276	136	54	56	28	42	28	143.67	56.6082	56	28	44.0328	29.3552	0	4.01539e-10	2.59556e-10	1	0.00298532	0.0018264	1	0.398781	0.201158	0	1.34368	1	0.584963	0.415037	1	0.34368	74.4225	FALSE	TRUE	FALSE	FALSE	FALSE	FALSE	FALSE	FALSE		Cis-only
XLOC_000757	Dpse\GA27159,Dpse\GA27160-RA,Dpse\GA27162	2:11272722-11322009	7726	6345	5155	3163	4948	3390	8161.75	6651.46	5155	3163	5187.48	3554.08	0	2.10313e-35	3.0194e-35	1	1.16232e-106	1.12035e-105	1	2.82128e-24	3.3365e-23	1	0.295206	0.704679	0.54556	0.159119	0.704679	0.409473	63.248	FALSE	FALSE	FALSE	TRUE	FALSE	FALSE	FALSE	FALSE	TRUE	Cis + Trans
XLOC_000759	Dpse\GA20778	2:11338074-11340851	21	11	15	6	8	2	22.1844	11.5313	15	6	8.3872	2.0968	0	0.0801433	0.023829	0	0.0783539	0.0372265	0	0.769104	0.334852	0	0.94399	1.32193	2	0.678072	1.32193	0.377938	77.7666	TRUE	FALSE	FALSE	FALSE	FALSE	FALSE	FALSE	FALSE		Conserved
XLOC_000760	Dpse\GA27163	2:11341304-11357678	88	134	88	93	38	108	92.9632	140.472	88	93	39.8392	113.227	1	0.00160644	0.00061956	1	0.76632	0.278122	0	0.0895226	0.0569421	0	-0.595553	-0.0797272	-1.50696	1.42723	0.0797272	0.515826	13.3871	FALSE	FALSE	FALSE	FALSE	FALSE	FALSE	FALSE	TRUE		Ambiguous
XLOC_000761	Dpse\GA12947	2:11357833-11363031	563	467	367	197	412	238	594.753	489.556	367	197	431.941	249.519	0	0.00141583	0.000549855	1	7.49165e-13	1.01328e-12	1	6.27467e-05	8.22437e-05	1	0.280817	0.897584	0.791683	0.105902	0.897584	0.616767	59.2719	FALSE	FALSE	FALSE	TRUE	FALSE	FALSE	FALSE	FALSE	TRUE	Cis + Trans
XLOC_000762	-	2:11367125-11367504	335	917	224	268	226	342	353.894	961.291	224	268	236.938	358.553	1	1.76842e-65	4.09219e-65	1	0.0524408	0.0259599	0	1.24939e-13	5.6397e-13	1	-1.44166	-0.258734	-0.597674	0.338939	0.258734	1.18292	17.947	FALSE	FALSE	TRUE	FALSE	FALSE	FALSE	FALSE	FALSE		Trans-only
XLOC_000765	Dpse\GA20276,Dpse\GA27165,Dpse\GA27165-RA	2:11392982-11412606	4984	5222	3114	1982	2846	2048	5265.1	5474.22	3114	1982	2983.75	2147.12	1	0.0447279	0.0139639	0	5.45941e-57	2.67796e-56	1	3.44393e-46	1.45177e-44	1	-0.0561938	0.651812	0.47472	0.177092	0.651812	0.708006	47.9338	FALSE	FALSE	FALSE	FALSE	TRUE	FALSE	FALSE	FALSE		Compensatory
XLOC_000767	Dpse\GA10632	2:11452544-11453474	928	1091	524	343	536	492	980.339	1143.7	524	343	561.942	515.813	1	0.000402561	0.000166661	1	8.525e-10	9.67987e-10	1	1.18621e-12	4.66907e-12	1	-0.22235	0.611358	0.123575	0.487784	0.611358	0.833708	42.3066	FALSE	FALSE	FALSE	TRUE	FALSE	FALSE	FALSE	FALSE	FALSE	Cis x Trans
XLOC_000769	Dpse\GA27168	2:11507042-11511337	171	557	237	311	418	772	180.644	583.903	237	311	438.231	809.365	1	1.42485e-50	2.7016e-50	1	0.0017928	0.00112809	1	1.05753e-13	4.82364e-13	1	-1.69258	-0.392028	-0.885098	0.49307	0.392028	1.30055	23.1616	FALSE	FALSE	FALSE	TRUE	FALSE	FALSE	FALSE	FALSE	TRUE	Cis + Trans
XLOC_000770	Dpse\tRNA:GA29483	2:11517187-11517832	36	42	21	21	5	30	38.0304	44.0286	21	21	5.242	31.452	1	0.581114	0.141431	0	1	0.338032	0	0.708793	0.315586	0	-0.211288	0	-2.58496	2.58496	0	0.211288	0	TRUE	FALSE	FALSE	FALSE	FALSE	FALSE	FALSE	FALSE		Conserved
XLOC_000773	Dpse\GA16196	2:11553089-11558336	4	587	0	327	1	399	4.2256	615.352	1	327	1.0484	418.312	1	5.60559e-177	3.84844e-176	1	1.20334e-96	1.05404e-95	1	0.664085	0.300025	0	-7.18611	-8.35315	-8.64024	0.287098	8.35315	1.16703	87.7415	FALSE	TRUE	FALSE	FALSE	FALSE	FALSE	FALSE	FALSE		Cis-only
XLOC_000775	Dpse\GA12949	2:11578167-11629334	513	456	240	234	163	196	541.933	478.025	240	234	170.889	205.486	0	0.0520538	0.0160504	0	0.818388	0.293345	0	0.373711	0.190532	0	0.18103	0.0365259	-0.265982	0.302508	0.0365259	0.144504	20.1767	TRUE	FALSE	FALSE	FALSE	FALSE	FALSE	FALSE	FALSE		Conserved
XLOC_000776	Dpse\GA10087	2:11655353-11665461	3813	3628	2251	1851	2424	2488	4028.05	3803.23	2251	1851	2541.32	2608.42	0	0.0113601	0.0038968	1	4.52889e-10	5.2532e-10	1	0.000356207	0.000398194	1	0.0828566	0.282261	-0.0375968	0.319858	0.282261	0.199405	58.6011	FALSE	FALSE	FALSE	TRUE	FALSE	FALSE	FALSE	FALSE	TRUE	Cis + Trans
XLOC_000777	Dpse\GA20530	2:11667300-11669841	489	671	277	256	311	318	516.58	703.409	277	256	326.052	333.391	1	9.42864e-08	5.30829e-08	1	0.386346	0.155252	0	0.00021377	0.000251217	1	-0.445374	0.113742	-0.0321122	0.145854	0.113742	0.559116	16.9043	FALSE	FALSE	TRUE	FALSE	FALSE	FALSE	FALSE	FALSE		Trans-only
XLOC_000779	Dpse\GA20526	2:11678985-11681320	887	832	522	332	500	378	937.027	872.186	522	332	524.2	396.295	0	0.132369	0.0377829	0	8.37646e-11	1.0221e-10	1	6.55009e-06	1.02204e-05	1	0.103455	0.652867	0.403542	0.249325	0.652867	0.549411	54.3025	FALSE	FALSE	FALSE	FALSE	TRUE	FALSE	FALSE	FALSE		Compensatory
XLOC_000780	Dpse\GA16105	2:11681373-11693492	484	584	389	351	263	253	511.298	612.207	389	351	275.729	265.245	1	0.00282807	0.00105858	1	0.173742	0.0763204	0	0.00285814	0.00265647	1	-0.259857	0.148299	0.0559254	0.0923737	0.148299	0.408156	26.6507	FALSE	FALSE	TRUE	FALSE	FALSE	FALSE	FALSE	FALSE		Trans-only
XLOC_000787	Dpse\GA12890	2:11697179-11767857	56	67	36	27	97	63	59.1584	70.2361	36	27	101.695	66.0492	1	0.378688	0.0970908	0	0.313503	0.128842	0	0.166878	0.0970514	0	-0.24763	0.415037	0.622633	0.207595	0.415037	0.662667	38.5112	TRUE	FALSE	FALSE	FALSE	FALSE	FALSE	FALSE	FALSE		Conserved
XLOC_000790	Dpse\GA12893	2:11697179-11767857	13	21	4	25	2	6	13.7332	22.0143	4	25	2.0968	6.2904	1	0.175465	0.0488239	0	0.000103716	7.64399e-05	1	0.0290074	0.0213029	0	-0.680773	-2.64386	-1.58496	1.05889	2.64386	1.96308	57.3886	FALSE	FALSE	FALSE	FALSE	FALSE	TRUE	FALSE	FALSE		Ambiguous
XLOC_000791	-	2:11768411-11780572	68	6	24	1	37	5	71.8352	6.2898	24	1	38.7908	5.242	0	1.84937e-15	1.52822e-15	1	1.54972e-06	1.35369e-06	1	1	0.400243	0	3.5136	4.58496	2.88753	1.69744	4.58496	1.07136	81.0591	FALSE	TRUE	FALSE	FALSE	FALSE	FALSE	FALSE	FALSE		Cis-only
XLOC_000795	Dpse\GA27175	2:11807453-11808713	494	1387	420	661	372	727	521.862	1453.99	420	661	390.005	762.187	1	1.48523e-101	5.09821e-101	1	2.30934e-13	3.20196e-13	1	1.65933e-12	6.43442e-12	1	-1.47828	-0.654261	-0.966653	0.312392	0.654261	0.824019	44.2582	FALSE	FALSE	FALSE	TRUE	FALSE	FALSE	FALSE	FALSE	TRUE	Cis + Trans
XLOC_000796	Dpse\GA27176	2:11809469-11810557	1889	1954	1100	691	848	830	1995.54	2048.38	1100	691	889.043	870.172	1	0.41347	0.104858	0	3.5674e-22	7.17168e-22	1	1.62847e-17	1.08024e-16	1	-0.0377032	0.670746	0.0309529	0.639793	0.670746	0.708449	48.6331	FALSE	FALSE	FALSE	FALSE	TRUE	FALSE	FALSE	FALSE		Compensatory
XLOC_000797	-	2:11855567-11856476	39	11	19	0	11	1	41.1996	11.5313	19	1	11.5324	1.0484	0	3.58879e-05	1.65458e-05	1	4.00543e-05	3.06461e-05	1	0.0970429	0.0610127	0	1.83708	4.24793	3.45943	0.788496	4.24793	2.41085	63.7944	FALSE	TRUE	FALSE	FALSE	FALSE	FALSE	FALSE	FALSE		Cis-only
XLOC_000798	Dpse\fru	2:11859343-11960151	3803	2479	2201	869	2594	1503	4017.49	2598.74	2201	869	2719.55	1575.75	0	1.13357e-68	2.70078e-68	1	9.12351e-132	1.30771e-130	1	3.45476e-26	5.07265e-25	1	0.628484	1.34073	0.787333	0.553398	1.34073	0.712247	65.3066	FALSE	FALSE	FALSE	TRUE	FALSE	FALSE	FALSE	FALSE	TRUE	Cis + Trans
XLOC_000799	Dpse\GA27180	2:11969462-11970737	62	69	63	35	29	7	65.4968	72.3327	63	35	30.4036	7.3388	1	0.608384	0.147547	0	0.00609263	0.00355218	1	0.011832	0.00960071	0	-0.143224	0.847997	2.05063	1.20263	0.847997	0.99122	46.1064	FALSE	FALSE	FALSE	FALSE	FALSE	TRUE	FALSE	FALSE		Ambiguous
XLOC_000801	Dpse\GA16026	2:11973994-11980768	213	299	203	109	125	128	225.013	313.442	203	109	131.05	134.195	1	0.000170934	7.3563e-05	1	1.13336e-07	1.09677e-07	1	7.50768e-11	2.39877e-10	1	-0.478187	0.897152	-0.0342157	0.931367	0.897152	1.37534	39.4788	FALSE	FALSE	FALSE	TRUE	FALSE	FALSE	FALSE	FALSE	FALSE	Cis x Trans
XLOC_000804	Dpse\GA15015	2:11982630-11998510	2131	2611	1496	963	1075	1098	2251.19	2737.11	1496	963	1127.03	1151.14	1	6.30885e-12	4.49087e-12	1	4.74244e-27	1.13415e-26	1	2.28385e-37	7.19161e-36	1	-0.281967	0.635502	-0.0305414	0.666044	0.635502	0.91747	40.9217	FALSE	FALSE	FALSE	TRUE	FALSE	FALSE	FALSE	FALSE	FALSE	Cis x Trans
XLOC_000806	Dpse\GA20517	2:12004812-12007884	326	185	276	199	140	113	344.386	193.935	276	199	146.776	118.469	0	5.63791e-11	3.84873e-11	1	0.000475823	0.000324269	1	0.0611047	0.0406989	0	0.828451	0.4719	0.309104	0.162796	0.4719	0.356551	56.9617	FALSE	TRUE	FALSE	FALSE	FALSE	FALSE	FALSE	FALSE		Cis-only
XLOC_000808	Dpse\GA27182	2:12017734-12020402	1579	1659	934	617	619	669	1668.06	1739.13	934	617	648.96	701.38	1	0.230423	0.0624254	0	8.17441e-16	1.27698e-15	1	1.70458e-13	7.51276e-13	1	-0.0601982	0.598152	-0.112067	0.710219	0.598152	0.65835	47.6045	FALSE	FALSE	FALSE	FALSE	TRUE	FALSE	FALSE	FALSE		Compensatory
XLOC_000809	Dpse\GA20513	2:12020978-12022686	39	15	42	2	32	5	41.1996	15.7245	42	2	33.5488	5.242	0	0.000685564	0.000276168	1	1.12664e-10	1.3597e-10	1	0.00305701	0.0028133	1	1.38962	4.39232	2.67807	1.71425	4.39232	3.0027	59.3956	FALSE	FALSE	FALSE	TRUE	FALSE	FALSE	FALSE	FALSE	TRUE	Cis + Trans
XLOC_000810	-	2:12022749-12027258	503	553	363	289	256	311	531.369	579.71	363	289	268.39	326.052	1	0.149814	0.0423039	0	0.00421597	0.00251925	1	0.00158201	0.00155909	1	-0.125617	0.3289	-0.280771	0.609671	0.3289	0.454517	41.9828	FALSE	FALSE	FALSE	FALSE	TRUE	FALSE	FALSE	FALSE		Compensatory
XLOC_000813	Dpse\GA13962	2:12030787-12060647	94	143	109	105	58	108	99.3016	149.907	109	105	60.8072	113.227	1	0.00148117	0.000573997	1	0.837573	0.298871	0	0.0190957	0.0146876	0	-0.594178	0.0539388	-0.896907	0.950845	0.0539388	0.648117	7.68298	FALSE	FALSE	FALSE	FALSE	FALSE	FALSE	FALSE	TRUE		Ambiguous
XLOC_000817	Dpse\GA27185	2:12078807-12090515	1000	1264	565	500	690	682	1056.4	1325.05	565	500	723.396	715.009	1	3.84247e-08	2.21936e-08	1	0.0498135	0.0247649	0	2.67919e-06	4.41785e-06	1	-0.326892	0.176323	0.0168246	0.159498	0.176323	0.503215	25.9475	FALSE	FALSE	TRUE	FALSE	FALSE	FALSE	FALSE	FALSE		Trans-only
XLOC_000821	Dpse\GA27187	2:12118065-12134536	179	296	172	161	167	108	189.096	310.297	172	161	175.083	113.227	1	6.75882e-08	3.83951e-08	1	0.583761	0.222166	0	0.000112681	0.000140708	1	-0.714533	0.0953479	0.628817	0.533469	0.0953479	0.809881	10.533	FALSE	FALSE	TRUE	FALSE	FALSE	FALSE	FALSE	FALSE		Trans-only
XLOC_000822	Dpse\GA30145	2:12186252-12287435	2104	2307	1350	863	1465	1312	2222.67	2418.43	1350	863	1535.91	1375.5	1	0.00400909	0.00147026	1	3.29237e-25	7.28198e-25	1	2.44063e-24	2.91269e-23	1	-0.121779	0.645527	0.159133	0.486394	0.645527	0.767306	45.6903	FALSE	FALSE	FALSE	TRUE	FALSE	FALSE	FALSE	FALSE	FALSE	Cis x Trans
XLOC_000823	Dpse\GA20090	2:12288259-12293098	76	253	40	71	28	15	80.2864	265.22	40	71	29.3552	15.726	1	2.7937e-24	3.11302e-24	1	0.00419553	0.00250772	1	0.00924278	0.00767126	0	-1.72396	-0.827819	0.900464	1.72828	0.827819	0.896142	48.0184	FALSE	TRUE	FALSE	FALSE	FALSE	FALSE	FALSE	FALSE		Cis-only
XLOC_000829	Dpse\GA15191	2:12344900-12347874	250	38	205	23	160	21	264.1	39.8354	205	23	167.744	22.0164	0	3.26751e-42	5.30637e-42	1	1.09318e-37	3.47199e-37	1	0.342661	0.177552	0	2.72896	3.15592	2.92961	0.226307	3.15592	0.426957	88.0834	FALSE	TRUE	FALSE	FALSE	FALSE	FALSE	FALSE	FALSE		Cis-only
XLOC_000830	Dpse\GA15194	2:12350607-12356882	1549	973	977	376	870	413	1636.36	1020	977	376	912.108	432.989	0	2.57388e-33	3.5442e-33	1	7.07591e-62	3.74557e-61	1	1.98899e-11	6.80418e-11	1	0.68193	1.37763	1.07487	0.302752	1.37763	0.695696	66.4453	FALSE	FALSE	FALSE	TRUE	FALSE	FALSE	FALSE	FALSE	TRUE	Cis + Trans
XLOC_000832	Dpse\GA27194	2:12391927-12405871	940	40	674	25	395	22	993.016	41.932	674	25	414.118	23.0648	0	5.97314e-238	6.50569e-237	1	4.26679e-165	8.88521e-164	1	0.703478	0.31375	0	4.56569	4.75275	4.16628	0.586471	4.75275	0.187055	96.2133	FALSE	TRUE	FALSE	FALSE	FALSE	FALSE	FALSE	FALSE		Cis-only
XLOC_000833	Dpse\GA11821	2:12408883-12439509	480	644	253	239	340	392	507.072	675.105	253	239	356.456	410.973	1	1.1432e-06	5.92496e-07	1	0.557862	0.213636	0	0.00148053	0.00146461	1	-0.412922	0.0821268	-0.205319	0.287446	0.0821268	0.495048	14.2291	FALSE	FALSE	TRUE	FALSE	FALSE	FALSE	FALSE	FALSE		Trans-only
XLOC_000834	Dpse\GA27195	2:12445547-12446294	73	38	59	9	29	14	77.1172	39.8354	59	9	30.4036	14.6776	0	0.000534095	0.000218247	1	3.91412e-10	4.5641e-10	1	0.0018073	0.00175858	1	0.953002	2.71272	1.05063	1.66209	2.71272	1.75972	60.6542	FALSE	FALSE	FALSE	TRUE	FALSE	FALSE	FALSE	FALSE	TRUE	Cis + Trans
XLOC_000835	Dpse\GA21802	2:12449630-12450501	33	11	20	9	5	6	34.8612	11.5313	20	9	5.242	6.2904	0	0.000535585	0.00021867	1	0.0614283	0.0299324	0	0.608823	0.28188	0	1.59607	1.152	-0.263034	1.41504	1.152	0.444064	72.1776	FALSE	FALSE	FALSE	FALSE	FALSE	FALSE	FALSE	TRUE		Ambiguous
XLOC_000836	Dpse\GA14209	2:12450919-12452071	975	464	548	210	549	326	1029.99	486.411	548	210	575.572	341.778	0	3.7089e-45	6.35068e-45	1	1.28855e-35	3.92857e-35	1	0.0338329	0.0244066	0	1.08238	1.38379	0.751934	0.631852	1.38379	0.301405	82.1145	FALSE	TRUE	FALSE	FALSE	FALSE	FALSE	FALSE	FALSE		Cis-only
XLOC_000837	-	2:12457471-12459079	128	90	55	47	40	31	135.219	94.347	55	47	41.936	32.5004	0	0.00807077	0.00283492	1	0.488434	0.190258	0	0.402025	0.202296	0	0.519251	0.226771	0.367732	0.140961	0.226771	0.292481	43.6726	FALSE	FALSE	FALSE	FALSE	FALSE	FALSE	FALSE	TRUE		Ambiguous
XLOC_000838	Dpse\GA21805	2:12459903-12465960	541	633	431	257	379	340	571.512	663.574	431	257	397.344	356.456	1	0.00882025	0.00308174	1	3.34967e-11	4.16089e-11	1	6.22152e-12	2.27102e-11	1	-0.215472	0.74592	0.156663	0.589256	0.74592	0.961392	43.6897	FALSE	FALSE	FALSE	TRUE	FALSE	FALSE	FALSE	FALSE	FALSE	Cis x Trans
XLOC_000839	Dpse\GA21809	2:12466061-12471614	593	599	344	303	311	307	626.445	627.932	344	303	326.052	321.859	1	0.977473	0.218816	0	0.115751	0.0528554	0	0.191161	0.108896	0	-0.00341933	0.183091	0.0186759	0.164415	0.183091	0.18651	49.5374	TRUE	FALSE	FALSE	FALSE	FALSE	FALSE	FALSE	FALSE		Conserved
XLOC_000840	Dpse\GA11928	2:12476802-12479366	218	199	159	105	126	114	230.295	208.612	159	105	132.098	119.518	0	0.315658	0.0825378	0	0.00106791	0.000694944	1	0.0501161	0.0343748	0	0.142664	0.598637	0.14439	0.454248	0.598637	0.455973	56.7638	FALSE	FALSE	FALSE	FALSE	FALSE	TRUE	FALSE	FALSE		Ambiguous
XLOC_000841	Dpse\GA11929,Dpse\GA21813,Dpse\MtnA	2:12482776-12498375	1516	1232	890	633	612	560	1601.5	1291.51	890	633	641.621	587.104	0	7.97969e-09	4.80037e-09	1	4.86423e-11	5.98498e-11	1	0.0515256	0.0351977	0	0.310372	0.4916	0.128105	0.363495	0.4916	0.181228	73.0648	FALSE	TRUE	FALSE	FALSE	FALSE	FALSE	FALSE	FALSE		Cis-only
XLOC_000842	Dpse\GA11930	2:12482776-12498375	30	56	21	9	7	21	31.692	58.7048	21	9	7.3388	22.0164	1	0.00416511	0.00152555	1	0.0427739	0.0215466	0	0.00127775	0.00127901	1	-0.88936	1.22239	-1.58496	2.80735	1.22239	2.11175	36.6628	FALSE	FALSE	TRUE	FALSE	FALSE	FALSE	FALSE	FALSE		Trans-only
XLOC_000843	Dpse\GA21815	2:12501697-12502759	304	468	192	196	179	179	321.146	490.604	192	196	187.664	187.664	1	3.21762e-09	1.9851e-09	1	0.878974	0.310631	0	0.00118555	0.0011944	1	-0.611333	-0.0297473	0	0.0297473	0.0297473	0.581585	4.86598	FALSE	FALSE	TRUE	FALSE	FALSE	FALSE	FALSE	FALSE		Trans-only
XLOC_000844	Dpse\GA21816	2:12505608-12507417	475	370	554	188	396	246	501.79	387.871	554	188	415.166	257.906	0	0.000129007	5.62039e-05	1	1.08713e-42	3.94684e-42	1	1.11329e-14	5.69409e-14	1	0.371507	1.55915	0.686842	0.872311	1.55915	1.18765	56.7625	FALSE	FALSE	FALSE	TRUE	FALSE	FALSE	FALSE	FALSE	TRUE	Cis + Trans
XLOC_000845	Dpse\GA14211,Dpse\GA21817	2:12507578-12529709	246	214	87	120	90	83	259.874	224.336	87	120	94.356	87.0172	0	0.111536	0.0323074	0	0.0258995	0.0136345	0	0.00606312	0.00522642	0	0.212152	-0.463947	0.116814	0.580761	0.463947	0.676099	40.6955	TRUE	FALSE	FALSE	FALSE	FALSE	FALSE	FALSE	FALSE		Conserved
XLOC_000846	Dpse\GA11931	2:12507578-12529709	340	231	238	91	191	112	359.176	242.157	238	91	200.244	117.421	0	2.07515e-06	1.05698e-06	1	2.62139e-16	4.17183e-16	1	0.000145405	0.000177253	1	0.568746	1.38702	0.770074	0.616949	1.38702	0.818277	62.895	FALSE	FALSE	FALSE	TRUE	FALSE	FALSE	FALSE	FALSE	TRUE	Cis + Trans
XLOC_000847	Dpse\GA30140	2:12507578-12529709	2167	331	1275	147	1387	204	2289.22	346.987	1275	147	1454.13	213.874	0	0	0	1	1.35602e-224	4.67682e-223	1	0.00884852	0.00737213	0	2.7219	3.11661	2.76533	0.351282	3.11661	0.394709	88.759	FALSE	TRUE	FALSE	FALSE	FALSE	FALSE	FALSE	FALSE		Cis-only
XLOC_000848	Dpse\GA16276,Dpse\GA18526	2:12507578-12529709	1113	2843	617	1260	390	1569	1175.77	2980.32	617	1260	408.876	1644.94	1	2.65283e-178	1.85643e-177	1	1.17614e-50	5.02157e-50	1	0.000369256	0.000411373	1	-1.34186	-1.03008	-2.0083	0.978218	1.03008	0.311775	76.7654	FALSE	FALSE	FALSE	TRUE	FALSE	FALSE	FALSE	FALSE	TRUE	Cis + Trans
XLOC_000849	Dpse\GA18534	2:12532105-12542217	989	1198	706	618	633	602	1044.78	1255.86	706	618	663.637	631.137	1	1.06967e-05	5.18058e-06	1	0.0167711	0.00912266	0	5.14939e-06	8.13686e-06	1	-0.265481	0.192061	0.072442	0.119619	0.192061	0.457542	29.5659	FALSE	FALSE	TRUE	FALSE	FALSE	FALSE	FALSE	FALSE		Trans-only
XLOC_000850	Dpse\GA18540	2:12532105-12542217	369	232	222	118	212	128	389.812	243.206	222	118	222.261	134.195	0	5.59501e-09	3.40255e-09	1	1.81522e-08	1.88645e-08	1	0.266131	0.144038	0	0.680601	0.911773	0.72792	0.183852	0.911773	0.231172	79.774	FALSE	TRUE	FALSE	FALSE	FALSE	FALSE	FALSE	FALSE		Cis-only
XLOC_000851	Dpse\GA27199	2:12543665-12573947	27	22	12	8	3	4	28.5228	23.0626	12	8	3.1452	4.1936	0	0.575849	0.140244	0	0.503445	0.195648	0	0.795882	0.344046	0	0.30656	0.584963	-0.415037	1	0.584963	0.278402	67.7538	TRUE	FALSE	FALSE	FALSE	FALSE	FALSE	FALSE	FALSE		Conserved
XLOC_000852	Dpse\GA19980	2:12580909-12596627	263	362	193	158	194	207	277.833	379.485	193	158	203.39	217.019	1	6.69273e-05	2.9997e-05	1	0.0694047	0.0333916	0	0.00015527	0.000187789	1	-0.449822	0.288676	-0.0935741	0.38225	0.288676	0.738499	28.1039	FALSE	FALSE	TRUE	FALSE	FALSE	FALSE	FALSE	FALSE		Trans-only
XLOC_000854	Dpse\GA19993	2:12599307-12602009	13	30	3	7	4	9	13.7332	31.449	3	7	4.1936	9.4356	1	0.00660882	0.00234989	1	0.34375	0.140073	0	1	0.400243	0	-1.19535	-1.22239	-1.16993	0.0524674	1.22239	0.0270461	97.8353	FALSE	FALSE	FALSE	FALSE	FALSE	FALSE	FALSE	TRUE		Ambiguous
XLOC_000855	-	2:12604876-12633478	208	164	165	108	119	126	219.731	171.921	165	108	124.76	132.098	0	0.0150985	0.0050793	0	0.000673141	0.000450533	1	0.299382	0.158747	0	0.353992	0.611435	-0.0824622	0.693897	0.611435	0.257442	70.3707	FALSE	FALSE	FALSE	FALSE	FALSE	TRUE	FALSE	FALSE		Ambiguous
XLOC_000856	Dpse\GA10582	2:12604876-12633478	3645	1334	1479	480	1059	448	3850.58	1398.43	1479	480	1110.26	469.683	0	5.06899e-261	6.11908e-260	1	6.18349e-118	6.9285e-117	1	0.0703352	0.0460028	0	1.46126	1.62352	1.24113	0.382384	1.62352	0.162251	90.9142	FALSE	TRUE	FALSE	FALSE	FALSE	FALSE	FALSE	FALSE		Cis-only
XLOC_000857	Dpse\GA16079	2:12688623-12709318	3068	2268	2161	1078	1798	1277	3241.04	2377.54	2161	1078	1885.02	1338.81	0	8.63723e-31	1.12213e-30	1	4.03304e-82	2.90926e-81	1	3.74212e-17	2.37387e-16	1	0.446982	1.00334	0.493634	0.509707	1.00334	0.556359	64.3291	FALSE	FALSE	FALSE	TRUE	FALSE	FALSE	FALSE	FALSE	TRUE	Cis + Trans
XLOC_000862	-	2:12749293-12749798	2644	13	1369	2	898	2	2793.12	13.6279	1369	2	941.463	2.0968	0	0	0	1	0	0	1	0.109215	0.0675288	0	7.67917	9.41891	8.81057	0.608335	9.41891	1.73974	84.4091	FALSE	TRUE	FALSE	FALSE	FALSE	FALSE	FALSE	FALSE		Cis-only
XLOC_000866	Dpse\GA10278	2:12805120-12830185	1692	1733	1703	1381	912	975	1787.43	1816.7	1703	1381	956.141	1022.19	1	0.629056	0.151697	0	7.23621e-09	7.76135e-09	1	4.38724e-06	7.0174e-06	1	-0.0234375	0.302365	-0.0963684	0.398734	0.302365	0.325803	48.1345	FALSE	FALSE	FALSE	FALSE	TRUE	FALSE	FALSE	FALSE		Compensatory
XLOC_000867	Dpse\GA10280	2:12831004-12837283	4096	4291	2502	1899	2165	2021	4327.01	4498.26	2502	1899	2269.79	2118.82	1	0.070346	0.0211635	0	1.00385e-19	1.83888e-19	1	2.25013e-17	1.46656e-16	1	-0.0559936	0.397842	0.0992977	0.298544	0.397842	0.453836	46.7127	FALSE	FALSE	FALSE	FALSE	TRUE	FALSE	FALSE	FALSE		Compensatory
XLOC_000868	Dpse\GA10281	2:12831004-12837283	328	193	243	131	166	130	346.499	202.322	243	131	174.034	136.292	0	8.08494e-10	5.15255e-10	1	7.38674e-09	7.91127e-09	1	0.577249	0.269601	0	0.7762	0.89139	0.352672	0.538718	0.89139	0.11519	88.5563	FALSE	TRUE	FALSE	FALSE	FALSE	FALSE	FALSE	FALSE		Cis-only
XLOC_000869	Dpse\GA10284	2:12841675-12849692	374	203	298	251	265	382	395.094	212.805	298	251	277.826	400.489	0	9.81813e-14	7.57318e-14	1	0.0495203	0.0246357	0	0.000245627	0.000284434	1	0.892663	0.247625	-0.52758	0.775205	0.247625	0.645038	27.74	FALSE	FALSE	TRUE	FALSE	FALSE	FALSE	FALSE	FALSE		Trans-only
XLOC_000870	Dpse\GA10285	2:12841675-12849692	313	276	176	160	154	122	330.653	289.331	176	160	161.454	127.905	0	0.107818	0.0313038	0	0.413215	0.164641	0	0.786224	0.340821	0	0.192599	0.137504	0.336049	0.198546	0.137504	0.0550954	71.3937	TRUE	FALSE	FALSE	FALSE	FALSE	FALSE	FALSE	FALSE		Conserved
XLOC_000871	Dpse\GA10288	2:12860412-12881849	621	823	504	395	424	465	656.024	862.751	504	395	444.522	487.506	1	1.369e-07	7.62844e-08	1	0.000310928	0.000216507	1	9.72246e-10	2.7382e-09	1	-0.395195	0.351571	-0.133166	0.484738	0.351571	0.746766	32.0094	FALSE	FALSE	FALSE	TRUE	FALSE	FALSE	FALSE	FALSE	FALSE	Cis x Trans
XLOC_000875	Dpse\GA27204	2:12936545-12974822	978	98	540	57	515	27	1033.16	102.733	540	57	539.926	28.3068	0	1.86718e-194	1.47e-193	1	1.14198e-99	1.0289e-98	1	0.727949	0.321704	0	3.33009	3.24393	4.25354	1.00962	3.24393	0.0861598	97.4127	FALSE	TRUE	FALSE	FALSE	FALSE	FALSE	FALSE	FALSE		Cis-only
XLOC_000876	Dpse\GA11477	2:12980682-12991507	485	531	242	281	203	313	512.354	556.647	242	281	212.825	328.149	1	0.178356	0.0495427	0	0.0964946	0.0449053	0	0.556898	0.262063	0	-0.119623	-0.215563	-0.624683	0.40912	0.215563	0.0959405	69.2008	TRUE	FALSE	FALSE	FALSE	FALSE	FALSE	FALSE	FALSE		Conserved
XLOC_000877	Dpse\GA17011	2:12992241-12994317	28	18	2	1	5	15	29.5792	18.8694	2	1	5.242	15.726	0	0.111403	0.0322754	0	1	0.338032	0	1	0.400243	0	0.648534	1	-1.58496	2.58496	1	0.351466	73.9937	TRUE	FALSE	FALSE	FALSE	FALSE	FALSE	FALSE	FALSE		Conserved
XLOC_000878	Dpse\GA17176	2:12994333-12999004	7	12	5	5	4	3	7.3948	12.5796	5	5	4.1936	3.1452	1	0.359283	0.0925581	0	1	0.338032	0	0.461127	0.225523	0	-0.766503	0	0.415037	0.415037	0	0.766503	0	TRUE	FALSE	FALSE	FALSE	FALSE	FALSE	FALSE	FALSE		Conserved
XLOC_000879	Dpse\GA16179	2:12999034-13002613	407	189	269	163	118	43	429.955	198.129	269	163	123.711	45.0812	0	1.09951e-20	1.09391e-20	1	3.84985e-07	3.57358e-07	1	0.0408594	0.0288231	0	1.11775	0.722734	1.45638	0.733644	0.722734	0.395013	64.6599	FALSE	TRUE	FALSE	FALSE	FALSE	FALSE	FALSE	FALSE		Cis-only
XLOC_000881	Dpse\GA21931	2:13004786-13008765	199	418	203	253	152	275	210.224	438.189	203	253	159.357	288.31	1	2.02898e-19	1.93748e-19	1	0.0216513	0.0115523	0	5.17179e-05	6.86486e-05	1	-1.05963	-0.317658	-0.85536	0.537703	0.317658	0.741972	29.9782	FALSE	FALSE	TRUE	FALSE	FALSE	FALSE	FALSE	FALSE		Trans-only
XLOC_000882	Dpse\GA21933	2:13009795-13016094	797	1140	549	498	429	415	841.951	1195.06	549	498	449.764	435.086	1	3.74757e-15	3.05669e-15	1	0.122246	0.0555227	0	4.87604e-09	1.24453e-08	1	-0.505278	0.14066	0.0478663	0.0927941	0.14066	0.645938	17.8821	FALSE	FALSE	TRUE	FALSE	FALSE	FALSE	FALSE	FALSE		Trans-only
XLOC_000883	Dpse\GA27205	2:13016292-13018250	1874	2333	1152	910	1220	1193	1979.69	2445.68	1152	910	1279.05	1250.74	1	2.35425e-12	1.71633e-12	1	1.07749e-07	1.04775e-07	1	7.70879e-17	4.78565e-16	1	-0.304961	0.340202	0.0322871	0.307915	0.340202	0.645163	34.5255	FALSE	FALSE	FALSE	TRUE	FALSE	FALSE	FALSE	FALSE	FALSE	Cis x Trans
XLOC_000888	-	2:13125360-13128475	596	331	486	229	430	247	629.614	346.987	486	229	450.812	258.955	0	7.28804e-20	7.05235e-20	1	3.66666e-22	7.35782e-22	1	0.145915	0.0865549	0	0.859586	1.08561	0.799826	0.285783	1.08561	0.226023	82.7678	FALSE	TRUE	FALSE	FALSE	FALSE	FALSE	FALSE	FALSE		Cis-only
XLOC_000889	Dpse\GA21951	2:13128684-13129776	532	235	217	81	150	101	562.005	246.351	217	81	157.26	105.888	0	2.93356e-29	3.68562e-29	1	1.68196e-15	2.58363e-15	1	0.299568	0.158748	0	1.18987	1.4217	0.570607	0.851094	1.4217	0.231831	85.9796	FALSE	TRUE	FALSE	FALSE	FALSE	FALSE	FALSE	FALSE		Cis-only
XLOC_000890	Dpse\GA12695	2:13149692-13153893	502	873	352	373	365	439	530.313	915.166	352	373	382.666	460.248	1	2.92454e-24	3.25381e-24	1	0.457637	0.179841	0	1.2475e-07	2.53339e-07	1	-0.78719	-0.0836002	-0.266324	0.182724	0.0836002	0.70359	10.6201	FALSE	FALSE	TRUE	FALSE	FALSE	FALSE	FALSE	FALSE		Trans-only
XLOC_000892	Dpse\GA11230	2:13159011-13161980	89	27	53	10	39	8	94.0196	28.3041	53	10	40.8876	8.3872	0	1.57681e-09	9.84972e-10	1	3.38217e-08	3.4246e-08	1	0.337455	0.175133	0	1.73195	2.40599	2.2854	0.12059	2.40599	0.674042	78.1158	FALSE	TRUE	FALSE	FALSE	FALSE	FALSE	FALSE	FALSE		Cis-only
XLOC_000893	Dpse\GA12820	2:13166153-13177618	417	701	294	396	209	325	440.519	734.858	294	396	219.116	340.73	1	6.57786e-18	5.9778e-18	1	0.000117418	8.59929e-05	1	0.0308682	0.0224977	0	-0.738262	-0.429684	-0.636937	0.207253	0.429684	0.308578	58.2021	FALSE	TRUE	FALSE	FALSE	FALSE	FALSE	FALSE	FALSE		Cis-only
XLOC_000894	Dpse\GA13048,Dpse\GA27208	2:13183810-13190598	1930	1802	1292	788	1198	922	2038.85	1889.04	1292	788	1255.98	966.625	0	0.0181784	0.00603967	0	1.50915e-28	3.7941e-28	1	3.18292e-14	1.55783e-13	1	0.110106	0.713339	0.377789	0.335549	0.713339	0.603232	54.1816	FALSE	FALSE	FALSE	FALSE	TRUE	FALSE	FALSE	FALSE		Compensatory
XLOC_000895	Dpse\GA12977	2:13196051-13226257	111	146	71	50	56	29	117.26	153.052	71	50	58.7104	30.4036	1	0.0329765	0.010508	0	0.0685936	0.0330229	0	0.00612421	0.00527038	0	-0.384304	0.505891	0.949374	0.443483	0.505891	0.890195	36.2364	TRUE	FALSE	FALSE	FALSE	FALSE	FALSE	FALSE	FALSE		Conserved
XLOC_000897	Dpse\GA30144	2:13299809-13302027	1798	2075	926	870	741	970	1899.41	2175.22	926	870	776.864	1016.95	1	1.63246e-05	7.75007e-06	1	0.19434	0.0841626	0	0.000489378	0.000530498	1	-0.195614	0.0899968	-0.388511	0.478508	0.0899968	0.285611	23.9603	FALSE	FALSE	TRUE	FALSE	FALSE	FALSE	FALSE	FALSE		Trans-only
XLOC_000898	Dpse\GA27209	2:13302503-13304294	514	368	266	132	281	120	542.99	385.774	266	132	294.6	125.808	0	2.395e-07	1.30821e-07	1	1.69753e-11	2.151e-11	1	0.00469948	0.0041523	1	0.493167	1.01089	1.22754	0.216647	1.01089	0.517721	66.1312	FALSE	FALSE	FALSE	TRUE	FALSE	FALSE	FALSE	FALSE	TRUE	Cis + Trans
XLOC_000899	-	2:13305375-13312265	10	15	12	6	1	3	10.564	15.7245	12	6	1.0484	3.1452	1	0.32694	0.0851494	0	0.237885	0.100631	0	0.129945	0.078326	0	-0.573858	1	-1.58496	2.58496	1	1.57386	38.8522	TRUE	FALSE	FALSE	FALSE	FALSE	FALSE	FALSE	FALSE		Conserved
XLOC_000900	Dpse\GA27210	2:13313375-13326102	142	139	105	79	65	28	150.009	145.714	105	79	68.146	29.3552	0	0.815896	0.189104	0	0.0650326	0.031494	0	0.188313	0.107578	0	0.0419106	0.410465	1.21501	0.804548	0.410465	0.368554	52.69	TRUE	FALSE	FALSE	FALSE	FALSE	FALSE	FALSE	FALSE		Conserved
XLOC_000901	Dpse\GA13287	2:13328246-13329231	1716	1133	761	462	1103	737	1812.78	1187.72	761	462	1156.39	772.671	0	2.28474e-30	2.94715e-30	1	1.09264e-17	1.8411e-17	1	0.281233	0.150558	0	0.610006	0.720004	0.581696	0.138307	0.720004	0.109997	86.7473	FALSE	TRUE	FALSE	FALSE	FALSE	FALSE	FALSE	FALSE		Cis-only
XLOC_000902	Dpse\GA27211	2:13329497-13330796	1497	600	778	189	1125	404	1581.43	628.98	778	189	1179.45	423.554	0	2.3008e-94	7.32508e-94	1	2.03758e-85	1.53503e-84	1	8.97678e-08	1.86499e-07	1	1.33014	2.04138	1.4775	0.563886	2.04138	0.71124	74.1614	FALSE	FALSE	FALSE	TRUE	FALSE	FALSE	FALSE	FALSE	TRUE	Cis + Trans
XLOC_000903	Dpse\GA16180	2:13331308-13338392	206	240	113	72	84	103	217.618	251.592	113	72	88.0656	107.985	1	0.116326	0.0335808	0	0.00316581	0.0019304	1	0.000719344	0.000756871	1	-0.209286	0.650254	-0.294183	0.944437	0.650254	0.859539	43.0691	FALSE	FALSE	FALSE	FALSE	TRUE	FALSE	FALSE	FALSE		Compensatory
XLOC_000904	Dpse\GA21921	2:13351420-13354244	1935	2515	1040	908	1005	1100	2044.13	2636.47	1040	908	1053.64	1153.24	1	5.1313e-18	4.68082e-18	1	0.00298691	0.00182672	1	6.11545e-13	2.50521e-12	1	-0.36712	0.195819	-0.130308	0.326127	0.195819	0.56294	25.8078	FALSE	FALSE	FALSE	TRUE	FALSE	FALSE	FALSE	FALSE	FALSE	Cis x Trans
XLOC_000905	Dpse\GA21926	2:13354678-13356368	92	61	47	35	73	64	97.1888	63.9463	47	35	76.5332	67.0976	0	0.00718207	0.00254125	1	0.224245	0.0957235	0	0.680534	0.305923	0	0.603929	0.425306	0.189825	0.235481	0.425306	0.178623	70.4231	FALSE	FALSE	FALSE	FALSE	FALSE	FALSE	FALSE	TRUE		Ambiguous
XLOC_000908	Dpse\GA27214	2:13361036-13363208	43	50	35	20	36	21	45.4252	52.415	35	20	37.7424	22.0164	1	0.54261	0.133291	0	0.0580641	0.0284864	0	0.0444096	0.0309515	0	-0.206487	0.807355	0.777608	0.0297473	0.807355	1.01384	44.331	TRUE	FALSE	FALSE	FALSE	FALSE	FALSE	FALSE	FALSE		Conserved
XLOC_000911	Dpse\GA16184	2:13405505-13408048	1605	2003	995	738	921	926	1695.52	2099.74	995	738	965.576	970.818	1	5.23355e-11	3.58283e-11	1	7.2522e-10	8.27722e-10	1	1.71075e-18	1.27023e-17	1	-0.308485	0.431076	-0.00781104	0.438887	0.431076	0.73956	36.8241	FALSE	FALSE	FALSE	TRUE	FALSE	FALSE	FALSE	FALSE	FALSE	Cis x Trans
XLOC_000912	Dpse\GA27215,Dpse\GA27216	2:13408236-13417775	5190	4267	3204	2087	3546	2932	5482.72	4473.1	3204	2087	3717.63	3073.91	0	4.92088e-24	5.42079e-24	1	1.63578e-53	7.41425e-53	1	7.34082e-11	2.34833e-10	1	0.293617	0.618444	0.274307	0.344136	0.618444	0.324827	65.5638	FALSE	FALSE	FALSE	TRUE	FALSE	FALSE	FALSE	FALSE	TRUE	Cis + Trans
XLOC_000913	Dpse\GA27217	2:13426810-13429394	988	994	589	323	607	444	1043.72	1042.01	589	323	636.379	465.49	0	1	0.221836	0	9.75335e-19	1.72647e-18	1	1.489e-13	6.61842e-13	1	0.00236975	0.866733	0.451137	0.415597	0.866733	0.864364	50.0684	FALSE	FALSE	FALSE	FALSE	TRUE	FALSE	FALSE	FALSE		Compensatory
XLOC_000915	Dpse\GA22073	2:13440451-13447149	186	326	95	134	83	179	196.49	341.746	95	134	87.0172	187.664	1	3.18961e-10	2.07473e-10	1	0.0118694	0.00657626	0	0.194003	0.110323	0	-0.798465	-0.496234	-1.10878	0.612543	0.496234	0.302231	62.1485	FALSE	FALSE	FALSE	FALSE	FALSE	FALSE	FALSE	TRUE		Ambiguous
XLOC_000916	Dpse\GA22007	2:13447173-13450309	570	681	447	357	311	361	602.148	713.892	447	357	326.052	378.472	1	0.00220276	0.000834876	1	0.00167981	0.00106032	1	1.13924e-05	1.70257e-05	1	-0.245588	0.324351	-0.215084	0.539435	0.324351	0.569939	36.2691	FALSE	FALSE	FALSE	TRUE	FALSE	FALSE	FALSE	FALSE	FALSE	Cis x Trans
XLOC_000922	-	2:13476407-13479256	64	247	67	95	47	103	67.6096	258.93	67	95	49.2748	107.985	1	8.87684e-28	1.07696e-27	1	0.0335723	0.017359	0	3.15895e-06	5.16334e-06	1	-1.93726	-0.503766	-1.13191	0.628145	0.503766	1.4335	26.004	FALSE	FALSE	TRUE	FALSE	FALSE	FALSE	FALSE	FALSE		Trans-only
XLOC_000926	-	2:13542196-13542511	51	15	43	8	28	11	53.8764	15.7245	43	8	29.3552	11.5324	0	2.61285e-06	1.3188e-06	1	6.86712e-07	6.19711e-07	1	0.364863	0.186865	0	1.77664	2.42626	1.34792	1.07834	2.42626	0.649625	78.8801	FALSE	TRUE	FALSE	FALSE	FALSE	FALSE	FALSE	FALSE		Cis-only
XLOC_000928	Dpse\GA22127	2:13547094-13621321	654	479	456	301	303	258	690.886	502.136	456	301	317.665	270.487	0	4.92565e-08	2.82025e-08	1	1.95205e-08	2.01726e-08	1	0.321682	0.168595	0	0.46037	0.59927	0.231947	0.367324	0.59927	0.138901	81.1831	FALSE	TRUE	FALSE	FALSE	FALSE	FALSE	FALSE	FALSE		Cis-only
XLOC_000929	Dpse\GA22128	2:13622078-13626860	367	345	250	126	154	139	387.699	361.663	250	126	161.454	145.728	0	0.342108	0.088606	0	1.54711e-10	1.85296e-10	1	2.31517e-06	3.85899e-06	1	0.100288	0.988504	0.147845	0.840659	0.988504	0.888216	52.6719	FALSE	FALSE	FALSE	FALSE	TRUE	FALSE	FALSE	FALSE		Compensatory
XLOC_000930	Dpse\GA26543	2:13627233-13629376	326	52	248	15	222	19	344.386	54.5116	248	15	232.745	19.9196	0	9.08842e-53	1.78151e-52	1	1.45604e-55	6.83828e-55	1	0.000750442	0.000788005	1	2.65939	4.04731	3.54649	0.500817	4.04731	1.38791	74.4645	FALSE	FALSE	FALSE	TRUE	FALSE	FALSE	FALSE	FALSE	TRUE	Cis + Trans
XLOC_000932	Dpse\GA27221	2:13639089-13643336	210	147	156	70	146	81	221.844	154.1	156	70	153.066	84.9204	0	0.000634651	0.000256729	1	1.05128e-08	1.11137e-08	1	0.0148814	0.01177	0	0.525678	1.15612	0.849975	0.306145	1.15612	0.630441	64.712	FALSE	TRUE	FALSE	FALSE	FALSE	FALSE	FALSE	FALSE		Cis-only
XLOC_000933	Dpse\GA27222	2:13644028-13645766	1348	836	979	522	926	569	1424.03	876.379	979	522	970.818	596.54	0	2.09027e-30	2.70111e-30	1	1.84372e-32	5.20427e-32	1	0.0390465	0.0277615	0	0.70035	0.907259	0.702584	0.204676	0.907259	0.206909	81.4293	FALSE	TRUE	FALSE	FALSE	FALSE	FALSE	FALSE	FALSE		Cis-only
XLOC_000934	-	2:13653646-13655917	104	52	80	23	137	40	109.866	54.5116	80	23	143.631	41.936	0	1.46098e-05	6.9893e-06	1	1.46225e-08	1.52899e-08	1	0.0719156	0.0469073	0	1.0111	1.79837	1.7761	0.0222622	1.79837	0.787262	69.5524	FALSE	TRUE	FALSE	FALSE	FALSE	FALSE	FALSE	FALSE		Cis-only
XLOC_000936	Dpse\GA12933	2:13733692-13734672	67	139	36	85	48	78	70.7788	145.714	36	85	50.3232	81.7752	1	2.54044e-07	1.38348e-07	1	9.81499e-06	7.98567e-06	1	0.626377	0.287959	0	-1.04175	-1.23947	-0.70044	0.539026	1.23947	0.197719	86.2426	FALSE	TRUE	FALSE	FALSE	FALSE	FALSE	FALSE	FALSE		Cis-only
XLOC_000938	Dpse\GA13041,Dpse\GA27226	2:13753839-13768859	506	547	409	265	326	303	534.538	573.42	409	265	341.778	317.665	1	0.253395	0.068076	0	3.2304e-08	3.28147e-08	1	3.56172e-07	6.75044e-07	1	-0.101299	0.626108	0.105554	0.520554	0.626108	0.727407	46.2579	FALSE	FALSE	FALSE	FALSE	TRUE	FALSE	FALSE	FALSE		Compensatory
XLOC_000939	Dpse\GA18830,Dpse\GA18832	2:13769471-13774178	703	1053	526	491	442	526	742.649	1103.86	526	491	463.393	551.458	1	3.48822e-17	3.0811e-17	1	0.28635	0.118901	0	3.58827e-09	9.31306e-09	1	-0.571804	0.0993398	-0.251016	0.350356	0.0993398	0.671144	12.8932	FALSE	FALSE	TRUE	FALSE	FALSE	FALSE	FALSE	FALSE		Trans-only
XLOC_000940	Dpse\GA18833	2:13792458-13797306	85	52	64	24	70	45	89.794	54.5116	64	24	73.388	47.178	0	0.00339388	0.00125705	1	2.37266e-05	1.85522e-05	1	0.116505	0.0713606	0	0.720056	1.41504	0.63743	0.777608	1.41504	0.694982	67.0628	FALSE	TRUE	FALSE	FALSE	FALSE	FALSE	FALSE	FALSE		Cis-only
XLOC_000941	Dpse\GA18834	2:13798372-13801930	477	751	351	402	299	425	503.903	787.273	351	402	313.472	445.57	1	2.08677e-15	1.72047e-15	1	0.0683686	0.0329361	0	0.000960383	0.000986265	1	-0.643719	-0.195724	-0.507317	0.311593	0.195724	0.447995	30.4053	FALSE	FALSE	TRUE	FALSE	FALSE	FALSE	FALSE	FALSE		Trans-only
XLOC_000942	Dpse\GA30246	2:13813447-13814276	113	31	42	24	11	26	119.373	32.4973	42	24	11.5324	27.2584	0	5.59151e-13	4.17946e-13	1	0.0355827	0.0183043	0	0.0276629	0.0204582	0	1.87709	0.807355	-1.24101	2.04836	0.807355	1.06973	43.0111	FALSE	FALSE	FALSE	FALSE	FALSE	FALSE	FALSE	TRUE		Ambiguous
XLOC_000943	Dpse\GA11665	2:13815109-13821443	85	110	62	39	62	63	89.794	115.313	62	39	65.0008	66.0492	1	0.0691221	0.0208213	0	0.0280895	0.0146997	0	0.00508355	0.00445549	1	-0.360864	0.668794	-0.0230836	0.691878	0.668794	1.02966	39.3767	FALSE	FALSE	FALSE	FALSE	FALSE	FALSE	TRUE	FALSE		Ambiguous
XLOC_000944	Dpse\GA12567	2:13825767-13837145	9	28	4	9	7	15	9.5076	29.3524	4	9	7.3388	15.726	1	0.00165805	0.000638786	1	0.266846	0.111557	0	0.729021	0.321797	0	-1.62633	-1.16993	-1.09954	0.0703893	1.16993	0.4564	71.9367	FALSE	FALSE	FALSE	FALSE	FALSE	FALSE	FALSE	TRUE		Ambiguous
XLOC_000945	Dpse\GA12568	2:13838249-13845661	378	231	288	87	234	98	399.319	242.157	288	87	245.326	102.743	0	5.94458e-10	3.81535e-10	1	2.99015e-26	6.94039e-26	1	1.53166e-06	2.61301e-06	1	0.721598	1.72698	1.25565	0.471327	1.72698	1.00538	63.2046	FALSE	FALSE	FALSE	TRUE	FALSE	FALSE	FALSE	FALSE	TRUE	Cis + Trans
XLOC_000946	Dpse\Nop56	2:13846170-13848134	544	662	380	330	306	310	574.682	693.975	380	330	320.81	325.004	1	0.00082552	0.000329796	1	0.0658488	0.0318473	0	0.000516339	0.000557874	1	-0.27212	0.203533	-0.0187366	0.22227	0.203533	0.475653	29.9672	FALSE	FALSE	TRUE	FALSE	FALSE	FALSE	FALSE	FALSE		Trans-only
XLOC_000947	Dpse\GA12571	2:13848173-13858795	1531	2778	917	1156	923	1568	1617.35	2912.18	917	1156	967.673	1643.89	1	1.60266e-83	4.49922e-83	1	1.6691e-07	1.59217e-07	1	4.81042e-11	1.57747e-10	1	-0.848468	-0.334148	-0.764523	0.430375	0.334148	0.51432	39.3825	FALSE	FALSE	FALSE	TRUE	FALSE	FALSE	FALSE	FALSE	TRUE	Cis + Trans
XLOC_000952	Dpse\GA12394,Dpse\GA12395	2:13901962-13906608	1847	735	1380	341	1542	468	1951.17	770.5	1380	341	1616.63	490.651	0	4.49119e-117	1.8275e-116	1	6.46049e-148	1.14085e-146	1	1.44442e-10	4.46231e-10	1	1.34047	2.01682	1.72022	0.296602	2.01682	0.676352	74.8864	FALSE	FALSE	FALSE	TRUE	FALSE	FALSE	FALSE	FALSE	TRUE	Cis + Trans
XLOC_000953	Dpse\GA12391	2:13907722-13938191	32	68	21	17	12	24	33.8048	71.2844	21	17	12.5808	25.1616	1	0.000178357	7.6621e-05	1	0.627103	0.235855	0	0.0190038	0.0146211	0	-1.07636	0.304855	-1	1.30485	0.304855	1.38121	18.0808	FALSE	FALSE	FALSE	FALSE	FALSE	FALSE	FALSE	TRUE		Ambiguous
XLOC_000954	Dpse\GA27227	2:13938395-13939611	1382	2073	728	766	925	1029	1459.94	2173.13	728	766	969.77	1078.8	1	1.42958e-32	1.92999e-32	1	0.338442	0.138217	0	2.18844e-08	5.07063e-08	1	-0.573858	-0.0734059	-0.153718	0.0803118	0.0734059	0.500452	12.7917	FALSE	FALSE	TRUE	FALSE	FALSE	FALSE	FALSE	FALSE		Trans-only
XLOC_000955	Dpse\GA30161	2:13982747-13992853	701	817	427	298	391	461	740.536	856.461	427	298	409.924	483.312	1	0.00398057	0.00146017	1	1.88164e-06	1.62944e-06	1	2.66073e-08	6.0681e-08	1	-0.209817	0.518924	-0.237598	0.756522	0.518924	0.728741	41.5916	FALSE	FALSE	FALSE	TRUE	FALSE	FALSE	FALSE	FALSE	FALSE	Cis x Trans
XLOC_000956	Dpse\GA13015	2:13995466-14014919	101	232	81	126	71	118	106.696	243.206	81	126	74.4364	123.711	1	1.63522e-13	1.25001e-13	1	0.00215019	0.00133885	1	0.0417199	0.0293193	0	-1.18866	-0.63743	-0.732896	0.095466	0.63743	0.551235	53.6257	FALSE	TRUE	FALSE	FALSE	FALSE	FALSE	FALSE	FALSE		Cis-only
XLOC_000957	Dpse\GA21963	2:14026805-14034604	1082	902	720	422	585	427	1143.02	945.567	720	422	613.314	447.667	0	1.60136e-05	7.6106e-06	1	9.67499e-19	1.71397e-18	1	4.59072e-06	7.316e-06	1	0.273606	0.770754	0.454201	0.316553	0.770754	0.497148	60.7897	FALSE	FALSE	FALSE	TRUE	FALSE	FALSE	FALSE	FALSE	TRUE	Cis + Trans
XLOC_000958	Dpse\GA15139	2:14047408-14055548	799	732	459	395	509	456	844.064	767.356	459	395	533.636	478.07	0	0.0582575	0.0177965	0	0.0310381	0.016128	0	0.525088	0.250431	0	0.137456	0.216642	0.158632	0.0580097	0.216642	0.0791851	73.2326	TRUE	FALSE	FALSE	FALSE	FALSE	FALSE	FALSE	FALSE		Conserved
XLOC_000959	Dpse\GA15146	2:14056302-14071317	1009	663	685	419	454	371	1065.91	695.023	685	419	475.974	388.956	0	1.06555e-18	9.99058e-19	1	1.10982e-15	1.72762e-15	1	0.4311	0.213717	0	0.61695	0.709154	0.291273	0.417881	0.709154	0.0922038	88.4941	FALSE	TRUE	FALSE	FALSE	FALSE	FALSE	FALSE	FALSE		Cis-only
XLOC_000960	Dpse\GA16075	2:14075470-14081329	566	685	325	237	300	406	597.922	718.086	325	237	314.52	425.65	1	0.000844998	0.000337112	1	0.000236255	0.0001672	1	9.77535e-07	1.7078e-06	1	-0.264197	0.455553	-0.436517	0.89207	0.455553	0.71975	38.7605	FALSE	FALSE	FALSE	TRUE	FALSE	FALSE	FALSE	FALSE	FALSE	Cis x Trans
XLOC_000961	Dpse\GA20431	2:14081464-14094019	31	65	23	17	18	29	32.7484	68.1395	23	17	18.8712	30.4036	1	0.000408777	0.000169186	1	0.429591	0.170213	0	0.00793836	0.00668414	0	-1.05707	0.436099	-0.688056	1.12416	0.436099	1.49317	22.6044	FALSE	FALSE	FALSE	FALSE	FALSE	FALSE	FALSE	TRUE		Ambiguous
XLOC_000962	Dpse\GA20424	2:14094132-14097212	223	251	183	133	116	109	235.577	263.123	183	133	121.614	114.276	1	0.226282	0.0615105	0	0.00575714	0.00337172	1	0.00322581	0.00295614	1	-0.159539	0.460417	0.0897967	0.370621	0.460417	0.619956	42.6165	FALSE	FALSE	FALSE	FALSE	TRUE	FALSE	FALSE	FALSE		Compensatory
XLOC_000965	Dpse\GA18888,Dpse\GA19535	2:14122112-14144224	479	453	316	238	257	255	506.016	474.88	316	238	269.439	267.342	0	0.322049	0.0840266	0	0.00105205	0.000685432	1	0.0428902	0.0300448	0	0.0916192	0.408963	0.0112711	0.397692	0.408963	0.317344	56.3072	FALSE	FALSE	FALSE	FALSE	FALSE	TRUE	FALSE	FALSE		Ambiguous
XLOC_000966	Dpse\GA12403	2:14122112-14144224	57	84	32	37	52	41	60.2148	88.0572	32	37	54.5168	42.9844	1	0.0261253	0.00845883	0	0.630456	0.236579	0	0.462023	0.225834	0	-0.548323	-0.209453	0.342888	0.552341	0.209453	0.338869	38.1989	TRUE	FALSE	FALSE	FALSE	FALSE	FALSE	FALSE	FALSE		Conserved
XLOC_000967	Dpse\GA19517	2:14122112-14144224	15	25	14	22	11	14	15.846	26.2075	14	22	11.5324	14.6776	1	0.0884295	0.0260839	0	0.242985	0.102612	0	1	0.400243	0	-0.725861	-0.652077	-0.347923	0.304153	0.652077	0.0737843	89.8349	TRUE	FALSE	FALSE	FALSE	FALSE	FALSE	FALSE	FALSE		Conserved
XLOC_000968	Dpse\GA12404	2:14122112-14144224	2247	1765	1166	741	1139	977	2373.73	1850.25	1166	741	1194.13	1024.29	0	8.78117e-16	7.35278e-16	1	1.85099e-22	3.7657e-22	1	0.000283452	0.000324071	1	0.359437	0.654022	0.221337	0.432685	0.654022	0.294586	68.9455	FALSE	FALSE	FALSE	TRUE	FALSE	FALSE	FALSE	FALSE	TRUE	Cis + Trans
XLOC_000969	Dpse\GA19535	2:14122112-14144224	73	66	28	48	27	35	77.1172	69.1878	28	48	28.3068	36.694	0	0.562521	0.137437	0	0.0286267	0.0149595	0	0.0332795	0.0240672	0	0.156535	-0.777608	-0.374396	0.403212	0.777608	0.934143	45.4276	TRUE	FALSE	FALSE	FALSE	FALSE	FALSE	FALSE	FALSE		Conserved
XLOC_000981	Dpse\GA16174	2:14216040-14251160	125	175	78	90	82	57	132.05	183.452	78	90	85.9688	59.7588	1	0.00476662	0.00173098	1	0.396133	0.158608	0	0.385855	0.195742	0	-0.474322	-0.206451	0.524662	0.731113	0.206451	0.267871	43.5254	FALSE	FALSE	FALSE	FALSE	FALSE	FALSE	FALSE	TRUE		Ambiguous
XLOC_000982	Dpse\GA20080	2:14252199-14257881	8	12	11	13	4	16	8.4512	12.5796	11	13	4.1936	16.7744	1	0.38331	0.0980503	0	0.83882	0.299074	0	0.763582	0.333114	0	-0.573858	-0.241008	-2	1.75899	0.241008	0.33285	41.9979	TRUE	FALSE	FALSE	FALSE	FALSE	FALSE	FALSE	FALSE		Conserved
XLOC_000983	Dpse\GA20078,Dpse\GA27239	2:14258349-14260050	1161	802	861	380	728	501	1226.48	840.737	861	380	763.235	525.248	0	1.66842e-17	1.49096e-17	1	2.39802e-43	8.77823e-43	1	6.17462e-09	1.54874e-08	1	0.544798	1.18001	0.539128	0.640886	1.18001	0.635215	65.0063	FALSE	FALSE	FALSE	TRUE	FALSE	FALSE	FALSE	FALSE	TRUE	Cis + Trans
XLOC_000984	Dpse\GA30186	2:14261839-14262796	721	302	409	130	370	117	761.664	316.587	409	130	387.908	122.663	0	4.57554e-43	7.55767e-43	1	1.35833e-34	4.00308e-34	1	0.0290089	0.0213029	0	1.26656	1.65359	1.66102	0.00742752	1.65359	0.387034	81.0335	FALSE	TRUE	FALSE	FALSE	FALSE	FALSE	FALSE	FALSE		Cis-only
XLOC_000985	Dpse\GA16042	2:14262982-14266347	86	99	65	58	48	47	90.8504	103.782	65	58	50.3232	49.2748	1	0.35067	0.0904838	0	0.588688	0.22381	0	0.301432	0.159477	0	-0.191987	0.164387	0.0303736	0.134013	0.164387	0.356374	31.5667	TRUE	FALSE	FALSE	FALSE	FALSE	FALSE	FALSE	FALSE		Conserved
XLOC_000986	Dpse\GA12392	2:14266364-14268938	327	299	275	126	211	138	345.443	313.442	275	126	221.212	144.679	0	0.226826	0.0616402	0	7.57626e-14	1.07546e-13	1	2.49824e-07	4.84374e-07	1	0.14025	1.12601	0.612575	0.513433	1.12601	0.985758	53.3207	FALSE	FALSE	FALSE	FALSE	TRUE	FALSE	FALSE	FALSE		Compensatory
XLOC_000987	Dpse\GA19181	2:14269055-14278592	402	150	277	85	241	80	424.673	157.245	277	85	252.664	83.872	0	2.50993e-29	3.15887e-29	1	7.3157e-25	1.59411e-24	1	0.250471	0.137095	0	1.43334	1.70435	1.59096	0.11339	1.70435	0.271014	86.2803	FALSE	TRUE	FALSE	FALSE	FALSE	FALSE	FALSE	FALSE		Cis-only
XLOC_000988	Dpse\GA19188	2:14297336-14301571	1125	704	817	398	710	427	1188.45	738.003	817	398	744.364	447.667	0	8.8713e-25	1.00007e-24	1	8.83069e-34	2.57156e-33	1	0.00156011	0.00153986	1	0.687382	1.03757	0.733583	0.303985	1.03757	0.350185	74.766	FALSE	FALSE	FALSE	TRUE	FALSE	FALSE	FALSE	FALSE	TRUE	Cis + Trans
XLOC_000990	-	2:14325607-14326460	10	9	7	11	5	4	10.564	9.4347	7	11	5.242	4.1936	0	1	0.221836	0	0.480682	0.187628	0	0.351868	0.18146	0	0.163108	-0.652077	0.321928	0.974005	0.652077	0.815184	44.4418	TRUE	FALSE	FALSE	FALSE	FALSE	FALSE	FALSE	FALSE		Conserved
XLOC_000991	Dpse\GA19214	2:14327258-14335447	478	526	284	230	267	277	504.959	551.406	284	230	279.923	290.407	1	0.148051	0.0418469	0	0.0193133	0.0103979	0	0.00609046	0.00524652	0	-0.126948	0.304257	-0.0530462	0.357303	0.304257	0.431205	41.3695	TRUE	FALSE	FALSE	FALSE	FALSE	FALSE	FALSE	FALSE		Conserved
XLOC_000995	Dpse\GA30188	2:14347497-14386069	59	41	39	15	20	14	62.3276	42.9803	39	15	20.968	14.6776	0	0.0504422	0.015585	0	0.00149626	0.000951806	1	0.119099	0.0726186	0	0.536196	1.37851	0.514573	0.863938	1.37851	0.842316	62.072	FALSE	FALSE	FALSE	FALSE	FALSE	TRUE	FALSE	FALSE		Ambiguous
XLOC_000996	Dpse\GA19241	2:14386656-14388759	91	102	78	85	52	52	96.1324	106.927	78	85	54.5168	54.5168	1	0.482857	0.120576	0	0.638522	0.239375	0	0.9166	0.38422	0	-0.153526	-0.123989	0	0.123989	0.123989	0.0295374	80.7607	TRUE	FALSE	FALSE	FALSE	FALSE	FALSE	FALSE	FALSE		Conserved
XLOC_000997	Dpse\GA19274	2:14389115-14397703	175	135	131	64	122	88	184.87	141.52	131	64	127.905	92.2592	0	0.0171065	0.00570712	0	1.82992e-06	1.58714e-06	1	0.0205429	0.0156852	0	0.3855	1.03342	0.471306	0.562117	1.03342	0.647923	61.464	FALSE	FALSE	FALSE	FALSE	FALSE	TRUE	FALSE	FALSE		Ambiguous
XLOC_000998	Dpse\GA19277	2:14398676-14406780	583	465	326	223	333	306	615.881	487.459	326	223	349.117	320.81	0	0.00011425	5.00609e-05	1	1.26968e-05	1.02248e-05	1	0.1872	0.1072	0	0.33737	0.547828	0.121991	0.425838	0.547828	0.210459	72.2455	FALSE	TRUE	FALSE	FALSE	FALSE	FALSE	FALSE	FALSE		Cis-only
XLOC_000999	Dpse\GA19281	2:14406830-14409121	66	47	26	10	30	14	69.7224	49.2701	26	10	31.452	14.6776	0	0.0798343	0.0237566	0	0.011331	0.00633201	0	0.173075	0.100125	0	0.50091	1.37851	1.09954	0.278976	1.37851	0.877602	61.1012	TRUE	FALSE	FALSE	FALSE	FALSE	FALSE	FALSE	FALSE		Conserved
XLOC_001000	Dpse\GA27244	2:14409938-14410418	88	23	56	15	35	12	92.9632	24.1109	56	15	36.694	12.5808	0	8.88948e-11	6.00336e-11	1	1.0414e-06	9.22816e-07	1	1	0.400243	0	1.94697	1.90046	1.54432	0.356144	1.90046	0.0465099	97.6112	FALSE	TRUE	FALSE	FALSE	FALSE	FALSE	FALSE	FALSE		Cis-only
XLOC_001002	Dpse\GA19328	2:14417545-14422046	123	186	96	94	72	76	129.937	194.984	96	94	75.4848	79.6784	1	0.000291816	0.000122563	1	0.942191	0.329491	0	0.021641	0.0164325	0	-0.58554	0.0303736	-0.0780025	0.108376	0.0303736	0.615913	4.69972	FALSE	FALSE	FALSE	FALSE	FALSE	FALSE	FALSE	TRUE		Ambiguous
XLOC_001003	Dpse\GA10501	2:14422330-14473821	2828	967	1492	380	1640	490	2987.5	1013.71	1492	380	1719.38	513.716	0	2.38704e-223	2.30519e-222	1	2.72994e-155	5.19469e-154	1	2.1545e-05	3.05202e-05	1	1.5593	1.97318	1.74284	0.230334	1.97318	0.413877	82.6616	FALSE	FALSE	FALSE	TRUE	FALSE	FALSE	FALSE	FALSE	TRUE	Cis + Trans
XLOC_001004	Dpse\GA14933	2:14474385-14474935	13	7	7	2	3	8	13.7332	7.3381	7	2	3.1452	8.3872	0	0.189247	0.0522871	0	0.179688	0.078448	0	0.681406	0.306104	0	0.904189	1.80735	-1.41504	3.22239	1.80735	0.903166	66.6793	TRUE	FALSE	FALSE	FALSE	FALSE	FALSE	FALSE	FALSE		Conserved
XLOC_001006	Dpse\GA19391	2:14495432-14515656	386	252	251	133	202	121	407.77	264.172	251	133	211.777	126.856	0	3.75604e-08	2.17204e-08	1	1.77564e-09	1.97156e-09	1	0.1463	0.086764	0	0.626282	0.916261	0.739348	0.176913	0.916261	0.289979	75.9601	FALSE	TRUE	FALSE	FALSE	FALSE	FALSE	FALSE	FALSE		Cis-only
XLOC_001007	Dpse\GA27246	2:14495432-14515656	415	324	262	180	211	176	438.406	339.649	262	180	221.212	184.518	0	0.00037977	0.000157585	1	0.000112023	8.22875e-05	1	0.335321	0.174198	0	0.368222	0.54157	0.261668	0.279902	0.54157	0.173348	75.7528	FALSE	TRUE	FALSE	FALSE	FALSE	FALSE	FALSE	FALSE		Cis-only
XLOC_001009	Dpse\GA27248	2:14495432-14515656	10	11	2	12	1	3	10.564	11.5313	2	12	1.0484	3.1452	1	0.831812	0.192147	0	0.0129395	0.00713156	0	0.0740371	0.0481349	0	-0.126399	-2.58496	-1.58496	1	2.58496	2.45856	51.2531	TRUE	FALSE	FALSE	FALSE	FALSE	FALSE	FALSE	FALSE		Conserved
XLOC_001010	Dpse\GA19414	2:14524131-14525825	54	75	31	26	24	33	57.0456	78.6225	31	26	25.1616	34.5972	1	0.0848126	0.0251193	0	0.596642	0.226444	0	0.117049	0.0716099	0	-0.462827	0.253757	-0.459432	0.713188	0.253757	0.716583	26.1513	TRUE	FALSE	FALSE	FALSE	FALSE	FALSE	FALSE	FALSE		Conserved
XLOC_001011	Dpse\GA19418	2:14525885-14535068	19	22	16	10	11	11	20.0716	23.0626	16	10	11.5324	11.5324	1	0.760792	0.178127	0	0.32694	0.133866	0	0.320271	0.167915	0	-0.2004	0.678072	0	0.678072	0.678072	0.878471	43.5627	TRUE	FALSE	FALSE	FALSE	FALSE	FALSE	FALSE	FALSE		Conserved
XLOC_001012	Dpse\GA19428	2:14535367-14540609	139	180	100	87	51	70	146.84	188.694	100	87	53.4684	73.388	1	0.0216101	0.00707158	0	0.380251	0.15311	0	0.0357623	0.0256287	0	-0.361807	0.200913	-0.456858	0.65777	0.200913	0.56272	26.3101	TRUE	FALSE	FALSE	FALSE	FALSE	FALSE	FALSE	FALSE		Conserved
XLOC_001013	Dpse\GA12399	2:14544023-14555384	174	199	110	81	134	141	183.814	208.612	110	81	140.486	147.824	1	0.206643	0.0566076	0	0.0424817	0.0214189	0	0.0171638	0.013331	0	-0.182577	0.44151	-0.0734622	0.514972	0.44151	0.624086	41.4331	TRUE	FALSE	FALSE	FALSE	FALSE	FALSE	FALSE	FALSE		Conserved
XLOC_001014	Dpse\GA19433	2:14557403-14558682	412	347	287	207	263	247	435.237	363.76	287	207	275.729	258.955	0	0.0119109	0.00407608	1	0.000368857	0.000254596	1	0.205201	0.115584	0	0.258813	0.47142	0.0905518	0.380868	0.47142	0.212607	68.9184	FALSE	TRUE	FALSE	FALSE	FALSE	FALSE	FALSE	FALSE		Cis-only
XLOC_001015	Dpse\GA19438	2:14559707-14589545	143	158	110	65	88	74	151.065	165.631	110	65	92.2592	77.5816	1	0.464647	0.11647	0	0.000830579	0.000549739	1	0.00133063	0.00132687	1	-0.132805	0.758992	0.249978	0.509014	0.758992	0.891797	45.9775	FALSE	FALSE	FALSE	FALSE	TRUE	FALSE	FALSE	FALSE		Compensatory
XLOC_001016	Dpse\GA27250	2:14589780-14594284	106	174	43	63	62	86	111.978	182.404	43	63	65.0008	90.1624	1	3.18016e-05	1.4718e-05	1	0.0644636	0.0312527	0	0.727328	0.321593	0	-0.703918	-0.551015	-0.472068	0.0789467	0.551015	0.152903	78.2783	FALSE	FALSE	FALSE	FALSE	FALSE	FALSE	FALSE	TRUE		Ambiguous
XLOC_001018	Dpse\GA27251	2:14601548-14623308	1169	763	886	484	787	576	1234.93	799.853	886	484	825.091	603.878	0	3.58779e-22	3.75794e-22	1	9.98583e-28	2.45459e-27	1	0.0191264	0.0147025	0	0.626625	0.8723	0.450295	0.422005	0.8723	0.245675	78.025	FALSE	TRUE	FALSE	FALSE	FALSE	FALSE	FALSE	FALSE		Cis-only
XLOC_001020	Dpse\GA11134	2:14644185-14644971	57	16	33	8	28	11	60.2148	16.7728	33	8	29.3552	11.5324	0	3.85098e-07	2.07148e-07	1	0.000112221	8.24055e-05	1	0.816552	0.350374	0	1.84399	2.04439	1.34792	0.696471	2.04439	0.2004	91.0727	FALSE	TRUE	FALSE	FALSE	FALSE	FALSE	FALSE	FALSE		Cis-only
XLOC_001024	Dpse\GA20391	2:14650058-14662656	256	185	137	88	110	82	270.438	193.935	137	88	115.324	85.9688	0	0.000340618	0.000142072	1	0.00132213	0.000847386	1	0.509842	0.244454	0	0.479723	0.6386	0.423808	0.214793	0.6386	0.158877	80.0775	FALSE	TRUE	FALSE	FALSE	FALSE	FALSE	FALSE	FALSE		Cis-only
XLOC_001025	-	2:14663496-14664959	787	445	385	178	594	291	831.387	466.493	385	178	622.75	305.084	0	2.56817e-24	2.86391e-24	1	1.60037e-18	2.80586e-18	1	0.080003	0.051534	0	0.833663	1.11298	1.02944	0.0835374	1.11298	0.279318	79.9383	FALSE	TRUE	FALSE	FALSE	FALSE	FALSE	FALSE	FALSE		Cis-only
XLOC_001026	Dpse\GA11149	2:14669462-14671201	153	263	70	103	110	197	161.629	275.703	70	103	115.324	206.535	1	4.15798e-08	2.39682e-08	1	0.0147383	0.00806859	0	0.459442	0.22491	0	-0.770427	-0.557218	-0.840692	0.283475	0.557218	0.213209	72.3258	FALSE	FALSE	FALSE	FALSE	FALSE	FALSE	FALSE	TRUE		Ambiguous
XLOC_001027	Dpse\GA20384	2:14671750-14673202	381	429	249	190	186	227	402.488	449.721	249	190	195.002	237.987	1	0.107301	0.0311805	0	0.00557624	0.00327186	1	0.00123244	0.0012384	1	-0.160082	0.390146	-0.28739	0.677536	0.390146	0.550228	41.4884	FALSE	FALSE	FALSE	FALSE	TRUE	FALSE	FALSE	FALSE		Compensatory
XLOC_001028	Dpse\GA20368	2:14676770-14691947	15	33	4	16	8	26	15.846	34.5939	4	16	8.3872	27.2584	1	0.00660045	0.00234749	1	0.0118179	0.0065527	0	0.394494	0.199389	0	-1.1264	-2	-1.70044	0.29956	2	0.873601	69.5991	FALSE	FALSE	FALSE	FALSE	FALSE	FALSE	FALSE	TRUE		Ambiguous
XLOC_001029	Dpse\GA20349	2:14700385-14704462	60	47	42	18	31	33	63.384	49.2701	42	18	32.5004	34.5972	0	0.219131	0.0597293	0	0.00267044	0.00163921	1	0.100782	0.0630454	0	0.363406	1.22239	-0.0901978	1.31259	1.22239	0.858986	58.7299	FALSE	FALSE	FALSE	FALSE	FALSE	TRUE	FALSE	FALSE		Ambiguous
XLOC_001030	Dpse\GA14835	2:14700385-14704462	9	15	5	8	1	10	9.5076	15.7245	5	8	1.0484	10.484	1	0.229523	0.0622048	0	0.581055	0.22135	0	1	0.400243	0	-0.725861	-0.678072	-3.32193	2.64386	0.678072	0.0477891	93.4162	TRUE	FALSE	FALSE	FALSE	FALSE	FALSE	FALSE	FALSE		Conserved
XLOC_001036	Dpse\GA14836	2:14767108-14809219	14	23	9	7	12	8	14.7896	24.1109	9	7	12.5808	8.3872	1	0.143307	0.0406009	0	0.803619	0.288951	0	0.24879	0.136327	0	-0.705102	0.36257	0.584963	0.222392	0.36257	1.06767	25.3502	TRUE	FALSE	FALSE	FALSE	FALSE	FALSE	FALSE	FALSE		Conserved
XLOC_001038	Dpse\GA14836	2:14767108-14809219	29	37	18	14	22	21	30.6356	38.7871	18	14	23.0648	22.0164	1	0.335558	0.0870808	0	0.596615	0.226444	0	0.291491	0.155287	0	-0.340368	0.36257	0.0671142	0.295456	0.36257	0.702938	34.0279	TRUE	FALSE	FALSE	FALSE	FALSE	FALSE	FALSE	FALSE		Conserved
XLOC_001041	Dpse\GA12886,Dpse\Rh2	2:14854828-14858162	3758	3031	2092	1437	1784	1595	3969.95	3177.4	2092	1437	1870.35	1672.2	0	6.73164e-21	6.75771e-21	1	2.43014e-28	6.09565e-28	1	0.000257022	0.000296447	1	0.321276	0.541823	0.161559	0.380264	0.541823	0.220547	71.0709	FALSE	FALSE	FALSE	TRUE	FALSE	FALSE	FALSE	FALSE	TRUE	Cis + Trans
XLOC_001042	Dpse\endoA	2:14863100-14867220	435	489	281	206	321	230	459.534	512.619	281	206	336.536	241.132	1	0.0890837	0.0262555	0	0.00078172	0.000518333	1	0.000196887	0.000233476	1	-0.157715	0.447926	0.480939	0.0330136	0.447926	0.60564	42.5152	FALSE	FALSE	FALSE	FALSE	TRUE	FALSE	FALSE	FALSE		Compensatory
XLOC_001043	Dpse\GA14691,Dpse\GA30149	2:14872544-14886603	1040	1373	849	479	843	608	1098.66	1439.32	849	479	883.801	637.427	1	1.37823e-11	9.67291e-12	1	2.14999e-24	4.61203e-24	1	2.57719e-34	6.60363e-33	1	-0.389644	0.825739	0.471461	0.354278	0.825739	1.21538	40.4552	FALSE	FALSE	FALSE	TRUE	FALSE	FALSE	FALSE	FALSE	FALSE	Cis x Trans
XLOC_001045	Dpse\GA30151	2:14889506-14931233	19	55	16	26	12	16	20.0716	57.6565	16	26	12.5808	16.7744	1	2.92631e-05	1.35953e-05	1	0.164149	0.0725105	0	0.209954	0.117805	0	-1.52233	-0.70044	-0.415037	0.285402	0.70044	0.821888	46.0111	FALSE	FALSE	FALSE	FALSE	FALSE	FALSE	FALSE	TRUE		Ambiguous
XLOC_001046	Dpse\GA18891	2:14931778-14937479	751	490	436	235	435	209	793.356	513.667	436	235	456.054	219.116	0	7.56866e-15	6.10121e-15	1	7.30992e-15	1.09246e-14	1	0.0630097	0.0418185	0	0.627136	0.891667	1.05751	0.165845	0.891667	0.264532	77.1206	FALSE	TRUE	FALSE	FALSE	FALSE	FALSE	FALSE	FALSE		Cis-only
XLOC_001047	Dpse\GA15962	2:14938125-14982785	101	85	86	34	74	43	106.696	89.1055	86	34	77.5816	45.0812	0	0.251822	0.0676785	0	2.27526e-06	1.95725e-06	1	0.0029211	0.00270633	1	0.259925	1.3388	0.783189	0.555613	1.3388	1.07888	55.3755	FALSE	FALSE	FALSE	FALSE	TRUE	FALSE	FALSE	FALSE		Compensatory
XLOC_001048	Dpse\GA19544	2:14983056-14987917	179	216	128	111	147	146	189.096	226.433	128	111	154.115	153.066	1	0.0770734	0.0230059	0	0.300679	0.124057	0	0.0514654	0.035175	0	-0.259967	0.205584	0.00984779	0.195736	0.205584	0.465551	30.6323	TRUE	FALSE	FALSE	FALSE	FALSE	FALSE	FALSE	FALSE		Conserved
XLOC_001050	Dpse\GA27256,Dpse\GA27257	2:15165375-15183724	369	2096	256	745	204	738	389.812	2197.24	256	745	213.874	773.719	1	3.9742e-305	6.12445e-304	1	6.04456e-56	2.88174e-55	1	1.11122e-12	4.40708e-12	1	-2.49484	-1.5411	-1.85505	0.313955	1.5411	0.953745	61.7713	FALSE	FALSE	FALSE	TRUE	FALSE	FALSE	FALSE	FALSE	TRUE	Cis + Trans
XLOC_001051	Dpse\GA27258	2:15205053-15205694	4	101	1	28	2	25	4.2256	105.878	1	28	2.0968	26.21	1	9.23693e-27	1.09229e-26	1	1.11759e-07	1.08245e-07	1	1	0.400243	0	-4.64711	-4.80735	-3.64386	1.1635	4.80735	0.160248	96.7741	FALSE	TRUE	FALSE	FALSE	FALSE	FALSE	FALSE	FALSE		Cis-only
XLOC_001052	Dpse\GA27259	2:15209782-15213623	130	461	146	188	105	182	137.332	483.266	146	188	110.082	190.809	1	3.96717e-46	6.94058e-46	1	0.024724	0.0130498	0	8.87394e-12	3.15548e-11	1	-1.81515	-0.364764	-0.793549	0.428785	0.364764	1.45039	20.0955	FALSE	FALSE	TRUE	FALSE	FALSE	FALSE	FALSE	FALSE		Trans-only
XLOC_001054	Dpse\GA27260	2:15229755-15259057	781	1037	469	415	480	574	825.048	1087.09	469	415	503.232	601.782	1	2.25893e-09	1.402e-09	1	0.0745946	0.0356586	0	1.18499e-06	2.05376e-06	1	-0.397917	0.176477	-0.258016	0.434493	0.176477	0.574393	23.5029	FALSE	FALSE	TRUE	FALSE	FALSE	FALSE	FALSE	FALSE		Trans-only
XLOC_001055	-	2:15264316-15266104	846	454	721	275	709	316	893.714	475.928	721	275	743.316	331.294	0	4.82955e-30	6.16934e-30	1	1.02876e-46	4.06959e-46	1	0.000242856	0.000281724	1	0.90907	1.39057	1.16586	0.224707	1.39057	0.481498	74.2799	FALSE	FALSE	FALSE	TRUE	FALSE	FALSE	FALSE	FALSE	TRUE	Cis + Trans
XLOC_001056	Dpse\GA27261,Dpse\GA27262	2:15266399-15271306	1745	655	1297	332	1555	520	1843.42	686.636	1297	332	1630.26	545.168	0	1.82627e-121	7.66828e-121	1	1.44358e-134	2.12435e-133	1	6.0719e-07	1.10898e-06	1	1.42476	1.96592	1.58033	0.385592	1.96592	0.541159	78.4148	FALSE	FALSE	FALSE	TRUE	FALSE	FALSE	FALSE	FALSE	TRUE	Cis + Trans
XLOC_001057	-	2:15274330-15274873	51	31	48	17	29	24	53.8764	32.4973	48	17	30.4036	25.1616	0	0.0229826	0.00749996	0	0.000152107	0.000109759	1	0.164363	0.0958335	0	0.729334	1.4975	0.273018	1.22448	1.4975	0.768166	66.0953	FALSE	FALSE	FALSE	FALSE	FALSE	TRUE	FALSE	FALSE		Ambiguous
XLOC_001058	Dpse\GA15207	2:15275073-15282323	189	126	196	73	162	115	199.66	132.086	196	73	169.841	120.566	0	0.000273745	0.000115207	1	3.61713e-14	5.19809e-14	1	0.00134867	0.00134332	1	0.596067	1.42489	0.49436	0.930525	1.42489	0.828818	63.2242	FALSE	FALSE	FALSE	TRUE	FALSE	FALSE	FALSE	FALSE	TRUE	Cis + Trans
XLOC_001059	Dpse\GA18266,Dpse\GA27264,Dpse\GA30150	2:15305709-15322615	3994	2113	2103	820	2148	1097	4219.26	2215.06	2103	820	2251.96	1150.09	0	6.63788e-140	3.28177e-139	1	1.51099e-128	2.05883e-127	1	8.94491e-10	2.53286e-09	1	0.929646	1.35875	0.96943	0.389323	1.35875	0.429107	75.9989	FALSE	FALSE	FALSE	TRUE	FALSE	FALSE	FALSE	FALSE	TRUE	Cis + Trans
XLOC_001060	Dpse\GA18132	2:15323389-15328813	107	197	70	53	54	40	113.035	206.515	70	53	56.6136	41.936	1	2.14344e-07	1.17657e-07	1	0.148816	0.0662812	0	4.18041e-05	5.65228e-05	1	-0.86948	0.401363	0.432959	0.0315968	0.401363	1.27084	24.002	FALSE	FALSE	TRUE	FALSE	FALSE	FALSE	FALSE	FALSE		Trans-only
XLOC_001061	Dpse\GA18650	2:15323389-15328813	463	347	287	161	216	170	489.113	363.76	287	161	226.454	178.228	0	1.78875e-05	8.47339e-06	1	2.78151e-09	3.05006e-09	1	0.0203635	0.0155756	0	0.427181	0.83399	0.345497	0.488493	0.83399	0.406809	67.214	FALSE	TRUE	FALSE	FALSE	FALSE	FALSE	FALSE	FALSE		Cis-only
XLOC_001065	Dpse\GA27266	2:15367333-15367987	888	292	516	125	612	188	938.083	306.104	516	125	641.621	197.099	0	6.44623e-75	1.63251e-74	1	2.59914e-57	1.28063e-56	1	0.0128067	0.0102736	0	1.6157	2.04544	1.7028	0.342644	2.04544	0.429747	82.6378	FALSE	TRUE	FALSE	FALSE	FALSE	FALSE	FALSE	FALSE		Cis-only
XLOC_001066	Dpse\GA10616	2:15380920-15437665	29	40	13	15	12	27	30.6356	41.932	13	15	12.5808	28.3068	1	0.194505	0.0536069	0	0.850554	0.302604	0	0.823429	0.352803	0	-0.452843	-0.206451	-1.16993	0.963474	0.206451	0.246392	45.59	TRUE	FALSE	FALSE	FALSE	FALSE	FALSE	FALSE	FALSE		Conserved
XLOC_001067	Dpse\GA27267	2:15380920-15437665	286	552	223	302	228	472	302.13	578.662	223	302	239.035	494.845	1	8.96842e-21	8.95352e-21	1	0.000649709	0.000435246	1	0.00250561	0.0023684	1	-0.937549	-0.437505	-1.04975	0.612248	0.437505	0.500044	46.6648	FALSE	FALSE	FALSE	TRUE	FALSE	FALSE	FALSE	FALSE	TRUE	Cis + Trans
XLOC_001069	-	2:15478304-15497829	31	49	12	17	28	44	32.7484	51.3667	12	17	29.3552	46.1296	1	0.0375295	0.0118571	0	0.458258	0.180021	0	1	0.400243	0	-0.649409	-0.5025	-0.652077	0.149576	0.5025	0.146909	77.3781	TRUE	FALSE	FALSE	FALSE	FALSE	FALSE	FALSE	FALSE		Conserved
XLOC_001070	Dpse\MtnB	2:15498116-15499108	201	279	171	72	162	145	212.336	292.476	171	72	169.841	152.018	1	0.00042249	0.000174662	1	1.82868e-10	2.18309e-10	1	4.04601e-13	1.70558e-12	1	-0.461965	1.24793	0.159941	1.08799	1.24793	1.70989	42.1908	FALSE	FALSE	FALSE	TRUE	FALSE	FALSE	FALSE	FALSE	FALSE	Cis x Trans
XLOC_001072	Dpse\MtnD	2:15523545-15543073	3	23	3	114	3	87	3.1692	24.1109	3	114	3.1452	91.2108	1	4.92334e-05	2.23641e-05	1	3.2143e-30	8.4768e-30	1	0.0798427	0.0514867	0	-2.92749	-5.24793	-4.85798	0.389947	5.24793	2.32043	69.3404	FALSE	TRUE	FALSE	FALSE	FALSE	FALSE	FALSE	FALSE		Cis-only
XLOC_001073	Dpse\GA27269,Dpse\GA27269-RB	2:15545848-15546957	28	20	26	2	28	14	29.5792	20.966	26	2	29.3552	14.6776	0	0.202639	0.0556263	0	3.03239e-06	2.5794e-06	1	0.00155357	0.00153454	1	0.496531	3.70044	1	2.70044	3.70044	3.20391	53.5958	FALSE	FALSE	FALSE	FALSE	TRUE	FALSE	FALSE	FALSE		Compensatory
XLOC_001074	Dpse\GA10006	2:15546993-15550643	401	356	269	180	270	186	423.616	373.195	269	180	283.068	195.002	0	0.082365	0.0244344	0	3.1043e-05	2.4001e-05	1	0.0240264	0.018029	0	0.18283	0.579609	0.537657	0.0419525	0.579609	0.39678	59.3625	FALSE	FALSE	FALSE	FALSE	FALSE	TRUE	FALSE	FALSE		Ambiguous
XLOC_001076	-	2:15575938-15576640	62	35	39	24	13	0	65.4968	36.6905	39	24	13.6292	1	0	0.00386558	0.00142087	1	0.0769258	0.036619	0	0.868758	0.367407	0	0.836018	0.70044	3.76863	3.06819	0.70044	0.135578	83.7829	FALSE	FALSE	FALSE	FALSE	FALSE	FALSE	FALSE	TRUE		Ambiguous
XLOC_001077	-	2:15580867-15582019	402	6	468	11	105	3	424.673	6.2898	468	11	110.082	3.1452	0	6.20234e-117	2.50966e-116	1	8.91756e-123	1.11842e-121	1	0.33938	0.176027	0	6.07719	5.41093	5.12928	0.28165	5.41093	0.666261	89.0367	FALSE	TRUE	FALSE	FALSE	FALSE	FALSE	FALSE	FALSE		Cis-only
XLOC_001078	-	2:15584137-15596235	90	18	41	11	49	9	95.076	18.8694	41	11	51.3716	9.4356	0	7.97011e-14	6.17402e-14	1	3.58879e-05	2.75538e-05	1	0.517762	0.247479	0	2.33303	1.89812	2.44478	0.546664	1.89812	0.434912	81.3585	FALSE	TRUE	FALSE	FALSE	FALSE	FALSE	FALSE	FALSE		Cis-only
XLOC_001079	Dpse\GA27270,Dpse\GA27271	2:15610452-15612171	360	359	237	136	205	171	380.304	376.34	237	136	214.922	179.276	0	0.913126	0.20655	0	1.90409e-07	1.81085e-07	1	2.66938e-05	3.71296e-05	1	0.0151176	0.80128	0.261628	0.539653	0.80128	0.786163	50.4762	FALSE	FALSE	FALSE	FALSE	TRUE	FALSE	FALSE	FALSE		Compensatory
XLOC_001080	Dpse\GA21669	2:15612304-15615336	799	901	630	399	651	564	844.064	944.518	630	399	682.508	591.298	1	0.0191931	0.00634583	0	6.02886e-13	8.19446e-13	1	6.89808e-13	2.8214e-12	1	-0.162227	0.658963	0.206962	0.452001	0.658963	0.82119	44.5199	FALSE	FALSE	FALSE	FALSE	TRUE	FALSE	FALSE	FALSE		Compensatory
XLOC_001082	Dpse\GA30247,Dpse\GA30248,Dpse\GA30249	2:15641600-15643547	327	245	411	179	364	186	345.443	256.834	411	179	381.618	195.002	0	0.000279578	0.000117526	1	5.55449e-22	1.10656e-21	1	1.1004e-05	1.65002e-05	1	0.427613	1.19918	0.968636	0.230543	1.19918	0.771565	60.849	FALSE	FALSE	FALSE	TRUE	FALSE	FALSE	FALSE	FALSE	TRUE	Cis + Trans
XLOC_001084	Dpse\GA11659	2:15669197-15673179	238	459	184	189	133	186	251.423	481.17	184	189	139.437	195.002	1	1.40547e-17	1.26143e-17	1	0.835957	0.298426	0	1.88128e-06	3.17219e-06	1	-0.936428	-0.0386805	-0.483876	0.445196	0.0386805	0.897748	4.13064	FALSE	FALSE	TRUE	FALSE	FALSE	FALSE	FALSE	FALSE		Trans-only
XLOC_001086	Dpse\GA16326	2:15708942-15710583	49	26	18	27	16	8	51.7636	27.2558	18	27	16.7744	8.3872	0	0.0065533	0.00233244	1	0.232693	0.098776	0	0.0080714	0.00678742	0	0.925375	-0.584963	1	1.58496	0.584963	1.51034	27.9178	FALSE	FALSE	FALSE	FALSE	FALSE	FALSE	FALSE	TRUE		Ambiguous
XLOC_001087	Dpse\GA11061	2:15714724-15716284	28	26	15	19	7	7	29.5792	27.2558	15	19	7.3388	7.3388	0	0.893853	0.203206	0	0.607591	0.230046	0	0.517323	0.247314	0	0.11802	-0.341037	0	0.341037	0.341037	0.459057	42.6246	TRUE	FALSE	FALSE	FALSE	FALSE	FALSE	FALSE	FALSE		Conserved
XLOC_001090	-	2:15779976-15781462	32	9	20	4	17	25	33.8048	9.4347	20	4	17.8228	26.21	0	0.000170155	7.32713e-05	1	0.00154388	0.000978996	1	0.757075	0.330828	0	1.84118	2.32193	-0.556393	2.87832	2.32193	0.480749	82.8468	FALSE	TRUE	FALSE	FALSE	FALSE	FALSE	FALSE	FALSE		Cis-only
XLOC_001097	Dpse\GA10221	2:15886623-15898414	99	50	45	81	51	6	104.584	52.415	45	81	53.4684	6.2904	0	3.80769e-05	1.74882e-05	1	0.00170949	0.00107782	1	2.14716e-07	4.20989e-07	1	0.996605	-0.847997	3.08746	3.93546	0.847997	1.8446	31.4936	FALSE	FALSE	FALSE	TRUE	FALSE	FALSE	FALSE	FALSE	FALSE	Cis x Trans
XLOC_001098	Dpse\Or83c	2:15907859-15909267	9	19	6	1	13	23	9.5076	19.9177	6	1	13.6292	24.1132	1	0.0614283	0.0186903	0	0.125	0.0565523	0	0.0287396	0.021133	0	-1.0669	2.58496	-0.823122	3.40808	2.58496	3.65186	41.4468	TRUE	FALSE	FALSE	FALSE	FALSE	FALSE	FALSE	FALSE		Conserved
XLOC_001099	Dpse\GA13826	2:15924840-15927877	358	676	287	233	186	362	378.191	708.651	287	233	195.002	379.521	1	8.1607e-24	8.9489e-24	1	0.0200266	0.0107609	0	1.13025e-14	5.76954e-14	1	-0.905959	0.300721	-0.960687	1.26141	0.300721	1.20668	19.9496	FALSE	FALSE	TRUE	FALSE	FALSE	FALSE	FALSE	FALSE		Trans-only
XLOC_001100	-	2:15930226-15931041	11	12	6	2	4	1	11.6204	12.5796	6	2	4.1936	1.0484	1	0.83882	0.19315	0	0.289062	0.119838	0	0.241885	0.133148	0	-0.114426	1.58496	2	0.415037	1.58496	1.69939	48.258	TRUE	FALSE	FALSE	FALSE	FALSE	FALSE	FALSE	FALSE		Conserved
XLOC_001102	Dpse\GA10214	2:15958949-15966551	1023	849	660	400	536	426	1080.7	890.007	660	400	561.942	446.618	0	2.03221e-05	9.56412e-06	1	1.29639e-15	2.00672e-15	1	8.4845e-05	0.000108914	1	0.280074	0.722466	0.33138	0.391086	0.722466	0.442392	62.0218	FALSE	FALSE	FALSE	TRUE	FALSE	FALSE	FALSE	FALSE	TRUE	Cis + Trans
XLOC_001106	Dpse\Obp83a	2:15993700-15995761	10	20	6	5	5	8	10.564	20.966	6	5	5.242	8.3872	1	0.0707555	0.0212647	0	1	0.338032	0	0.29545	0.157108	0	-0.988895	0.263034	-0.678072	0.941106	0.263034	1.25193	17.3624	TRUE	FALSE	FALSE	FALSE	FALSE	FALSE	FALSE	FALSE		Conserved
XLOC_001109	Dpse\GA27275	2:16005411-16007577	679	298	627	127	507	160	717.296	312.393	627	127	531.539	167.744	0	2.58051e-37	3.82219e-37	1	3.01448e-80	2.07938e-79	1	4.26549e-11	1.40406e-10	1	1.1992	2.30364	1.66391	0.639723	2.30364	1.10443	67.5936	FALSE	FALSE	FALSE	TRUE	FALSE	FALSE	FALSE	FALSE	TRUE	Cis + Trans
XLOC_001111	Dpse\GA15187	2:16095887-16099409	474	320	282	168	194	115	500.734	335.456	282	168	203.39	120.566	0	1.0352e-08	6.18128e-09	1	8.57879e-08	8.40497e-08	1	0.368893	0.188595	0	0.57792	0.747234	0.754423	0.00718886	0.747234	0.169314	81.527	FALSE	TRUE	FALSE	FALSE	FALSE	FALSE	FALSE	FALSE		Cis-only
XLOC_001112	Dpse\GA15188	2:16101449-16106681	230	136	135	70	134	64	242.972	142.569	135	70	140.486	67.0976	0	2.97985e-07	1.61488e-07	1	6.61481e-06	5.45432e-06	1	0.528904	0.2517	0	0.769132	0.947533	1.06609	0.118557	0.947533	0.178401	84.1553	FALSE	TRUE	FALSE	FALSE	FALSE	FALSE	FALSE	FALSE		Cis-only
XLOC_001116	-	2:16172119-16174863	82	47	56	21	52	19	86.6248	49.2701	56	21	54.5168	19.9196	0	0.00183779	0.000702428	1	8.21592e-05	6.09594e-05	1	0.225397	0.125232	0	0.814068	1.41504	1.45251	0.0374747	1.41504	0.60097	70.1901	FALSE	TRUE	FALSE	FALSE	FALSE	FALSE	FALSE	FALSE		Cis-only
XLOC_001117	Dpse\GA15238	2:16175063-16177762	439	522	236	208	191	244	463.76	547.213	236	208	200.244	255.81	1	0.00897718	0.00313054	1	0.200012	0.08639	0	0.0121439	0.0098132	0	-0.238724	0.182203	-0.353309	0.535512	0.182203	0.420928	30.2096	FALSE	FALSE	FALSE	FALSE	FALSE	FALSE	FALSE	TRUE		Ambiguous
XLOC_001118	Dpse\GA27278	2:16178249-16181652	445	480	294	225	281	230	470.098	503.184	294	225	294.6	241.132	1	0.304949	0.0801717	0	0.00280183	0.00171604	1	0.00232194	0.00221239	1	-0.0981245	0.385891	0.288936	0.0969549	0.385891	0.484016	44.3601	FALSE	FALSE	FALSE	FALSE	TRUE	FALSE	FALSE	FALSE		Compensatory
XLOC_001119	Dpse\GA30156	2:16183563-16195635	414	304	268	186	232	144	437.35	318.683	268	186	243.229	150.97	0	1.44754e-05	6.92729e-06	1	0.000138398	0.000100491	1	0.717961	0.318691	0	0.456664	0.52693	0.688056	0.161126	0.52693	0.0702664	88.234	FALSE	TRUE	FALSE	FALSE	FALSE	FALSE	FALSE	FALSE		Cis-only
XLOC_001120	Dpse\GA17259	2:16197105-16199379	24	54	21	25	21	23	25.3536	56.6082	21	25	22.0164	24.1132	1	0.000752126	0.000301723	1	0.658738	0.245785	0	0.124042	0.0752479	0	-1.15882	-0.251539	-0.131245	0.120294	0.251539	0.907282	21.7064	FALSE	FALSE	FALSE	FALSE	FALSE	FALSE	FALSE	TRUE		Ambiguous
XLOC_001121	Dpse\GA17372,Dpse\GA17378	2:16200325-16258530	364	351	185	141	176	163	384.53	367.953	185	141	184.518	170.889	0	0.535334	0.131884	0	0.0171065	0.00929364	0	0.096948	0.0609824	0	0.063572	0.39183	0.110703	0.281127	0.39183	0.328258	54.4142	TRUE	FALSE	FALSE	FALSE	FALSE	FALSE	FALSE	FALSE		Conserved
XLOC_001122	-	2:16264976-16266145	26	312	9	100	8	193	27.4664	327.07	9	100	8.3872	202.341	1	1.31191e-66	3.06025e-66	1	1.44068e-20	2.74856e-20	1	0.838689	0.35735	0	-3.57386	-3.47393	-4.59246	1.11853	3.47393	0.0999267	97.204	FALSE	TRUE	FALSE	FALSE	FALSE	FALSE	FALSE	FALSE		Cis-only
XLOC_001127	-	2:16278402-16375376	155	194	55	86	59	123	163.742	203.37	55	86	61.8556	128.953	1	0.0366554	0.0115911	0	0.0112569	0.00629382	0	0.271646	0.146451	0	-0.312684	-0.644905	-1.05987	0.414966	0.644905	0.332221	66.0002	TRUE	FALSE	FALSE	FALSE	FALSE	FALSE	FALSE	FALSE		Conserved
XLOC_001130	-	2:16395394-16396552	19	66	12	31	0	6	20.0716	69.1878	12	31	1	6.2904	1	1.77696e-07	9.80977e-08	1	0.00540157	0.00317612	1	0.520604	0.24861	0	-1.78536	-1.36923	-2.65315	1.28392	1.36923	0.416128	76.6922	FALSE	TRUE	FALSE	FALSE	FALSE	FALSE	FALSE	FALSE		Cis-only
XLOC_001132	Dpse\GA19297	2:16468627-16470830	130	130	73	70	60	59	137.332	136.279	73	70	62.904	61.8556	0	1	0.221836	0	0.86725	0.307177	0	0.917864	0.384627	0	0.0111046	0.0605415	0.0242475	0.036294	0.0605415	0.049437	55.0485	TRUE	FALSE	FALSE	FALSE	FALSE	FALSE	FALSE	FALSE		Conserved
XLOC_001134	Dpse\GA19303	2:16473688-16476768	1538	784	967	271	860	330	1624.74	821.867	967	271	901.624	345.972	0	2.34794e-60	5.09162e-60	1	5.6525e-92	4.67305e-91	1	1.10358e-13	5.00744e-13	1	0.983235	1.83522	1.38187	0.453352	1.83522	0.851989	68.2947	FALSE	FALSE	FALSE	TRUE	FALSE	FALSE	FALSE	FALSE	TRUE	Cis + Trans
XLOC_001135	Dpse\GA20588	2:16477907-16478942	74	114	71	40	54	62	78.1736	119.506	71	40	56.6136	65.0008	1	0.00425522	0.00155737	1	0.00419553	0.00250772	1	4.97284e-05	6.61998e-05	1	-0.612332	0.827819	-0.199309	1.02713	0.827819	1.44015	36.5004	FALSE	FALSE	FALSE	TRUE	FALSE	FALSE	FALSE	FALSE	FALSE	Cis x Trans
XLOC_001136	Dpse\GA20589	2:16479370-16493813	27	36	12	22	7	21	28.5228	37.7388	12	22	7.3388	22.0164	1	0.267812	0.0714455	0	0.121449	0.0551835	0	0.522378	0.249366	0	-0.403933	-0.874469	-1.58496	0.710493	0.874469	0.470536	65.016	TRUE	FALSE	FALSE	FALSE	FALSE	FALSE	FALSE	FALSE		Conserved
XLOC_001137	Dpse\GA27285	2:16479370-16493813	432	456	306	215	238	200	456.365	478.025	306	215	249.519	209.68	1	0.492014	0.12242	0	7.7421e-05	5.7657e-05	1	0.000301433	0.000343049	1	-0.0668979	0.509195	0.250962	0.258233	0.509195	0.576093	46.918	FALSE	FALSE	FALSE	FALSE	TRUE	FALSE	FALSE	FALSE		Compensatory
XLOC_001138	Dpse\GA27286	2:16495336-16503816	866	862	626	357	466	376	914.842	903.635	626	357	488.554	394.198	0	0.796426	0.185095	0	7.86485e-18	1.3344e-17	1	9.55005e-12	3.38669e-11	1	0.0177837	0.810239	0.309597	0.500641	0.810239	0.792455	50.5548	FALSE	FALSE	FALSE	FALSE	TRUE	FALSE	FALSE	FALSE		Compensatory
XLOC_001139	Dpse\GA26476	2:16495336-16503816	774	2056	455	1038	482	1194	817.654	2155.3	455	1038	505.329	1251.79	1	1.25251e-137	6.08845e-137	1	1.33852e-52	5.99307e-52	1	0.0415553	0.0292272	0	-1.39833	-1.18987	-1.3087	0.11883	1.18987	0.208462	85.0921	FALSE	TRUE	FALSE	FALSE	FALSE	FALSE	FALSE	FALSE		Cis-only
XLOC_001140	Dpse\GA27287	2:16495336-16503816	322	272	237	170	209	157	340.161	285.138	237	170	219.116	164.599	0	0.0306908	0.00982941	0	0.00104523	0.000681393	1	0.248255	0.136138	0	0.254559	0.479352	0.412738	0.0666139	0.479352	0.224794	68.0757	FALSE	FALSE	FALSE	FALSE	FALSE	TRUE	FALSE	FALSE		Ambiguous
XLOC_001141	Dpse\GA11176,Dpse\GA20785	2:16504656-16511317	894	186	655	57	453	85	944.422	194.984	655	57	474.925	89.114	0	6.1468e-119	2.54405e-118	1	9.7806e-130	1.37511e-128	1	1.28726e-08	3.09794e-08	1	2.27608	3.52246	2.41398	1.10848	3.52246	1.24638	73.864	FALSE	FALSE	FALSE	TRUE	FALSE	FALSE	FALSE	FALSE	TRUE	Cis + Trans
XLOC_001142	Dpse\GA18711	2:16514897-16519607	1775	572	1186	271	1110	290	1875.11	599.628	1186	271	1163.72	304.036	0	5.09071e-152	2.77231e-151	1	1.59636e-136	2.48156e-135	1	3.51499e-05	4.80991e-05	1	1.64484	2.12974	1.93643	0.193304	2.12974	0.484903	81.4543	FALSE	FALSE	FALSE	TRUE	FALSE	FALSE	FALSE	FALSE	TRUE	Cis + Trans
XLOC_001143	Dpse\GA20542	2:16520931-16524527	134	100	74	81	45	17	141.558	104.83	74	81	47.178	17.8228	0	0.0181419	0.00602894	0	0.629998	0.236579	0	0.0644684	0.0426507	0	0.433338	-0.130397	1.40439	1.53479	0.130397	0.563734	18.7856	TRUE	FALSE	FALSE	FALSE	FALSE	FALSE	FALSE	FALSE		Conserved
XLOC_001144	Dpse\GA15318,Dpse\GA27289	2:16539982-16548992	421	79	196	43	202	53	444.744	82.8157	196	43	211.777	55.5652	0	2.33168e-61	5.11764e-61	1	1.59592e-24	3.43683e-24	1	0.461715	0.225726	0	2.425	2.18845	1.93029	0.258154	2.18845	0.236555	90.2451	FALSE	TRUE	FALSE	FALSE	FALSE	FALSE	FALSE	FALSE		Cis-only
XLOC_001145	Dpse\GA15331	2:16550942-16552486	326	415	223	145	132	166	344.386	435.045	223	145	138.389	174.034	1	0.00124728	0.000486744	1	5.62869e-05	4.25351e-05	1	2.04507e-07	4.01877e-07	1	-0.337135	0.620991	-0.330645	0.951636	0.620991	0.958126	39.3252	FALSE	FALSE	FALSE	TRUE	FALSE	FALSE	FALSE	FALSE	FALSE	Cis x Trans
XLOC_001146	Dpse\GA27292,Dpse\GA27293,Dpse\GA30158	2:16552706-16591342	7533	3606	4517	1989	3906	1845	7957.86	3780.17	4517	1989	4095.05	1934.3	0	0	0	1	3.64175e-221	1.19981e-219	1	0.0238001	0.0178798	0	1.07393	1.18332	1.08207	0.101251	1.18332	0.109392	91.5378	FALSE	TRUE	FALSE	FALSE	FALSE	FALSE	FALSE	FALSE		Cis-only
XLOC_001147	-	2:16591807-16592484	516	573	332	214	376	320	545.102	600.676	332	214	394.198	335.488	1	0.110483	0.0320409	0	5.01218e-07	4.59072e-07	1	3.32768e-07	6.33443e-07	1	-0.14006	0.633572	0.232661	0.400912	0.633572	0.773632	45.0235	FALSE	FALSE	FALSE	FALSE	TRUE	FALSE	FALSE	FALSE		Compensatory
XLOC_001148	Dpse\GA11062	2:16617203-16629716	104	82	63	38	78	92	109.866	85.9606	63	38	81.7752	96.4528	0	0.0854116	0.0252657	0	0.0165059	0.00899166	0	0.322281	0.168833	0	0.353992	0.729352	-0.23816	0.967512	0.729352	0.37536	66.0219	TRUE	FALSE	FALSE	FALSE	FALSE	FALSE	FALSE	FALSE		Conserved
XLOC_001150	Dpse\GA14877	2:16707752-16709550	3054	3236	2476	1798	2242	2108	3226.25	3392.3	2476	1798	2350.51	2210.03	1	0.0425271	0.0133545	0	3.15026e-25	6.97465e-25	1	6.75423e-21	6.17229e-20	1	-0.072407	0.461618	0.0889114	0.372707	0.461618	0.534025	46.3638	FALSE	FALSE	FALSE	FALSE	TRUE	FALSE	FALSE	FALSE		Compensatory
XLOC_001151	Dpse\GA27295	2:16720064-16729039	1958	1079	1064	447	1045	833	2068.43	1131.12	1064	447	1095.58	873.317	0	2.15522e-62	4.81052e-62	1	3.52721e-58	1.74569e-57	1	9.45985e-05	0.000120371	1	0.87079	1.25115	0.327115	0.924037	1.25115	0.380361	76.6866	FALSE	FALSE	FALSE	TRUE	FALSE	FALSE	FALSE	FALSE	TRUE	Cis + Trans
XLOC_001153	Dpse\mir-252	2:16745018-16745846	12	18	7	5	1	1	12.6768	18.8694	7	5	1.0484	1.0484	1	0.281042	0.0745197	0	0.774414	0.280506	0	0.329263	0.171768	0	-0.573858	0.485427	0	0.485427	0.485427	1.05928	31.4251	TRUE	FALSE	FALSE	FALSE	FALSE	FALSE	FALSE	FALSE		Conserved
XLOC_001154	-	2:16758956-16760414	48	6	32	6	34	4	50.7072	6.2898	32	6	35.6456	4.1936	0	1.01821e-09	6.4381e-10	1	2.43426e-05	1.90204e-05	1	0.534054	0.253597	0	3.0111	2.41504	3.08746	0.672425	2.41504	0.596067	80.2044	FALSE	TRUE	FALSE	FALSE	FALSE	FALSE	FALSE	FALSE		Cis-only
XLOC_001162	-	2:16898605-16899902	42	118	9	67	25	62	44.3688	123.699	9	67	26.21	65.0008	1	5.16078e-10	3.32112e-10	1	4.33435e-12	5.63453e-12	1	0.0119507	0.00968584	0	-1.47922	-2.89616	-1.31034	1.58582	2.89616	1.41694	67.148	FALSE	TRUE	FALSE	FALSE	FALSE	FALSE	FALSE	FALSE		Cis-only
XLOC_001163	Dpse\GA10590	2:16906502-16909391	740	551	402	274	487	410	781.736	577.613	402	274	510.571	429.844	0	2.95815e-08	1.72025e-08	1	9.65421e-07	8.59283e-07	1	0.417494	0.208515	0	0.436578	0.55302	0.248298	0.304722	0.55302	0.116442	82.6066	FALSE	TRUE	FALSE	FALSE	FALSE	FALSE	FALSE	FALSE		Cis-only
XLOC_001164	Dpse\GA27297	2:16921653-16933026	617	421	454	215	304	227	651.799	441.334	454	215	318.714	237.987	0	1.87438e-10	1.23869e-10	1	1.37587e-20	2.63174e-20	1	0.000553868	0.000594489	1	0.562555	1.07836	0.421379	0.656977	1.07836	0.515801	67.6443	FALSE	FALSE	FALSE	TRUE	FALSE	FALSE	FALSE	FALSE	TRUE	Cis + Trans
XLOC_001165	Dpse\GA10599	2:16937444-16943068	1209	615	847	298	674	378	1277.19	644.705	847	298	706.622	396.295	0	5.47873e-48	1.00334e-47	1	2.17202e-61	1.13881e-60	1	1.22808e-05	1.82265e-05	1	0.98626	1.50705	0.834362	0.672687	1.50705	0.520789	74.318	FALSE	FALSE	FALSE	TRUE	FALSE	FALSE	FALSE	FALSE	TRUE	Cis + Trans
XLOC_001166	Dpse\GA21739	2:16951932-16960487	745	516	584	188	446	325	787.018	540.923	584	188	467.586	340.73	0	1.26839e-11	8.92797e-12	1	5.14715e-48	2.09623e-47	1	1.56371e-14	7.87455e-14	1	0.540974	1.63524	0.456604	1.17863	1.63524	1.09426	59.9098	FALSE	FALSE	FALSE	TRUE	FALSE	FALSE	FALSE	FALSE	TRUE	Cis + Trans
XLOC_001167	Dpse\GA15460	2:16963982-16997718	610	474	505	267	307	229	644.404	496.894	505	267	321.859	240.084	0	1.14756e-05	5.53745e-06	1	8.09455e-18	1.37126e-17	1	9.45247e-05	0.000120335	1	0.375027	0.919444	0.422891	0.496553	0.919444	0.544417	62.8095	FALSE	FALSE	FALSE	TRUE	FALSE	FALSE	FALSE	FALSE	TRUE	Cis + Trans
XLOC_001170	Dpse\GA15464	2:16963982-16997718	1627	2079	1225	1091	977	956	1718.76	2179.42	1225	1091	1024.29	1002.27	1	1.44318e-13	1.10554e-13	1	0.00570439	0.0033426	1	2.03646e-11	6.93932e-11	1	-0.342571	0.167131	0.0313479	0.135783	0.167131	0.509702	24.6931	FALSE	FALSE	FALSE	TRUE	FALSE	FALSE	FALSE	FALSE	FALSE	Cis x Trans
XLOC_001171	Dpse\GA10755	2:16998919-17046978	48	77	40	52	37	48	50.7072	80.7191	40	52	38.7908	50.3232	1	0.00851137	0.00297957	1	0.251322	0.105769	0	0.491623	0.237522	0	-0.670719	-0.378512	-0.375509	0.00300249	0.378512	0.292208	56.4337	FALSE	FALSE	FALSE	FALSE	FALSE	FALSE	FALSE	TRUE		Ambiguous
XLOC_001173	Dpse\GA10321	2:17051091-17055278	419	634	413	283	264	236	442.632	664.622	413	283	276.778	247.422	1	2.16353e-11	1.50676e-11	1	9.4233e-07	8.39747e-07	1	1.1047e-15	6.1825e-15	1	-0.586428	0.54534	0.161751	0.383589	0.54534	1.13177	32.5167	FALSE	FALSE	FALSE	TRUE	FALSE	FALSE	FALSE	FALSE	FALSE	Cis x Trans
XLOC_001175	Dpse\GA27300	2:17069599-17073235	320	189	108	62	137	88	338.048	198.129	108	62	143.631	92.2592	0	1.56596e-09	9.78616e-10	1	0.000519907	0.000352354	1	0.927573	0.388135	0	0.77079	0.800691	0.6386	0.162091	0.800691	0.029901	96.4	FALSE	TRUE	FALSE	FALSE	FALSE	FALSE	FALSE	FALSE		Cis-only
XLOC_001179	Dpse\GA21998,Dpse\GA22001	2:17223061-17229591	425	365	300	257	245	205	448.97	382.63	300	257	256.858	214.922	0	0.0219929	0.0071932	0	0.0750474	0.0358252	0	1	0.400243	0	0.230671	0.223194	0.257158	0.0339637	0.223194	0.0074768	96.7587	TRUE	FALSE	FALSE	FALSE	FALSE	FALSE	FALSE	FALSE		Conserved
XLOC_001184	Dpse\GA27304	2:17302211-17303951	173	195	101	93	90	79	182.757	204.418	101	93	94.356	82.8236	1	0.263404	0.0704382	0	0.615381	0.232676	0	0.291804	0.155422	0	-0.161598	0.119053	0.188072	0.0690197	0.119053	0.28065	29.7853	TRUE	FALSE	FALSE	FALSE	FALSE	FALSE	FALSE	FALSE		Conserved
XLOC_001185	Dpse\GA27305	2:17309125-17316939	425	388	217	192	195	142	448.97	406.74	217	192	204.438	148.873	0	0.150855	0.042548	0	0.235298	0.0997858	0	0.856828	0.363302	0	0.142511	0.176589	0.457583	0.280994	0.176589	0.034078	83.8237	TRUE	FALSE	FALSE	FALSE	FALSE	FALSE	FALSE	FALSE		Conserved
XLOC_001186	Dpse\GA13222	2:17325733-17328151	98	66	75	41	28	20	103.527	69.1878	75	41	29.3552	20.968	0	0.0116422	0.00398882	1	0.00204933	0.00127966	1	0.460333	0.225261	0	0.58142	0.871267	0.485427	0.38584	0.871267	0.289846	75.0372	FALSE	TRUE	FALSE	FALSE	FALSE	FALSE	FALSE	FALSE		Cis-only
XLOC_001187	Dpse\GA27306	2:17328704-17329478	225	210	126	110	103	114	237.69	220.143	126	110	107.985	119.518	0	0.454226	0.114183	0	0.328867	0.13453	0	0.748583	0.328435	0	0.11064	0.19592	-0.146389	0.34231	0.19592	0.08528	69.6729	TRUE	FALSE	FALSE	FALSE	FALSE	FALSE	FALSE	FALSE		Conserved
XLOC_001188	Dpse\GA11451	2:17330402-17331176	213	300	109	96	75	118	225.013	314.49	109	96	78.63	123.711	1	0.000145669	6.32159e-05	1	0.402024	0.160762	0	0.00640995	0.00549457	0	-0.483005	0.183222	-0.653824	0.837046	0.183222	0.666226	21.5695	FALSE	FALSE	FALSE	FALSE	FALSE	FALSE	FALSE	TRUE		Ambiguous
XLOC_001189	Dpse\GA10752	2:17332743-17337416	704	197	456	138	365	94	743.706	206.515	456	138	382.666	98.5496	0	4.89882e-72	1.19669e-71	1	1.17639e-40	4.04471e-40	1	0.530135	0.252214	0	1.84848	1.72437	1.95716	0.232798	1.72437	0.124119	93.2854	FALSE	TRUE	FALSE	FALSE	FALSE	FALSE	FALSE	FALSE		Cis-only
XLOC_001191	Dpse\GA12308	2:17339218-17353536	451	624	444	341	349	345	476.436	654.139	444	341	365.892	361.698	1	1.32104e-07	7.37435e-08	1	0.000267079	0.00018799	1	5.82396e-10	1.68752e-09	1	-0.457314	0.380788	0.0166307	0.364157	0.380788	0.838102	31.2406	FALSE	FALSE	FALSE	TRUE	FALSE	FALSE	FALSE	FALSE	FALSE	Cis x Trans
XLOC_001192	Dpse\GA30159	2:17359992-17399473	1109	1277	725	494	626	508	1171.55	1338.68	725	494	656.298	532.587	1	0.00085465	0.000340494	1	3.92388e-11	4.85231e-11	1	2.09865e-13	9.18761e-13	1	-0.192395	0.55347	0.301334	0.252136	0.55347	0.745865	42.5964	FALSE	FALSE	FALSE	TRUE	FALSE	FALSE	FALSE	FALSE	FALSE	Cis x Trans
XLOC_001193	-	2:17404236-17405465	3	16	0	4	1	7	3.1692	16.7728	1	4	1.0484	7.3388	1	0.00442505	0.0016126	1	0.375	0.151188	0	1	0.400243	0	-2.40393	-2	-2.80735	0.807355	2	0.403933	83.197	FALSE	FALSE	FALSE	FALSE	FALSE	FALSE	FALSE	TRUE		Ambiguous
XLOC_001194	Dpse\GA11602	2:17406127-17407483	130	85	99	51	79	49	137.332	89.1055	99	51	82.8236	51.3716	0	0.0017088	0.000657206	1	0.000109782	8.08027e-05	1	0.327242	0.171021	0	0.624081	0.956931	0.689071	0.26786	0.956931	0.33285	74.1933	FALSE	TRUE	FALSE	FALSE	FALSE	FALSE	FALSE	FALSE		Cis-only
XLOC_001195	Dpse\GA11580	2:17407489-17414426	267	255	163	125	126	122	282.059	267.317	163	125	132.098	127.905	0	0.550209	0.134906	0	0.0290634	0.0151734	0	0.166008	0.0966318	0	0.0774471	0.382944	0.0465426	0.336401	0.382944	0.305497	55.6248	TRUE	FALSE	FALSE	FALSE	FALSE	FALSE	FALSE	FALSE		Conserved
XLOC_001196	Dpse\GA10685	2:17414631-17418334	220	161	120	88	114	98	232.408	168.776	120	88	119.518	102.743	0	0.0013639	0.000530255	1	0.0313499	0.0162824	0	1	0.400243	0	0.461547	0.447459	0.21818	0.229279	0.447459	0.0140884	96.9476	FALSE	FALSE	FALSE	FALSE	FALSE	FALSE	FALSE	TRUE		Ambiguous
XLOC_001197	Dpse\GA10683	2:17421272-17446853	239	126	113	81	100	67	252.48	132.086	113	81	104.84	70.2428	0	9.25829e-10	5.87964e-10	1	0.0257819	0.0135855	0	0.0838732	0.0537508	0	0.934691	0.480329	0.577767	0.097438	0.480329	0.454362	51.389	FALSE	FALSE	FALSE	FALSE	FALSE	FALSE	FALSE	TRUE		Ambiguous
XLOC_001198	Dpse\GA30160	2:17446944-17453490	1192	2055	696	776	692	1098	1259.23	2154.26	696	776	725.493	1151.14	1	1.84951e-53	3.66509e-53	1	0.0394504	0.0200693	0	1.41804e-11	4.93498e-11	1	-0.77465	-0.156969	-0.666034	0.509065	0.156969	0.61768	20.2633	FALSE	FALSE	TRUE	FALSE	FALSE	FALSE	FALSE	FALSE		Trans-only
XLOC_001200	Dpse\GA11459	2:17457539-17466985	197	245	138	105	120	105	208.111	256.834	138	105	125.808	110.082	1	0.0290065	0.00933121	0	0.0398718	0.0202557	0	0.00261028	0.00245757	1	-0.303482	0.394279	0.192645	0.201634	0.394279	0.69776	36.1048	FALSE	FALSE	FALSE	FALSE	FALSE	FALSE	TRUE	FALSE		Ambiguous
XLOC_001201	Dpse\GA10246	2:17457539-17466985	741	367	455	202	397	213	782.792	384.726	455	202	416.215	223.309	0	5.72911e-32	7.6069e-32	1	2.33689e-23	4.88016e-23	1	0.347533	0.179649	0	1.0248	1.17151	0.898286	0.273226	1.17151	0.146713	88.8704	FALSE	TRUE	FALSE	FALSE	FALSE	FALSE	FALSE	FALSE		Cis-only
XLOC_001202	Dpse\GA21448	2:17457539-17466985	319	441	221	246	272	225	336.992	462.3	221	246	285.165	235.89	1	7.95423e-06	3.88876e-06	1	0.266726	0.111557	0	0.0786068	0.0507649	0	-0.456118	-0.154612	0.273682	0.428294	0.154612	0.301506	33.8974	FALSE	FALSE	FALSE	FALSE	FALSE	FALSE	FALSE	TRUE		Ambiguous
XLOC_001203	Dpse\GA13343	2:17467789-17470121	81	85	52	67	40	50	85.5684	89.1055	52	67	41.936	52.42	1	0.820171	0.190034	0	0.199158	0.0860972	0	0.405023	0.20353	0	-0.0584364	-0.365649	-0.321928	0.0437214	0.365649	0.307213	54.3424	TRUE	FALSE	FALSE	FALSE	FALSE	FALSE	FALSE	FALSE		Conserved
XLOC_001204	-	2:17575498-17576075	248	30	98	9	163	9	261.987	31.449	98	9	170.889	9.4356	0	9.92718e-47	1.76015e-46	1	4.85567e-20	9.02963e-20	1	0.577992	0.2699	0	3.05841	3.44478	4.1788	0.734018	3.44478	0.386375	89.9149	FALSE	TRUE	FALSE	FALSE	FALSE	FALSE	FALSE	FALSE		Cis-only
XLOC_001205	Dpse\GA17732	2:17605813-17607729	1260	4274	863	1332	1212	2522	1331.06	4480.43	863	1332	1270.66	2644.06	1	0	0	1	1.15705e-23	2.43704e-23	1	8.21735e-47	3.70289e-45	1	-1.75106	-0.626162	-1.05718	0.431017	0.626162	1.1249	35.759	FALSE	FALSE	FALSE	TRUE	FALSE	FALSE	FALSE	FALSE	TRUE	Cis + Trans
XLOC_001211	Dpse\GA13345	2:17813204-17813515	344	303	224	123	276	163	363.402	317.635	224	123	289.358	170.889	0	0.0778703	0.0232342	0	6.47113e-08	6.41403e-08	1	0.000667366	0.000705304	1	0.194195	0.86484	0.759796	0.105044	0.86484	0.670645	56.3236	FALSE	FALSE	FALSE	FALSE	TRUE	FALSE	FALSE	FALSE		Compensatory
XLOC_001212	Dpse\GA30074,Dpse\GA30074-RA	2:17822596-17823727	94	538	23	166	59	271	99.3016	563.985	23	166	61.8556	284.116	1	6.50998e-80	1.74444e-79	1	6.46252e-28	1.60281e-27	1	0.409809	0.205186	0	-2.50577	-2.85148	-2.19951	0.651971	2.85148	0.345709	89.1871	FALSE	TRUE	FALSE	FALSE	FALSE	FALSE	FALSE	FALSE		Cis-only
XLOC_001215	Dpse\GA17507	2:17839301-17850656	1461	2115	899	860	967	1093	1543.4	2217.15	899	860	1013.8	1145.9	1	3.62245e-28	4.44322e-28	1	0.364915	0.147797	0	2.79869e-12	1.06317e-11	1	-0.522597	0.0639845	-0.176706	0.24069	0.0639845	0.586581	9.8352	FALSE	FALSE	TRUE	FALSE	FALSE	FALSE	FALSE	FALSE		Trans-only
XLOC_001216	Dpse\GA21405	2:17839301-17850656	348	750	296	349	220	348	367.627	786.225	296	349	230.648	364.843	1	1.38408e-35	1.99301e-35	1	0.0405263	0.0205315	0	4.44232e-09	1.13827e-08	1	-1.0967	-0.23763	-0.661584	0.423954	0.23763	0.859069	21.6677	FALSE	FALSE	TRUE	FALSE	FALSE	FALSE	FALSE	FALSE		Trans-only
XLOC_001221	Dpse\GA18746	2:17887771-17890305	442	653	317	317	278	340	466.929	684.54	317	317	291.455	356.456	1	1.15855e-10	7.75537e-11	1	1	0.338032	0	0.000124445	0.000153928	1	-0.551932	0	-0.29045	0.29045	0	0.551932	0	FALSE	FALSE	TRUE	FALSE	FALSE	FALSE	FALSE	FALSE		Trans-only
XLOC_001222	Dpse\GA18732,Dpse\GA18738	2:17891368-17916265	2307	2629	1699	1468	1340	1382	2437.11	2755.98	1699	1468	1404.86	1448.89	1	1.01409e-05	4.91798e-06	1	4.33827e-05	3.30438e-05	1	2.61161e-09	6.90857e-09	1	-0.177392	0.210834	-0.0445246	0.255358	0.210834	0.388225	35.1942	FALSE	FALSE	FALSE	TRUE	FALSE	FALSE	FALSE	FALSE	FALSE	Cis x Trans
XLOC_001224	Dpse\GA19689	2:17919484-17938970	1434	1311	973	651	647	658	1514.88	1374.32	973	651	678.315	689.847	0	0.00918436	0.00319509	1	1.33444e-15	2.06273e-15	1	1.33058e-06	2.28939e-06	1	0.140482	0.579782	-0.0243219	0.604104	0.579782	0.4393	56.8926	FALSE	FALSE	FALSE	TRUE	FALSE	FALSE	FALSE	FALSE	TRUE	Cis + Trans
XLOC_001226	Dpse\GA30168	2:17963307-17965770	31	26	36	16	17	25	32.7484	27.2558	36	16	17.8228	26.21	0	0.518958	0.128264	0	0.00778744	0.00446136	1	0.17245	0.0998254	0	0.264861	1.16993	-0.556393	1.72632	1.16993	0.905064	56.3822	FALSE	FALSE	FALSE	FALSE	FALSE	TRUE	FALSE	FALSE		Ambiguous
XLOC_001229	Dpse\GA19682	2:17990987-17993098	257	209	201	106	170	137	271.495	219.095	201	106	178.228	143.631	0	0.0211308	0.0069253	0	6.4175e-08	6.36373e-08	1	0.00488264	0.00429381	1	0.30937	0.923131	0.311359	0.611772	0.923131	0.613761	60.0648	FALSE	FALSE	FALSE	FALSE	TRUE	FALSE	FALSE	FALSE		Compensatory
XLOC_001230	Dpse\GA30165	2:17994701-17996259	1702	1084	1161	474	1072	694	1797.99	1136.36	1161	474	1123.88	727.59	0	1.57245e-34	2.2072e-34	1	1.56195e-66	8.97857e-66	1	3.35942e-11	1.11565e-10	1	0.661971	1.29241	0.627297	0.665112	1.29241	0.630438	67.2133	FALSE	FALSE	FALSE	TRUE	FALSE	FALSE	FALSE	FALSE	TRUE	Cis + Trans
XLOC_001231	Dpse\GA30166	2:17998486-17999479	13	19	1	1	1	9	13.7332	19.9177	1	1	1	9.4356	1	0.296206	0.0780852	0	1	0.338032	0	1	0.400243	0	-0.536383	0	-3.23811	3.23811	0	0.536383	0	TRUE	FALSE	FALSE	FALSE	FALSE	FALSE	FALSE	FALSE		Conserved
XLOC_001232	Dpse\GA19674	2:18002343-18012255	1112	779	812	440	553	418	1174.72	816.626	812	440	579.765	438.231	0	8.64367e-16	7.24183e-16	1	4.39386e-26	1.0124e-25	1	0.000862921	0.000893903	1	0.524566	0.883976	0.403777	0.4802	0.883976	0.35941	71.0943	FALSE	FALSE	FALSE	TRUE	FALSE	FALSE	FALSE	FALSE	TRUE	Cis + Trans
XLOC_001233	Dpse\GA12444	2:18021115-18021922	104	92	52	47	55	50	109.866	96.4436	52	47	57.662	52.42	0	0.365103	0.0939126	0	0.687885	0.254211	0	0.902997	0.379309	0	0.187982	0.145851	0.137504	0.00834734	0.145851	0.0421315	77.5875	TRUE	FALSE	FALSE	FALSE	FALSE	FALSE	FALSE	FALSE		Conserved
XLOC_001234	Dpse\GA12438	2:18022774-18026485	122	41	59	21	47	19	128.881	42.9803	59	21	49.2748	19.9196	0	1.7409e-11	1.2177e-11	1	2.52911e-05	1.97057e-05	1	0.876858	0.369934	0	1.58429	1.49033	1.30666	0.183664	1.49033	0.0939643	94.069	FALSE	TRUE	FALSE	FALSE	FALSE	FALSE	FALSE	FALSE		Cis-only
XLOC_001235	Dpse\GA10181,Dpse\GA30253	2:18027601-18029349	437	498	349	264	263	329	461.647	522.053	349	264	275.729	344.924	1	0.0556029	0.0170539	0	0.000679776	0.00045456	1	0.000112788	0.000140775	1	-0.177408	0.402689	-0.323025	0.725714	0.402689	0.580097	40.9742	FALSE	FALSE	FALSE	FALSE	TRUE	FALSE	FALSE	FALSE		Compensatory
XLOC_001236	Dpse\GA11231	2:18031673-18035717	836	1048	554	496	556	732	883.15	1098.62	554	496	582.91	767.429	1	1.49001e-06	7.65938e-07	1	0.078518	0.0372965	0	1.84124e-05	2.63108e-05	1	-0.314959	0.159546	-0.396759	0.556305	0.159546	0.474505	25.1629	FALSE	FALSE	TRUE	FALSE	FALSE	FALSE	FALSE	FALSE		Trans-only
XLOC_001237	Dpse\GA27317	2:18144191-18147243	788	615	425	233	488	388	832.443	644.705	425	233	511.619	406.779	0	9.67414e-07	5.0319e-07	1	6.4344e-14	9.16321e-14	1	0.000352052	0.000394393	1	0.368714	0.867133	0.330824	0.536308	0.867133	0.498419	63.5005	FALSE	FALSE	FALSE	TRUE	FALSE	FALSE	FALSE	FALSE	TRUE	Cis + Trans
XLOC_001238	Dpse\GA11223	2:18153532-18157796	60	77	46	51	14	39	63.384	80.7191	46	51	14.6776	40.8876	1	0.15634	0.0439325	0	0.684859	0.25373	0	0.599408	0.27826	0	-0.348791	-0.148863	-1.47805	1.32918	0.148863	0.199928	42.6798	TRUE	FALSE	FALSE	FALSE	FALSE	FALSE	FALSE	FALSE		Conserved
XLOC_001240	Dpse\GA11226	2:18169734-18171504	313	3348	202	1489	190	1695	330.653	3509.71	202	1489	199.196	1777.04	1	0	0	1	2.93666e-242	1.17861e-240	1	0.000165632	0.000199306	1	-3.40796	-2.88192	-3.15721	0.275297	2.88192	0.526044	84.5643	FALSE	FALSE	FALSE	TRUE	FALSE	FALSE	FALSE	FALSE	TRUE	Cis + Trans
XLOC_001241	Dpse\hyd	2:18178184-18199931	3366	3477	2636	1985	2161	1953	3555.84	3644.94	2636	1985	2265.59	2047.53	1	0.294235	0.0776226	0	9.92959e-22	1.96047e-21	1	4.04502e-16	2.35457e-15	1	-0.0357033	0.409211	0.146007	0.263204	0.409211	0.444915	47.9099	FALSE	FALSE	FALSE	FALSE	TRUE	FALSE	FALSE	FALSE		Compensatory
XLOC_001242	Dpse\GA16016	2:18201960-18208972	157	182	90	90	82	104	165.855	190.791	90	90	85.9688	109.034	1	0.185095	0.0512375	0	1	0.338032	0	0.464838	0.226871	0	-0.202069	0	-0.342888	0.342888	0	0.202069	0	TRUE	FALSE	FALSE	FALSE	FALSE	FALSE	FALSE	FALSE		Conserved
XLOC_001244	Dpse\GA19581	2:18219027-18226025	525	418	345	206	303	212	554.61	438.189	345	206	317.665	222.261	0	0.000257127	0.000108592	1	3.43069e-09	3.75073e-09	1	0.0113242	0.00922883	0	0.339919	0.743952	0.515254	0.228698	0.743952	0.404033	64.805	FALSE	TRUE	FALSE	FALSE	FALSE	FALSE	FALSE	FALSE		Cis-only
XLOC_001246	-	2:18258872-18259344	41	27	21	15	5	22	43.3124	28.3041	21	15	5.242	23.0648	0	0.0959236	0.0281169	0	0.405032	0.161614	0	0.837559	0.357302	0	0.613769	0.485427	-2.1375	2.62293	0.485427	0.128342	79.0895	TRUE	FALSE	FALSE	FALSE	FALSE	FALSE	FALSE	FALSE		Conserved
XLOC_001247	Dpse\GA30254	2:18259464-18277676	3454	3434	2858	2649	2350	2882	3648.81	3599.86	2858	2649	2463.74	3021.49	0	0.564919	0.137976	0	0.00506015	0.0029865	1	0.0828698	0.0531633	0	0.0194826	0.109558	-0.29441	0.403968	0.109558	0.0900755	54.8796	FALSE	FALSE	FALSE	FALSE	FALSE	TRUE	FALSE	FALSE		Ambiguous
XLOC_001248	Dpse\GA21034	2:18315250-18316716	565	476	442	303	289	282	596.866	498.991	442	303	302.988	295.649	0	0.00304354	0.00113367	1	3.97826e-07	3.69122e-07	1	0.039648	0.0280974	0	0.258394	0.544729	0.0353743	0.509354	0.544729	0.286335	65.546	FALSE	TRUE	FALSE	FALSE	FALSE	FALSE	FALSE	FALSE		Cis-only
XLOC_001249	Dpse\GA27323	2:18318084-18339376	24	27	16	13	15	13	25.3536	28.3041	16	13	15.726	13.6292	1	0.783846	0.18264	0	0.711071	0.261336	0	0.644521	0.293724	0	-0.15882	0.29956	0.206451	0.0931094	0.29956	0.458381	39.5229	TRUE	FALSE	FALSE	FALSE	FALSE	FALSE	FALSE	FALSE		Conserved
XLOC_001250	Dpse\GA27324	2:18318084-18339376	2781	2213	1794	1027	1646	1120	2937.85	2319.89	1794	1027	1725.67	1174.21	0	1.42281e-17	1.2762e-17	1	1.00721e-47	4.09441e-47	1	1.68613e-11	5.83688e-11	1	0.340705	0.804744	0.555466	0.249278	0.804744	0.464039	63.4264	FALSE	FALSE	FALSE	TRUE	FALSE	FALSE	FALSE	FALSE	TRUE	Cis + Trans
XLOC_001251	Dpse\GA30170	2:18351015-18369098	157	170	79	11	101	42	165.855	178.211	79	11	105.888	44.0328	1	0.483412	0.120694	0	7.77376e-14	1.10279e-13	1	2.12818e-12	8.13184e-12	1	-0.103666	2.84435	1.26589	1.57846	2.84435	2.94801	49.1052	FALSE	FALSE	FALSE	FALSE	TRUE	FALSE	FALSE	FALSE		Compensatory
XLOC_001252	Dpse\GA30171	2:18379476-18415544	194	270	215	43	42	219	204.942	283.041	215	43	44.0328	229.6	1	0.000397809	0.000164787	1	1.09229e-28	2.75236e-28	1	5.92007e-29	1.03151e-27	1	-0.465798	2.32193	-2.38247	4.7044	2.32193	2.78773	45.442	FALSE	FALSE	FALSE	TRUE	FALSE	FALSE	FALSE	FALSE	FALSE	Cis x Trans
XLOC_001253	-	2:18416411-18417169	600	723	434	295	434	383	633.84	757.921	434	295	455.006	401.537	1	0.000878647	0.000348999	1	2.95989e-07	2.78259e-07	1	1.1082e-09	3.09112e-09	1	-0.257929	0.55698	0.180351	0.376629	0.55698	0.814909	40.5995	FALSE	FALSE	FALSE	TRUE	FALSE	FALSE	FALSE	FALSE	FALSE	Cis x Trans
XLOC_001254	Dpse\GA30172	2:18420847-18431905	488	272	319	186	266	128	515.523	285.138	319	186	278.874	134.195	0	3.56506e-16	3.03783e-16	1	3.47914e-09	3.80182e-09	1	0.6788	0.305353	0	0.854379	0.778254	1.05528	0.277029	0.778254	0.0761253	91.09	FALSE	TRUE	FALSE	FALSE	FALSE	FALSE	FALSE	FALSE		Cis-only
XLOC_001255	Dpse\GA19130	2:18433800-18441897	848	1001	807	531	631	620	895.827	1049.35	807	531	661.54	650.008	1	0.000476606	0.000195971	1	4.5423e-14	6.51068e-14	1	8.78291e-16	4.95786e-15	1	-0.228201	0.603857	0.0253718	0.578485	0.603857	0.832058	42.0538	FALSE	FALSE	FALSE	TRUE	FALSE	FALSE	FALSE	FALSE	FALSE	Cis x Trans
XLOC_001256	Dpse\GA12415	2:18448760-18454180	26	408	10	159	7	208	27.4664	427.706	10	159	7.3388	218.067	1	5.5993e-94	1.77485e-93	1	1.13769e-35	3.47342e-35	1	1	0.400243	0	-3.96088	-3.99095	-4.89308	0.90213	3.99095	0.0300738	99.2521	FALSE	TRUE	FALSE	FALSE	FALSE	FALSE	FALSE	FALSE		Cis-only
XLOC_001258	Dpse\GA19869	2:18457460-18471677	22	43	10	4	11	24	23.2408	45.0769	10	4	11.5324	25.1616	1	0.0103377	0.00356973	1	0.179565	0.078448	0	0.0149928	0.0118455	0	-0.955729	1.32193	-1.12553	2.44746	1.32193	2.27766	36.7245	FALSE	FALSE	FALSE	FALSE	FALSE	FALSE	FALSE	TRUE		Ambiguous
XLOC_001261	-	2:18595797-18596625	36	10	13	2	10	5	38.0304	10.483	13	2	10.484	5.242	0	6.16964e-05	2.77555e-05	1	0.00738525	0.00425302	1	0.714032	0.317432	0	1.8591	2.70044	1	1.70044	2.70044	0.841338	76.2453	FALSE	TRUE	FALSE	FALSE	FALSE	FALSE	FALSE	FALSE		Cis-only
XLOC_001262	Dpse\GA12408,Dpse\GA12409	2:18596849-18599802	195	188	75	108	78	82	205.998	197.08	75	108	81.7752	85.9688	0	0.690307	0.163608	0	0.0177636	0.00962457	0	0.0257226	0.019137	0	0.063846	-0.526069	-0.0721498	0.453919	0.526069	0.589915	47.1395	TRUE	FALSE	FALSE	FALSE	FALSE	FALSE	FALSE	FALSE		Conserved
XLOC_001270	Dpse\GA14665	2:18630052-18636067	510	566	271	221	288	282	538.764	593.338	271	221	301.939	295.649	1	0.102069	0.0297795	0	0.0270672	0.0142119	0	0.00590374	0.00511094	0	-0.1392	0.294246	0.0303736	0.263873	0.294246	0.433447	40.4355	TRUE	FALSE	FALSE	FALSE	FALSE	FALSE	FALSE	FALSE		Conserved
XLOC_001271	Dpse\GA19111,Dpse\GA27334	2:18630052-18636067	692	959	374	398	480	568	731.029	1005.32	374	398	503.232	595.491	1	5.18525e-11	3.55144e-11	1	0.407807	0.162603	0	0.00350036	0.00317435	1	-0.459654	-0.0897302	-0.242857	0.153126	0.0897302	0.369924	19.5212	FALSE	FALSE	TRUE	FALSE	FALSE	FALSE	FALSE	FALSE		Trans-only
XLOC_001272	Dpse\GA14666	2:18636461-18638372	933	1160	529	425	439	545	985.621	1216.03	529	425	460.248	571.378	1	9.25767e-07	4.82047e-07	1	0.000844723	0.000558933	1	4.32865e-08	9.46719e-08	1	-0.303071	0.315805	-0.312035	0.62784	0.315805	0.618876	33.7874	FALSE	FALSE	FALSE	TRUE	FALSE	FALSE	FALSE	FALSE	FALSE	Cis x Trans
XLOC_001273	Dpse\GA19102	2:18646378-18651225	350	363	278	216	193	187	369.74	380.533	278	216	202.341	196.051	1	0.68796	0.163345	0	0.00600405	0.00350424	1	0.0174171	0.0135093	0	-0.0415101	0.364054	0.0455626	0.318491	0.364054	0.405564	47.3032	FALSE	FALSE	FALSE	FALSE	FALSE	TRUE	FALSE	FALSE		Ambiguous
XLOC_001274	Dpse\GA19088	2:18665334-18670779	475	671	426	350	304	427	501.79	703.409	426	350	318.714	447.667	1	5.4607e-09	3.32366e-09	1	0.00705672	0.00407873	1	1.01644e-08	2.47351e-08	1	-0.487281	0.283499	-0.490165	0.773663	0.283499	0.770779	26.8903	FALSE	FALSE	FALSE	TRUE	FALSE	FALSE	FALSE	FALSE	FALSE	Cis x Trans
XLOC_001275	Dpse\GA19083	2:18681366-18688321	159	137	100	80	89	94	167.968	143.617	100	80	93.3076	98.5496	0	0.173443	0.0483498	0	0.156531	0.0693815	0	0.77806	0.337908	0	0.225955	0.321928	-0.0788554	0.400784	0.321928	0.0959727	77.0346	TRUE	FALSE	FALSE	FALSE	FALSE	FALSE	FALSE	FALSE		Conserved
XLOC_001276	Dpse\GA19542,Dpse\GA27335,Dpse\GA27336,Dpse\GA27337,Dpse\GA27337-RB	2:18688921-18727043	9058	6726	4872	2855	4719	3416	9568.87	7050.87	4872	2855	4947.4	3581.33	0	2.79373e-85	7.98218e-85	1	9.83769e-118	1.09122e-116	1	4.78314e-16	2.77187e-15	1	0.440548	0.771023	0.466173	0.30485	0.771023	0.330475	69.9977	FALSE	FALSE	FALSE	TRUE	FALSE	FALSE	FALSE	FALSE	TRUE	Cis + Trans
XLOC_001277	-	2:18688921-18727043	221	372	157	172	129	190	233.464	389.968	157	172	135.244	199.196	1	3.33016e-10	2.16421e-10	1	0.440254	0.174094	0	0.00229612	0.00219179	1	-0.740152	-0.131644	-0.558628	0.426984	0.131644	0.608508	17.7861	FALSE	FALSE	TRUE	FALSE	FALSE	FALSE	FALSE	FALSE		Trans-only
XLOC_001278	Dpse\GA19079	2:18688921-18727043	82	96	53	27	65	41	86.6248	100.637	53	27	68.146	42.9844	1	0.30593	0.0804003	0	0.00486815	0.0028778	1	0.00323532	0.00296279	1	-0.216306	0.973033	0.664816	0.308217	0.973033	1.18934	44.9984	FALSE	FALSE	FALSE	FALSE	TRUE	FALSE	FALSE	FALSE		Compensatory
XLOC_001279	Dpse\GA17282	2:18731546-18733263	304	419	188	128	222	242	321.146	439.238	188	128	232.745	253.713	1	2.1185e-05	9.95729e-06	1	0.000875073	0.000577802	1	3.17585e-07	6.05865e-07	1	-0.451774	0.554589	-0.124447	0.679036	0.554589	1.00636	35.5289	FALSE	FALSE	FALSE	TRUE	FALSE	FALSE	FALSE	FALSE	FALSE	Cis x Trans
XLOC_001280	Dpse\GA27338,Dpse\GA27339	2:18761488-18762273	123	148	108	88	69	73	129.937	155.148	108	88	72.3396	76.5332	1	0.123384	0.0354417	0	0.174582	0.0766283	0	0.0418772	0.0294219	0	-0.255834	0.295456	-0.0813001	0.376756	0.295456	0.55129	34.8931	TRUE	FALSE	FALSE	FALSE	FALSE	FALSE	FALSE	FALSE		Conserved
XLOC_001281	-	2:18769970-18770166	10	20	4	11	0	1	10.564	20.966	4	11	1	1.0484	1	0.0707555	0.0212647	0	0.118469	0.0539404	0	0.742248	0.326313	0	-0.988895	-1.45943	-0.0681893	1.39124	1.45943	0.470536	75.6195	TRUE	FALSE	FALSE	FALSE	FALSE	FALSE	FALSE	FALSE		Conserved
XLOC_001283	Dpse\GA19329	2:18932871-18940378	562	592	363	263	333	285	593.697	620.594	363	263	349.117	298.794	1	0.438402	0.1106	0	7.3511e-05	5.50236e-05	1	0.000221462	0.000258975	1	-0.0639225	0.464907	0.22456	0.240346	0.464907	0.528829	46.7837	FALSE	FALSE	FALSE	FALSE	TRUE	FALSE	FALSE	FALSE		Compensatory
XLOC_001290	Dpse\GA27343	2:19013485-19014906	24	37	13	8	7	9	25.3536	38.7871	13	8	7.3388	9.4356	1	0.103422	0.0301395	0	0.38331	0.154145	0	0.0809469	0.0520575	0	-0.613386	0.70044	-0.36257	1.06301	0.70044	1.31383	34.7739	TRUE	FALSE	FALSE	FALSE	FALSE	FALSE	FALSE	FALSE		Conserved
XLOC_001291	Dpse\GA19338	2:19015434-19057308	289	424	215	198	180	265	305.3	444.479	215	198	188.712	277.826	1	4.27503e-07	2.28853e-07	1	0.431137	0.170703	0	0.000216738	0.000254362	1	-0.54189	0.118836	-0.557995	0.676832	0.118836	0.660726	15.244	FALSE	FALSE	TRUE	FALSE	FALSE	FALSE	FALSE	FALSE		Trans-only
XLOC_001293	Dpse\GA27344	2:19071996-19075226	284	941	288	422	179	450	300.018	986.45	288	422	187.664	471.78	1	1.37478e-85	3.94355e-85	1	5.56907e-07	5.07971e-07	1	1.35107e-15	7.51306e-15	1	-1.7172	-0.551174	-1.32997	0.778791	0.551174	1.16603	32.0973	FALSE	FALSE	FALSE	TRUE	FALSE	FALSE	FALSE	FALSE	TRUE	Cis + Trans
XLOC_001297	Dpse\GA27345	2:19167590-19170616	188	262	98	104	100	114	198.603	274.655	98	104	104.84	119.518	1	0.000462732	0.000190591	1	0.725085	0.26547	0	0.12779	0.0771789	0	-0.46773	-0.0857299	-0.189034	0.103304	0.0857299	0.382	18.3289	FALSE	FALSE	FALSE	FALSE	FALSE	FALSE	FALSE	TRUE		Ambiguous
XLOC_001298	Dpse\GA27346	2:19170710-19171602	173	196	134	93	96	84	182.757	205.467	134	93	100.646	88.0656	1	0.242912	0.0655588	0	0.00779431	0.00446414	1	0.00456633	0.00404422	1	-0.168977	0.52693	0.192645	0.334285	0.52693	0.695907	43.0908	FALSE	FALSE	FALSE	FALSE	TRUE	FALSE	FALSE	FALSE		Compensatory
XLOC_001299	Dpse\GA13074,Dpse\GA19345,Dpse\GA19348	2:19172488-19178288	1989	2838	1050	1487	734	1378	2101.18	2975.08	1050	1487	769.526	1444.7	1	1.10899e-34	1.56576e-34	1	4.04824e-18	6.94859e-18	1	1	0.400243	0	-0.501727	-0.502015	-0.908724	0.406709	0.502015	0.00028857	99.9426	FALSE	TRUE	FALSE	FALSE	FALSE	FALSE	FALSE	FALSE		Cis-only
XLOC_001300	Dpse\GA27347	2:19189419-19191629	691	1182	457	513	470	751	729.972	1239.09	457	513	492.748	787.348	1	6.66877e-31	8.67173e-31	1	0.0773514	0.0367977	0	2.43144e-07	4.71773e-07	1	-0.763368	-0.166765	-0.676152	0.509387	0.166765	0.596603	21.8459	FALSE	FALSE	TRUE	FALSE	FALSE	FALSE	FALSE	FALSE		Trans-only
XLOC_001305	-	2:19279119-19281848	1241	862	836	461	1003	595	1310.99	903.635	836	461	1051.55	623.798	0	4.16755e-18	3.81851e-18	1	1.34099e-25	3.01429e-25	1	0.00203971	0.00196135	1	0.536848	0.858736	0.75336	0.105376	0.858736	0.321888	72.7358	FALSE	FALSE	FALSE	TRUE	FALSE	FALSE	FALSE	FALSE	TRUE	Cis + Trans
XLOC_001306	Dpse\GA27348	2:19285551-19320884	270	171	204	63	138	62	285.228	179.259	204	63	144.679	65.0008	0	9.84022e-07	5.11461e-07	1	1.57884e-18	2.77031e-18	1	3.06272e-05	4.23528e-05	1	0.670068	1.69515	1.15433	0.540817	1.69515	1.02508	62.3164	FALSE	FALSE	FALSE	TRUE	FALSE	FALSE	FALSE	FALSE	TRUE	Cis + Trans
XLOC_001307	Dpse\GA13071	2:19322091-19323908	4103	1824	2133	610	2623	1051	4334.41	1912.1	2133	610	2749.95	1101.87	0	1.61515e-211	1.41795e-210	1	1.77546e-196	4.96095e-195	1	1.99188e-16	1.19953e-15	1	1.18068	1.806	1.31946	0.486548	1.806	0.625325	74.2805	FALSE	FALSE	FALSE	TRUE	FALSE	FALSE	FALSE	FALSE	TRUE	Cis + Trans
XLOC_001313	Dpse\GA20136	2:19371051-19374602	339	1027	260	361	185	402	358.12	1076.6	260	361	193.954	421.457	1	1.43446e-83	4.04269e-83	1	5.79339e-05	4.36899e-05	1	4.88843e-14	2.33145e-13	1	-1.58797	-0.473487	-1.11967	0.646183	0.473487	1.11449	29.8171	FALSE	FALSE	FALSE	TRUE	FALSE	FALSE	FALSE	FALSE	TRUE	Cis + Trans
XLOC_001314	Dpse\GA30251	2:19383632-19401408	476	745	231	272	251	363	502.846	780.984	231	272	263.148	380.569	1	6.61526e-15	5.34754e-15	1	0.0743981	0.0355923	0	0.0102535	0.00843776	0	-0.635174	-0.235714	-0.532282	0.296568	0.235714	0.39946	37.1101	FALSE	FALSE	FALSE	FALSE	FALSE	FALSE	FALSE	TRUE		Ambiguous
XLOC_001315	Dpse\GA11554	2:19383632-19401408	385	594	245	177	126	244	406.714	622.69	245	177	132.098	255.81	1	1.39761e-11	9.80418e-12	1	0.00108397	0.000704775	1	1.39687e-10	4.33077e-10	1	-0.6145	0.469032	-0.953457	1.42249	0.469032	1.08353	30.2102	FALSE	FALSE	FALSE	TRUE	FALSE	FALSE	FALSE	FALSE	FALSE	Cis x Trans
XLOC_001316	Dpse\Obp93a	2:19403294-19405102	162	62	101	37	89	43	171.137	64.9946	101	37	93.3076	45.0812	0	1.32508e-12	9.7585e-13	1	4.75026e-08	4.75964e-08	1	0.904772	0.379932	0	1.39676	1.44876	1.04947	0.399289	1.44876	0.0519999	96.5351	FALSE	TRUE	FALSE	FALSE	FALSE	FALSE	FALSE	FALSE		Cis-only
XLOC_001317	Dpse\GA27349	2:19406115-19413056	270	81	186	43	128	45	285.228	84.9123	186	43	134.195	47.178	0	6.88529e-27	8.16199e-27	1	2.18675e-22	4.42837e-22	1	0.259272	0.141055	0	1.74807	2.11289	1.50815	0.604747	2.11289	0.364824	85.2758	FALSE	TRUE	FALSE	FALSE	FALSE	FALSE	FALSE	FALSE		Cis-only
XLOC_001318	Dpse\GA14438	2:19415492-19416500	384	317	251	135	253	222	405.658	332.311	251	135	265.245	232.745	0	0.0079551	0.00279497	1	3.70643e-09	4.04819e-09	1	0.00142319	0.00141431	1	0.287728	0.894728	0.188578	0.70615	0.894728	0.607	59.5799	FALSE	FALSE	FALSE	TRUE	FALSE	FALSE	FALSE	FALSE	TRUE	Cis + Trans
XLOC_001320	Dpse\GA20047	2:19426808-19432283	327	270	212	158	135	160	345.443	283.041	212	158	141.534	167.744	0	0.0148605	0.00500739	0	0.00578971	0.0033881	1	0.509384	0.244413	0	0.287436	0.42414	-0.245112	0.669252	0.42414	0.136704	75.6253	FALSE	FALSE	FALSE	FALSE	FALSE	TRUE	FALSE	FALSE		Ambiguous
XLOC_001321	Dpse\GA10722	2:19432450-19435779	3258	6392	1916	2331	2564	4157	3441.75	6700.73	1916	2331	2688.1	4358.2	1	7.98139e-234	8.37809e-233	1	2.04883e-10	2.43275e-10	1	3.62172e-36	1.01781e-34	1	-0.961176	-0.282851	-0.697146	0.414295	0.282851	0.678325	29.4276	FALSE	FALSE	FALSE	TRUE	FALSE	FALSE	FALSE	FALSE	TRUE	Cis + Trans
XLOC_001322	Dpse\GA10727	2:19435868-19442159	642	1065	393	451	381	497	678.209	1116.44	393	451	399.44	521.055	1	3.42926e-25	3.91149e-25	1	0.0496957	0.0247119	0	2.11641e-05	3.00296e-05	1	-0.719104	-0.198598	-0.383455	0.184857	0.198598	0.520506	27.6175	FALSE	FALSE	TRUE	FALSE	FALSE	FALSE	FALSE	FALSE		Trans-only
XLOC_001323	-	2:19444217-19444898	109	42	57	17	60	26	115.148	44.0286	57	17	62.904	27.2584	0	1.65305e-08	9.7579e-09	1	3.39717e-06	2.87529e-06	1	0.523055	0.249623	0	1.38697	1.74543	1.20645	0.538976	1.74543	0.358456	82.9622	FALSE	TRUE	FALSE	FALSE	FALSE	FALSE	FALSE	FALSE		Cis-only
XLOC_001326	Dpse\Antp	2:19645699-19662133	53	28	23	14	10	16	55.9892	29.3524	23	14	10.484	16.7744	0	0.00451164	0.00164209	1	0.187742	0.0815931	0	0.686424	0.307882	0	0.93167	0.716207	-0.678072	1.39428	0.716207	0.215463	76.8735	FALSE	FALSE	FALSE	FALSE	FALSE	FALSE	FALSE	TRUE		Ambiguous
XLOC_001329	-	2:19670882-19678917	300	95	163	37	260	82	316.92	99.5885	163	37	272.584	85.9688	0	1.08208e-27	1.30733e-27	1	4.58204e-20	8.52797e-20	1	0.14729	0.0872915	0	1.67007	2.13927	1.66482	0.474459	2.13927	0.469207	82.0123	FALSE	TRUE	FALSE	FALSE	FALSE	FALSE	FALSE	FALSE		Cis-only
XLOC_001330	-	2:19682648-19683944	31	10	16	0	27	5	32.7484	10.483	16	1	28.3068	5.242	0	0.000606107	0.000245906	1	0.000274658	0.000192833	1	0.154604	0.0909453	0	1.64337	4	2.43296	1.56704	4	2.35663	62.9265	FALSE	TRUE	FALSE	FALSE	FALSE	FALSE	FALSE	FALSE		Cis-only
XLOC_001340	Dpse\GA27354	2:19781303-19782245	1502	1322	775	386	904	597	1586.71	1385.85	775	386	947.754	625.895	0	0.000225765	9.58501e-05	1	1.36882e-30	3.63594e-30	1	4.12527e-15	2.19587e-14	1	0.195267	1.0056	0.598592	0.407004	1.0056	0.810328	55.3765	FALSE	FALSE	FALSE	TRUE	FALSE	FALSE	FALSE	FALSE	TRUE	Cis + Trans
XLOC_001345	Dpse\pb	2:19822382-19867735	97	168	30	53	61	80	102.471	176.114	30	53	63.9524	83.872	1	1.06907e-05	5.17941e-06	1	0.0152322	0.00832454	0	1	0.400243	0	-0.7813	-0.82103	-0.391191	0.429839	0.82103	0.0397298	95.3843	FALSE	FALSE	FALSE	FALSE	FALSE	FALSE	FALSE	TRUE		Ambiguous
XLOC_001352	Dpse\GA11984	2:19900164-19900737	296	45	167	26	186	14	312.694	47.1735	167	26	195.002	14.6776	0	4.07584e-49	7.55015e-49	1	2.12646e-26	4.96703e-26	1	0.895708	0.376853	0	2.7287	2.68326	3.7318	1.04854	2.68326	0.0454403	98.3347	FALSE	TRUE	FALSE	FALSE	FALSE	FALSE	FALSE	FALSE		Cis-only
XLOC_001353	Dpse\GA12019	2:19900828-19912727	29	33	23	24	20	18	30.6356	34.5939	23	24	20.968	18.8712	1	0.620145	0.149972	0	1	0.338032	0	0.850859	0.361357	0	-0.175309	-0.0614005	0.152003	0.213404	0.0614005	0.113908	35.0243	TRUE	FALSE	FALSE	FALSE	FALSE	FALSE	FALSE	FALSE		Conserved
XLOC_001354	-	2:19913263-19917662	14	30	7	8	6	13	14.7896	31.449	7	8	6.2904	13.6292	1	0.0113516	0.00389479	1	1	0.338032	0	0.364705	0.186826	0	-1.08843	-0.192645	-1.11548	0.922832	0.192645	0.895786	17.6993	FALSE	FALSE	FALSE	FALSE	FALSE	FALSE	FALSE	TRUE		Ambiguous
XLOC_001355	Dpse\GA12079	2:19917757-19919325	83	61	54	23	57	28	87.6812	63.9463	54	23	59.7588	29.3552	0	0.0504479	0.015585	0	0.00053878	0.000364027	1	0.0841659	0.0539022	0	0.455407	1.23133	1.02554	0.20579	1.23133	0.775919	61.3441	FALSE	FALSE	FALSE	FALSE	FALSE	TRUE	FALSE	FALSE		Ambiguous
XLOC_001356	Dpse\GA13550	2:19929680-19952071	925	748	553	225	515	281	977.17	784.128	553	225	539.926	294.6	0	4.65743e-06	2.31051e-06	1	1.09041e-32	3.08975e-32	1	8.73285e-14	4.01126e-13	1	0.31752	1.29735	0.874002	0.423352	1.29735	0.979835	56.9717	FALSE	FALSE	FALSE	TRUE	FALSE	FALSE	FALSE	FALSE	TRUE	Cis + Trans
XLOC_001357	Dpse\GA27361	2:19964662-19966018	281	362	194	154	210	202	296.848	379.485	194	154	220.164	211.777	1	0.00139374	0.000541711	1	0.0364105	0.0187083	0	0.000362317	0.00040416	1	-0.354315	0.333126	0.056034	0.277092	0.333126	0.687441	32.6413	FALSE	FALSE	TRUE	FALSE	FALSE	FALSE	FALSE	FALSE		Trans-only
XLOC_001358	Dpse\GA10961	2:19966174-19968226	884	768	494	317	450	349	933.858	805.094	494	317	471.78	365.892	0	0.00230711	0.000872828	1	5.49663e-10	6.33907e-10	1	0.000710525	0.000747893	1	0.214045	0.640028	0.366698	0.27333	0.640028	0.425984	60.0395	FALSE	FALSE	FALSE	TRUE	FALSE	FALSE	FALSE	FALSE	TRUE	Cis + Trans
XLOC_001359	-	2:19994388-19995179	48	80	29	36	42	95	50.7072	83.864	29	36	44.0328	99.598	1	0.00418753	0.00153337	1	0.457021	0.179663	0	0.360388	0.18505	0	-0.725861	-0.311944	-1.17754	0.865594	0.311944	0.413917	42.9757	FALSE	FALSE	FALSE	FALSE	FALSE	FALSE	FALSE	TRUE		Ambiguous
XLOC_001360	Dpse\GA27362	2:19999182-20035737	2650	2956	1865	1315	1551	1450	2799.46	3098.77	1865	1315	1626.07	1520.18	1	9.85689e-05	4.33868e-05	1	1.67654e-22	3.42025e-22	1	2.40483e-24	2.88313e-23	1	-0.146549	0.504113	0.0971458	0.406967	0.504113	0.650662	43.6546	FALSE	FALSE	FALSE	TRUE	FALSE	FALSE	FALSE	FALSE	FALSE	Cis x Trans
XLOC_001362	-	2:20047160-20047677	12	48	1	31	1	48	12.6768	50.3184	1	31	1.0484	50.3232	1	1.21438e-06	6.28263e-07	1	1.53668e-08	1.60226e-08	1	0.0300169	0.0219348	0	-1.9889	-4.9542	-5.58496	0.630766	4.9542	2.9653	62.557	FALSE	TRUE	FALSE	FALSE	FALSE	FALSE	FALSE	FALSE		Cis-only
XLOC_001363	-	2:20049291-20050771	182	267	89	196	29	92	192.265	279.896	89	196	30.4036	96.4528	1	5.93796e-05	2.67714e-05	1	2.10832e-10	2.50204e-10	1	0.0103599	0.0085173	0	-0.541797	-1.13898	-1.66558	0.526605	1.13898	0.59718	65.6033	FALSE	TRUE	FALSE	FALSE	FALSE	FALSE	FALSE	FALSE		Cis-only
XLOC_001364	Dpse\GA26387	2:20051623-20056047	503	599	419	335	215	213	531.369	627.932	419	335	225.406	223.309	1	0.00478316	0.00173655	1	0.00248295	0.0015305	1	3.12492e-05	4.30989e-05	1	-0.240893	0.322789	0.0134832	0.309306	0.322789	0.563682	36.4128	FALSE	FALSE	FALSE	TRUE	FALSE	FALSE	FALSE	FALSE	FALSE	Cis x Trans
XLOC_001365	Dpse\GA30061	2:20059794-20060567	22	20	21	6	24	6	23.2408	20.966	21	6	25.1616	6.2904	0	0.651588	0.156143	0	0.00592461	0.00346246	1	0.0441743	0.0308204	0	0.148608	1.80735	2	0.192645	1.80735	1.65875	52.1437	FALSE	FALSE	FALSE	FALSE	FALSE	TRUE	FALSE	FALSE		Ambiguous
XLOC_001366	Dpse\tRNA:GA29504	2:20067821-20087344	93	368	78	149	126	74	98.2452	385.774	78	149	132.098	77.5816	1	1.92768e-41	3.08214e-41	1	2.83476e-06	2.41875e-06	1	8.30408e-05	0.000106808	1	-1.9733	-0.933766	0.767827	1.70159	0.933766	1.03953	47.3201	FALSE	FALSE	FALSE	TRUE	FALSE	FALSE	FALSE	FALSE	TRUE	Cis + Trans
XLOC_001369	Dpse\GA21990	2:20089468-20117233	477	554	307	250	230	295	503.903	580.758	307	250	241.132	309.278	1	0.0193089	0.00637871	0	0.0175753	0.00953427	0	0.00101524	0.00103568	1	-0.204792	0.296311	-0.359081	0.655392	0.296311	0.501103	37.159	FALSE	FALSE	FALSE	FALSE	FALSE	FALSE	TRUE	FALSE		Ambiguous
XLOC_001371	-	2:20169100-20169705	20	44	22	9	23	18	21.128	46.1252	22	9	24.1132	18.8712	1	0.00306532	0.00114149	1	0.0294494	0.0153422	0	0.000381451	0.000423875	1	-1.1264	1.28951	0.353637	0.93587	1.28951	2.41591	34.8006	FALSE	FALSE	TRUE	FALSE	FALSE	FALSE	FALSE	FALSE		Trans-only
XLOC_001372	Dpse\GA10158	2:20188133-20195124	747	922	484	323	373	313	789.131	966.533	484	323	391.053	328.149	1	2.61613e-05	1.2213e-05	1	1.60081e-08	1.66677e-08	1	1.49044e-12	5.81402e-12	1	-0.292554	0.583473	0.253013	0.33046	0.583473	0.876027	39.9776	FALSE	FALSE	FALSE	TRUE	FALSE	FALSE	FALSE	FALSE	FALSE	Cis x Trans
XLOC_001373	Dpse\GA27364,Dpse\GA27364-RB	2:20195510-20203647	274	43	256	25	208	24	289.454	45.0769	256	25	218.067	25.1616	0	9.37693e-45	1.58684e-44	1	2.01877e-49	8.47174e-49	1	0.0970163	0.0610107	0	2.68287	3.35614	3.11548	0.240667	3.35614	0.673272	83.2911	FALSE	TRUE	FALSE	FALSE	FALSE	FALSE	FALSE	FALSE		Cis-only
XLOC_001374	Dpse\GA10182	2:20203688-20217379	417	678	294	272	197	330	440.519	710.747	294	272	206.535	345.972	1	1.29515e-15	1.07762e-15	1	0.377416	0.152079	0	8.74855e-08	1.82192e-07	1	-0.690133	0.11221	-0.74427	0.85648	0.11221	0.802343	12.2693	FALSE	FALSE	TRUE	FALSE	FALSE	FALSE	FALSE	FALSE		Trans-only
XLOC_001375	Dpse\GA27365	2:20203688-20217379	961	881	743	535	552	474	1015.2	923.552	743	535	578.717	496.942	0	0.038696	0.0122134	0	6.52357e-09	7.02087e-09	1	0.0012798	0.00128008	1	0.136499	0.473823	0.219781	0.254042	0.473823	0.337324	58.4139	FALSE	FALSE	FALSE	FALSE	TRUE	FALSE	FALSE	FALSE		Compensatory
XLOC_001376	Dpse\GA10225,Dpse\GA27366	2:20229499-20233037	597	595	347	322	294	261	630.671	623.739	347	322	308.23	273.632	0	0.84331	0.193968	0	0.353471	0.14369	0	0.533701	0.253475	0	0.0159458	0.107875	0.171766	0.0638914	0.107875	0.0919291	53.9904	TRUE	FALSE	FALSE	FALSE	FALSE	FALSE	FALSE	FALSE		Conserved
XLOC_001377	Dpse\GA10393	2:20313167-20335669	253	839	240	298	187	283	267.269	879.524	240	298	196.051	296.697	1	1.26832e-76	3.29261e-76	1	0.0139181	0.00764043	0	2.37467e-18	1.71796e-17	1	-1.71843	-0.312278	-0.597764	0.285486	0.312278	1.40615	18.1723	FALSE	FALSE	TRUE	FALSE	FALSE	FALSE	FALSE	FALSE		Trans-only
XLOC_001378	Dpse\GA17209	2:20313167-20335669	1941	3408	1416	1337	1405	1706	2050.47	3572.61	1416	1337	1473	1788.57	1	1.02463e-92	3.19197e-92	1	0.137108	0.0615886	0	9.07134e-39	3.07905e-37	1	-0.801021	0.0828218	-0.280048	0.362869	0.0828218	0.883842	8.56779	FALSE	FALSE	TRUE	FALSE	FALSE	FALSE	FALSE	FALSE		Trans-only
XLOC_001379	Dpse\GA27368	2:20344558-20351947	386	95	258	45	182	69	407.77	99.5885	258	45	190.809	72.3396	0	1.48021e-45	2.55264e-45	1	1.83821e-37	5.78826e-37	1	0.08854	0.0563582	0	2.03371	2.51937	1.39927	1.1201	2.51937	0.485668	83.8382	FALSE	TRUE	FALSE	FALSE	FALSE	FALSE	FALSE	FALSE		Cis-only
XLOC_001380	Dpse\GA27369	2:20344558-20351947	16	56	10	28	2	27	16.9024	58.7048	10	28	2.0968	28.3068	1	6.11416e-07	3.22891e-07	1	0.00509764	0.00300622	1	0.646946	0.294522	0	-1.79625	-1.48543	-3.75489	2.26946	1.48543	0.310824	82.696	FALSE	TRUE	FALSE	FALSE	FALSE	FALSE	FALSE	FALSE		Cis-only
XLOC_001381	Dpse\GA16329	2:20352090-20360394	956	932	652	413	473	406	1009.92	977.016	652	413	495.893	425.65	0	0.486676	0.121301	0	2.42014e-13	3.35348e-13	1	3.90641e-08	8.57961e-08	1	0.0477852	0.65873	0.22036	0.43837	0.65873	0.610945	51.8818	FALSE	FALSE	FALSE	FALSE	TRUE	FALSE	FALSE	FALSE		Compensatory
XLOC_001382	Dpse\GA18246	2:20360495-20369251	32	55	31	24	28	29	33.8048	57.6565	31	24	29.3552	30.4036	1	0.0114563	0.00392794	1	0.418754	0.166607	0	0.0262043	0.0194677	0	-0.770255	0.369234	-0.0506261	0.41986	0.369234	1.13949	24.4733	FALSE	FALSE	FALSE	FALSE	FALSE	FALSE	FALSE	TRUE		Ambiguous
XLOC_001383	Dpse\GA21927	2:20374177-20391199	2034	499	1052	195	1143	323	2148.72	523.102	1052	195	1198.32	338.633	0	2.0882e-232	2.14535e-231	1	2.11942e-142	3.46538e-141	1	0.00296635	0.00274145	1	2.03831	2.43159	1.82322	0.608369	2.43159	0.393276	86.0781	FALSE	FALSE	FALSE	TRUE	FALSE	FALSE	FALSE	FALSE	TRUE	Cis + Trans
XLOC_001384	Dpse\GA27370	2:20428497-20430113	535	531	355	213	279	193	565.174	556.647	355	213	292.504	202.341	0	0.811166	0.188248	0	2.74071e-09	3.00681e-09	1	2.45449e-06	4.07044e-06	1	0.0219316	0.736966	0.531664	0.205301	0.736966	0.715034	50.7552	FALSE	FALSE	FALSE	FALSE	TRUE	FALSE	FALSE	FALSE		Compensatory
XLOC_001387	Dpse\GA18044	2:20453836-20457730	117	288	49	151	131	203	123.599	301.91	49	151	137.34	212.825	1	1.82769e-18	1.69934e-18	1	2.74429e-13	3.79549e-13	1	0.250675	0.137178	0	-1.28846	-1.62369	-0.631913	0.991782	1.62369	0.335239	82.8867	FALSE	TRUE	FALSE	FALSE	FALSE	FALSE	FALSE	FALSE		Cis-only
XLOC_001389	Dpse\GA18774	2:20461786-20462459	40	1429	15	484	8	644	42.256	1498.02	15	484	8.3872	675.17	1	0	0	1	2.30888e-122	2.84723e-121	1	0.755062	0.330279	0	-5.14776	-5.01197	-6.33092	1.31894	5.01197	0.135785	97.3623	FALSE	TRUE	FALSE	FALSE	FALSE	FALSE	FALSE	FALSE		Cis-only
XLOC_001390	Dpse\GA21388	2:20463066-20497711	1579	1716	1025	739	785	781	1668.06	1798.88	1025	739	822.994	818.8	1	0.0284252	0.00916051	0	1.04407e-11	1.33602e-11	1	8.817e-12	3.13951e-11	1	-0.108934	0.471978	0.00737011	0.464608	0.471978	0.580911	44.8269	FALSE	FALSE	FALSE	FALSE	TRUE	FALSE	FALSE	FALSE		Compensatory
XLOC_001392	Dpse\GA18648,Dpse\GA18942	2:20497800-20503953	2257	2825	1220	1081	1117	1296	2384.29	2961.45	1220	1081	1171.06	1358.73	1	3.11713e-15	2.55687e-15	1	0.00400671	0.00240463	1	1.49486e-11	5.1954e-11	1	-0.31274	0.174515	-0.214437	0.388951	0.174515	0.487255	26.3709	FALSE	FALSE	FALSE	TRUE	FALSE	FALSE	FALSE	FALSE	FALSE	Cis x Trans
XLOC_001393	Dpse\GA18064	2:20503964-20520469	768	986	623	645	453	487	811.315	1033.62	623	645	474.925	510.571	1	2.57096e-07	1.39747e-07	1	0.555383	0.212908	0	0.00483144	0.00425451	1	-0.349377	-0.050067	-0.104411	0.0543437	0.050067	0.29931	14.3304	FALSE	FALSE	TRUE	FALSE	FALSE	FALSE	FALSE	FALSE		Trans-only
XLOC_001394	Dpse\GA27373	2:20526513-20529756	40	42	25	5	21	12	42.256	44.0286	25	5	22.0164	12.5808	1	0.914212	0.206763	0	0.000324914	0.000225534	1	0.00111712	0.00113254	1	-0.0592848	2.32193	0.807355	1.51457	2.32193	2.38121	49.3697	FALSE	FALSE	FALSE	FALSE	TRUE	FALSE	FALSE	FALSE		Compensatory
XLOC_001395	Dpse\GA27374	2:20529985-20531447	308	307	146	138	219	226	325.371	321.828	146	138	229.6	236.938	0	0.875059	0.200095	0	0.677943	0.251508	0	0.775943	0.3371	0	0.0157963	0.0813001	-0.0453919	0.126692	0.0813001	0.0655038	55.3801	TRUE	FALSE	FALSE	FALSE	FALSE	FALSE	FALSE	FALSE		Conserved
XLOC_001396	Dpse\GA27375	2:20531757-20533371	77	12	47	6	48	11	81.3428	12.5796	47	6	50.3232	11.5324	0	9.82875e-14	7.57734e-14	1	5.80532e-09	6.26313e-09	1	0.800089	0.345237	0	2.69293	2.96963	2.12553	0.844095	2.96963	0.276698	91.4766	FALSE	TRUE	FALSE	FALSE	FALSE	FALSE	FALSE	FALSE		Cis-only
XLOC_001400	Dpse\GA15998,Dpse\GA16008	2:20541421-20546028	2869	1890	1980	749	2239	1209	3030.81	1981.29	1980	749	2347.37	1267.52	0	5.00643e-50	9.43077e-50	1	5.00181e-127	6.65104e-126	1	7.67207e-27	1.19355e-25	1	0.613266	1.40246	0.88904	0.513423	1.40246	0.789197	63.9909	FALSE	FALSE	FALSE	TRUE	FALSE	FALSE	FALSE	FALSE	TRUE	Cis + Trans
XLOC_001401	Dpse\GA10389	2:20546850-20548392	68	399	73	260	35	94	71.8352	418.272	73	260	36.694	98.5496	1	4.30798e-61	9.39833e-61	1	9.55332e-26	2.16282e-25	1	0.00896185	0.00745942	0	-2.54168	-1.83254	-1.42531	0.407237	1.83254	0.709134	72.0998	FALSE	TRUE	FALSE	FALSE	FALSE	FALSE	FALSE	FALSE		Cis-only
XLOC_001402	Dpse\GA27378	2:20548880-20550831	1284	1161	1334	621	485	309	1356.42	1217.08	1334	621	508.474	323.956	0	0.00650591	0.00231694	1	1.17451e-59	6.07156e-59	1	3.23263e-26	4.80043e-25	1	0.156382	1.10309	0.650378	0.452716	1.10309	0.946712	53.8146	FALSE	FALSE	FALSE	TRUE	FALSE	FALSE	FALSE	FALSE	TRUE	Cis + Trans
XLOC_001403	Dpse\GA27379	2:20558394-20559895	51	88	44	42	24	18	53.8764	92.2504	44	42	25.1616	18.8712	1	0.00117256	0.000459816	1	0.914212	0.321182	0	0.0395404	0.0280517	0	-0.775902	0.0671142	0.415037	0.347923	0.0671142	0.843016	7.37413	FALSE	FALSE	FALSE	FALSE	FALSE	FALSE	FALSE	TRUE		Ambiguous
XLOC_001404	Dpse\GA16150	2:20561030-20562650	35	181	31	68	8	48	36.974	189.742	31	68	8.3872	50.3232	1	1.80316e-26	2.11844e-26	1	0.000255346	0.000180019	1	0.00296401	0.00274025	1	-2.35946	-1.13327	-2.58496	1.4517	1.13327	1.22619	48.0308	FALSE	FALSE	FALSE	TRUE	FALSE	FALSE	FALSE	FALSE	TRUE	Cis + Trans
XLOC_001406	Dpse\GA16007,Dpse\GA16010	2:20564647-20568987	166	671	114	309	63	330	175.362	703.409	114	309	66.0492	345.972	1	1.24409e-75	3.18405e-75	1	7.25585e-22	1.43643e-21	1	0.00542717	0.00472812	1	-2.00402	-1.43857	-2.38904	0.950469	1.43857	0.565452	71.7842	FALSE	FALSE	FALSE	TRUE	FALSE	FALSE	FALSE	FALSE	TRUE	Cis + Trans
XLOC_001407	Dpse\GA10365	2:20577418-20578826	248	63	31	29	13	5	261.987	66.0429	31	29	13.6292	5.242	0	8.89016e-29	1.10828e-28	1	0.897422	0.315887	0	1.24091e-05	1.83752e-05	1	1.98802	0.0962153	1.37851	1.2823	0.0962153	1.89181	4.83975	FALSE	FALSE	TRUE	FALSE	FALSE	FALSE	FALSE	FALSE		Trans-only
XLOC_001408	Dpse\GA10364	2:20579944-20581301	160	80	46	43	14	11	169.024	83.864	46	43	14.6776	11.5324	0	6.45806e-08	3.67442e-08	1	0.832258	0.297359	0	0.015104	0.0119225	0	1.0111	0.0972972	0.347923	0.250626	0.0972972	0.913807	9.62286	FALSE	FALSE	FALSE	FALSE	FALSE	FALSE	FALSE	TRUE		Ambiguous
XLOC_001409	Dpse\GA10360	2:20585721-20588182	1287	938	913	474	733	466	1359.59	983.305	913	474	768.477	488.554	0	8.14571e-15	6.5518e-15	1	1.87658e-32	5.29025e-32	1	2.72569e-06	4.49169e-06	1	0.467457	0.945728	0.653483	0.292245	0.945728	0.478271	66.4135	FALSE	FALSE	FALSE	TRUE	FALSE	FALSE	FALSE	FALSE	TRUE	Cis + Trans
XLOC_001410	Dpse\GA10311	2:20588816-20590285	773	2627	473	1208	502	1706	816.597	2753.88	473	1208	526.297	1788.57	1	2.53174e-243	2.88771e-242	1	4.49705e-74	2.86068e-73	1	4.29642e-05	5.79116e-05	1	-1.75377	-1.35271	-1.76486	0.41215	1.35271	0.401063	77.1314	FALSE	FALSE	FALSE	TRUE	FALSE	FALSE	FALSE	FALSE	TRUE	Cis + Trans
XLOC_001411	Dpse\GA27381,Dpse\GA27382,Dpse\GA30240	2:20593272-20603406	1553	2770	1126	1438	773	1340	1640.59	2903.79	1126	1438	810.413	1404.86	1	2.42909e-79	6.4683e-79	1	7.785e-10	8.85785e-10	1	1.03057e-10	3.24516e-10	1	-0.823724	-0.352857	-0.793693	0.440836	0.352857	0.470867	42.8368	FALSE	FALSE	FALSE	TRUE	FALSE	FALSE	FALSE	FALSE	TRUE	Cis + Trans
XLOC_001412	Dpse\GA13192	2:20593272-20603406	127	147	77	99	56	83	134.163	154.1	77	99	58.7104	87.0172	1	0.262856	0.0703696	0	0.113179	0.0518311	0	0.566006	0.265299	0	-0.199883	-0.36257	-0.567685	0.205114	0.36257	0.162687	69.0272	TRUE	FALSE	FALSE	FALSE	FALSE	FALSE	FALSE	FALSE		Conserved
XLOC_001413	Dpse\GA13193	2:20603492-20605123	740	1048	405	487	354	620	781.736	1098.62	405	487	371.134	650.008	1	2.33204e-13	1.76498e-13	1	0.00665373	0.0038559	1	0.058855	0.0394316	0	-0.490937	-0.266	-0.808519	0.542519	0.266	0.224937	54.1821	FALSE	TRUE	FALSE	FALSE	FALSE	FALSE	FALSE	FALSE		Cis-only
XLOC_001414	Dpse\GA27383	2:20605174-20610022	1371	989	748	401	582	414	1448.32	1036.77	748	401	610.169	434.038	0	1.19433e-16	1.03723e-16	1	8.11295e-25	1.76261e-24	1	9.4167e-05	0.000119938	1	0.482291	0.899436	0.491388	0.408048	0.899436	0.417145	68.316	FALSE	FALSE	FALSE	TRUE	FALSE	FALSE	FALSE	FALSE	TRUE	Cis + Trans
XLOC_001415	Dpse\GA15068	2:20605174-20610022	93	125	87	42	75	75	98.2452	131.037	87	42	78.63	78.63	1	0.0342338	0.0108847	0	9.20661e-05	6.81039e-05	1	9.42113e-06	1.43073e-05	1	-0.415521	1.05063	0	1.05063	1.05063	1.46615	41.745	FALSE	FALSE	FALSE	FALSE	TRUE	FALSE	FALSE	FALSE		Compensatory
XLOC_001416	Dpse\GA13194	2:20610628-20615039	625	479	407	242	310	189	660.25	502.136	407	242	325.004	198.148	0	3.97987e-06	1.98594e-06	1	9.68495e-11	1.17462e-10	1	0.0147004	0.0116356	0	0.394935	0.750022	0.713882	0.0361398	0.750022	0.355087	67.8686	FALSE	TRUE	FALSE	FALSE	FALSE	FALSE	FALSE	FALSE		Cis-only
XLOC_001417	Dpse\GA10379	2:20632078-20652971	728	625	500	308	308	263	769.059	655.188	500	308	322.907	275.729	0	0.00273642	0.0010264	1	1.47248e-11	1.86905e-11	1	0.000315349	0.000357877	1	0.231187	0.698998	0.227868	0.47113	0.698998	0.467811	59.9068	FALSE	FALSE	FALSE	TRUE	FALSE	FALSE	FALSE	FALSE	TRUE	Cis + Trans
XLOC_001418	Dpse\GA30183	2:20632078-20652971	860	1838	1003	725	693	644	908.504	1926.78	1003	725	726.541	675.17	1	2.7639e-83	7.71436e-83	1	2.42782e-11	3.03457e-11	1	9.97173e-67	1.44789e-64	1	-1.08462	0.468269	0.105795	0.362474	0.468269	1.55289	23.1683	FALSE	FALSE	FALSE	TRUE	FALSE	FALSE	FALSE	FALSE	FALSE	Cis x Trans
XLOC_001419	Dpse\GA13197	2:20653273-20653812	931	400	571	141	580	201	983.508	419.32	571	141	608.072	210.728	0	1.64761e-52	3.21659e-52	1	3.55452e-62	1.89062e-61	1	5.31765e-07	9.82234e-07	1	1.22989	2.0178	1.52886	0.488938	2.0178	0.78791	71.9176	FALSE	FALSE	FALSE	TRUE	FALSE	FALSE	FALSE	FALSE	TRUE	Cis + Trans
XLOC_001420	Dpse\GA12899	2:20658019-20666735	26	147	11	53	5	80	27.4664	154.1	11	53	5.242	83.872	1	8.52411e-23	9.11286e-23	1	1.00586e-07	9.81558e-08	1	0.689658	0.309173	0	-2.48813	-2.26849	-4	1.73151	2.26849	0.219639	91.1725	FALSE	TRUE	FALSE	FALSE	FALSE	FALSE	FALSE	FALSE		Cis-only
XLOC_001421	Dpse\GA20132	2:20658019-20666735	29	528	14	92	89	149	30.6356	553.502	14	92	93.3076	156.212	1	5.79754e-126	2.56042e-125	1	3.06024e-15	4.63307e-15	1	0.00487899	0.00429204	1	-4.17531	-2.71621	-0.743435	1.97277	2.71621	1.4591	65.054	FALSE	FALSE	FALSE	TRUE	FALSE	FALSE	FALSE	FALSE	TRUE	Cis + Trans
XLOC_001422	Dpse\GA20505	2:20666926-20667815	687	1568	461	584	414	627	725.747	1643.73	461	584	434.038	657.347	1	2.08846e-81	5.70815e-81	1	0.000158091	0.00011378	1	4.51232e-14	2.15995e-13	1	-1.17944	-0.341202	-0.598835	0.257633	0.341202	0.838237	28.9291	FALSE	FALSE	FALSE	TRUE	FALSE	FALSE	FALSE	FALSE	TRUE	Cis + Trans
XLOC_001423	Dpse\GA16208	2:20667829-20679638	75	38	42	15	27	17	79.23	39.8354	42	15	28.3068	17.8228	0	0.000215489	9.17293e-05	1	0.000460005	0.000314363	1	0.38662	0.196092	0	0.991996	1.48543	0.667425	0.818002	1.48543	0.493431	75.0649	FALSE	TRUE	FALSE	FALSE	FALSE	FALSE	FALSE	FALSE		Cis-only
XLOC_001424	Dpse\GA17706	2:20667829-20679638	537	563	393	253	278	335	567.287	590.193	393	253	291.455	351.214	1	0.517792	0.12802	0	4.02787e-08	4.05238e-08	1	1.38894e-06	2.38353e-06	1	-0.0571083	0.635392	-0.269076	0.904468	0.635392	0.6925	47.8497	FALSE	FALSE	FALSE	FALSE	TRUE	FALSE	FALSE	FALSE		Compensatory
XLOC_001425	Dpse\GA20025	2:20667829-20679638	2658	886	1486	497	1450	520	2807.91	928.794	1486	497	1520.18	545.168	0	3.42409e-217	3.13931e-216	1	5.39639e-114	5.61875e-113	1	0.87247	0.368392	0	1.59607	1.58012	1.47947	0.100647	1.58012	0.0159507	99.0006	FALSE	TRUE	FALSE	FALSE	FALSE	FALSE	FALSE	FALSE		Cis-only
XLOC_001427	Dpse\GA17721	2:20690982-20701250	70	136	50	66	26	63	73.948	142.569	50	66	27.2584	66.0492	1	2.19649e-06	1.11603e-06	1	0.163423	0.0722187	0	0.122134	0.0742345	0	-0.947075	-0.400538	-1.27684	0.876302	0.400538	0.546537	42.2921	FALSE	FALSE	FALSE	FALSE	FALSE	FALSE	FALSE	TRUE		Ambiguous
XLOC_001428	-	2:20704857-20706342	91	66	35	29	128	91	96.1324	69.1878	35	29	134.195	95.4044	0	0.0426332	0.0133791	0	0.532309	0.205239	0	0.657295	0.297677	0	0.474505	0.271302	0.492205	0.220903	0.271302	0.203203	57.1758	TRUE	FALSE	FALSE	FALSE	FALSE	FALSE	FALSE	FALSE		Conserved
XLOC_001429	Dpse\GA27385	2:20729602-20729986	1797	445	1071	219	1030	243	1898.35	466.493	1071	219	1079.85	254.761	0	5.38483e-204	4.45735e-203	1	5.51168e-135	8.27636e-134	1	0.0459312	0.0318676	0	2.02482	2.28996	2.08362	0.20634	2.28996	0.265138	89.6232	FALSE	TRUE	FALSE	FALSE	FALSE	FALSE	FALSE	FALSE		Cis-only
XLOC_001432	Dpse\GA27386	2:20787885-20789929	1187	1003	705	407	891	497	1253.95	1051.44	705	407	934.124	521.055	0	2.55407e-05	1.1931e-05	1	3.24358e-19	5.82564e-19	1	6.15584e-07	1.12195e-06	1	0.254103	0.792594	0.84218	0.0495851	0.792594	0.538492	59.5449	FALSE	FALSE	FALSE	TRUE	FALSE	FALSE	FALSE	FALSE	TRUE	Cis + Trans
XLOC_001433	Dpse\GA13302	2:20799247-20819996	995	276	520	76	732	134	1051.12	289.331	520	76	767.429	140.486	0	7.93656e-102	2.74388e-101	1	2.68089e-82	1.94022e-81	1	2.98493e-06	4.90037e-06	1	1.86113	2.77444	2.44961	0.32483	2.77444	0.913307	75.234	FALSE	FALSE	FALSE	TRUE	FALSE	FALSE	FALSE	FALSE	TRUE	Cis + Trans
XLOC_001434	-	2:20828650-20829118	3	42	1	17	0	5	3.1692	44.0286	1	17	1	5.242	1	2.46473e-10	1.61922e-10	1	0.000144958	0.000104806	1	1	0.400243	0	-3.79625	-4.08746	-2.39012	1.69735	4.08746	0.291212	93.3493	FALSE	TRUE	FALSE	FALSE	FALSE	FALSE	FALSE	FALSE		Cis-only
XLOC_001435	Dpse\GA27387	2:20847388-20847733	226	38	140	16	117	44	238.746	39.8354	140	16	122.663	46.1296	0	3.05011e-36	4.43165e-36	1	6.54382e-26	1.49374e-25	1	0.236712	0.130797	0	2.58336	3.12928	1.41093	1.71835	3.12928	0.545927	85.1457	FALSE	TRUE	FALSE	FALSE	FALSE	FALSE	FALSE	FALSE		Cis-only
XLOC_001436	Dpse\GA27388	2:20916061-20949913	118	141	92	67	50	64	124.655	147.81	92	67	52.42	67.0976	1	0.163021	0.0456859	0	0.056656	0.0278902	0	0.0168161	0.0130883	0	-0.245804	0.457473	-0.356144	0.813617	0.457473	0.703277	39.4119	TRUE	FALSE	FALSE	FALSE	FALSE	FALSE	FALSE	FALSE		Conserved
XLOC_001439	Dpse\GA27389	2:21009099-21014452	35	18	18	7	21	4	36.974	18.8694	18	7	22.0164	4.1936	0	0.0144538	0.00488741	1	0.0432853	0.0217694	0	0.797161	0.344287	0	0.970463	1.36257	2.39232	1.02975	1.36257	0.392108	77.6536	FALSE	FALSE	FALSE	FALSE	FALSE	FALSE	FALSE	TRUE		Ambiguous
XLOC_001440	Dpse\GA27390	2:21020661-21031228	618	286	357	188	284	174	652.855	299.814	357	188	297.746	182.422	0	5.33989e-31	6.94996e-31	1	4.03966e-13	5.52817e-13	1	0.25181	0.137684	0	1.1227	0.925191	0.706804	0.218388	0.925191	0.197505	82.408	FALSE	TRUE	FALSE	FALSE	FALSE	FALSE	FALSE	FALSE		Cis-only
XLOC_001441	Dpse\GA18027	2:21031802-21033904	135	177	75	76	107	93	142.614	185.549	75	76	112.179	97.5012	1	0.0174498	0.00581361	0	1	0.338032	0	0.236191	0.130536	0	-0.379685	-0.0191088	0.202308	0.221417	0.0191088	0.360577	5.0328	TRUE	FALSE	FALSE	FALSE	FALSE	FALSE	FALSE	FALSE		Conserved
XLOC_001442	Dpse\GA18671,Dpse\GA27391	2:21036353-21038980	617	771	328	507	371	440	651.799	808.239	328	507	388.956	461.296	1	3.91197e-05	1.79387e-05	1	6.28797e-10	7.20652e-10	1	0.0124587	0.0100345	0	-0.310356	-0.62829	-0.246084	0.382206	0.62829	0.317934	66.3997	FALSE	TRUE	FALSE	FALSE	FALSE	FALSE	FALSE	FALSE		Cis-only
XLOC_001443	Dpse\GA18668	2:21047062-21048959	758	649	462	414	420	440	800.751	680.347	462	414	440.328	461.296	0	0.00181015	0.000692779	1	0.112238	0.0514536	0	0.549682	0.259503	0	0.235084	0.158262	-0.0671142	0.225376	0.158262	0.0768218	67.3215	FALSE	FALSE	FALSE	FALSE	FALSE	FALSE	FALSE	TRUE		Ambiguous
XLOC_001445	Dpse\GA18667	2:21059979-21061773	1418	2237	1102	964	851	901	1497.98	2345.05	1102	964	892.188	944.608	1	6.23137e-43	1.02344e-42	1	0.00256921	0.00158191	1	3.86848e-26	5.64838e-25	1	-0.646603	0.193019	-0.082368	0.275387	0.193019	0.839622	18.6918	FALSE	FALSE	FALSE	TRUE	FALSE	FALSE	FALSE	FALSE	FALSE	Cis x Trans
XLOC_001446	Dpse\GA27392	2:21061911-21065601	264	991	195	301	217	455	278.89	1038.87	195	301	227.503	477.022	1	1.57049e-103	5.5085e-103	1	2.22612e-06	1.91797e-06	1	2.47801e-14	1.22894e-13	1	-1.89724	-0.626289	-1.06817	0.441882	0.626289	1.27095	33.0105	FALSE	FALSE	FALSE	TRUE	FALSE	FALSE	FALSE	FALSE	TRUE	Cis + Trans
XLOC_001447	Dpse\GA27393	2:21080993-21194637	844	489	540	252	447	224	891.602	512.619	540	252	468.635	234.842	0	2.50572e-24	2.79642e-24	1	6.07699e-25	1.32681e-24	1	0.0283765	0.0209044	0	0.798513	1.09954	0.996776	0.10276	1.09954	0.301023	78.507	FALSE	TRUE	FALSE	FALSE	FALSE	FALSE	FALSE	FALSE		Cis-only
XLOC_001448	-	2:21195031-21195328	502	103	266	48	137	29	530.313	107.975	266	48	143.631	30.4036	0	1.87577e-68	4.46177e-68	1	9.4739e-38	3.01764e-37	1	0.576562	0.269329	0	2.29615	2.47032	2.24005	0.230269	2.47032	0.174172	93.4138	FALSE	TRUE	FALSE	FALSE	FALSE	FALSE	FALSE	FALSE		Cis-only
XLOC_001451	Dpse\GA15528	2:21219264-21223073	179	395	76	144	77	225	189.096	414.079	76	144	80.7268	235.89	1	2.67702e-20	2.63087e-20	1	5.32625e-06	4.45337e-06	1	0.399812	0.201564	0	-1.13079	-0.921997	-1.54699	0.624997	0.921997	0.208791	81.5358	FALSE	TRUE	FALSE	FALSE	FALSE	FALSE	FALSE	FALSE		Cis-only
XLOC_001452	Dpse\GA13164,Dpse\GA15526,Dpse\GA27394,Dpse\GA27394-RB	2:21223984-21231229	5732	4908	3376	2203	3981	3384	6055.28	5145.06	3376	2203	4173.68	3547.79	0	8.40628e-18	7.61078e-18	1	6.93815e-56	3.30063e-55	1	1.91434e-15	1.04453e-14	1	0.235008	0.615845	0.234401	0.381444	0.615845	0.380837	61.7895	FALSE	FALSE	FALSE	TRUE	FALSE	FALSE	FALSE	FALSE	TRUE	Cis + Trans
XLOC_001453	Dpse\GA15271,Dpse\GA15383	2:21231586-21273838	2091	3215	1390	1517	1271	1710	2208.93	3370.28	1390	1517	1332.52	1792.76	1	5.84777e-55	1.18145e-54	1	0.0194266	0.0104563	0	4.20897e-13	1.76857e-12	1	-0.609521	-0.126136	-0.428032	0.301896	0.126136	0.483385	20.6943	FALSE	FALSE	TRUE	FALSE	FALSE	FALSE	FALSE	FALSE		Trans-only
XLOC_001454	-	2:21231586-21273838	168	1174	62	424	88	696	177.475	1230.7	62	424	92.2592	729.686	1	1.80955e-194	1.43236e-193	1	2.37835e-67	1.37791e-66	1	0.936879	0.391778	0	-2.79379	-2.77372	-2.98351	0.209788	2.77372	0.0200706	99.2816	FALSE	TRUE	FALSE	FALSE	FALSE	FALSE	FALSE	FALSE		Cis-only
XLOC_001455	Dpse\GA15505	2:21274117-21281329	1028	396	606	140	603	198	1085.98	415.127	606	140	632.185	207.583	0	2.35317e-69	5.62504e-69	1	7.01011e-70	4.26275e-69	1	3.62294e-06	5.88128e-06	1	1.38737	2.11389	1.60666	0.507233	2.11389	0.726518	74.4221	FALSE	FALSE	FALSE	TRUE	FALSE	FALSE	FALSE	FALSE	TRUE	Cis + Trans
XLOC_001456	Dpse\GA16316	2:21287103-21315334	180	145	144	106	150	199	190.152	152.004	144	106	157.26	208.632	0	0.0452633	0.0141067	0	0.0190985	0.0102973	0	0.674889	0.30417	0	0.323049	0.442005	-0.407806	0.84981	0.442005	0.118956	78.7942	TRUE	FALSE	FALSE	FALSE	FALSE	FALSE	FALSE	FALSE		Conserved
XLOC_001457	Dpse\GA15503	2:21287103-21315334	383	451	284	185	252	207	404.601	472.783	284	185	264.197	217.019	1	0.0216113	0.00707158	0	5.59527e-06	4.66417e-06	1	4.63937e-07	8.66099e-07	1	-0.224678	0.618366	0.283793	0.334573	0.618366	0.843044	42.313	FALSE	FALSE	FALSE	FALSE	TRUE	FALSE	FALSE	FALSE		Compensatory
XLOC_001458	Dpse\GA27397	2:21315691-21319260	221	241	133	122	104	156	233.464	252.64	133	122	109.034	163.55	1	0.388787	0.0993285	0	0.53125	0.204974	0	0.280124	0.150057	0	-0.113882	0.124545	-0.584963	0.709508	0.124545	0.238427	34.3126	TRUE	FALSE	FALSE	FALSE	FALSE	FALSE	FALSE	FALSE		Conserved
XLOC_001459	Dpse\GA15248	2:21319341-21320593	494	378	253	136	221	195	521.862	396.257	253	136	231.696	204.438	0	3.6016e-05	1.65922e-05	1	3.11955e-09	3.41226e-09	1	0.0067065	0.00572624	0	0.397229	0.895531	0.180572	0.714958	0.895531	0.498301	64.2495	FALSE	TRUE	FALSE	FALSE	FALSE	FALSE	FALSE	FALSE		Cis-only
XLOC_001460	Dpse\GA15239	2:21320616-21324157	62	26	33	12	26	14	65.4968	27.2558	33	12	27.2584	14.6776	0	9.26404e-05	4.08641e-05	1	0.0024589	0.00151738	1	0.841329	0.358241	0	1.26486	1.45943	0.893085	0.566347	1.45943	0.19457	88.2364	FALSE	TRUE	FALSE	FALSE	FALSE	FALSE	FALSE	FALSE		Cis-only
XLOC_001461	Dpse\GA15232	2:21324317-21329979	1170	968	966	645	696	576	1235.99	1014.75	966	645	729.686	603.878	0	3.12126e-06	1.56994e-06	1	1.25621e-15	1.94726e-15	1	0.0019421	0.00187785	1	0.284534	0.582724	0.273018	0.309706	0.582724	0.29819	66.1499	FALSE	FALSE	FALSE	TRUE	FALSE	FALSE	FALSE	FALSE	TRUE	Cis + Trans
XLOC_001462	Dpse\GA27399	2:21357129-21358860	5398	2727	3307	1142	2877	1168	5702.45	2858.71	3307	1142	3016.25	1224.53	0	2.01781e-211	1.76082e-210	1	6.83394e-241	2.64646e-239	1	7.39345e-20	6.29427e-19	1	0.996215	1.53396	1.30052	0.233435	1.53396	0.537746	74.0433	FALSE	FALSE	FALSE	TRUE	FALSE	FALSE	FALSE	FALSE	TRUE	Cis + Trans
XLOC_001464	Dpse\GA15415	2:21385936-21390084	513	256	483	479	291	306	541.933	268.365	483	479	305.084	320.81	0	3.45957e-22	3.63152e-22	1	0.922952	0.323892	0	1.15477e-12	4.55905e-12	1	1.01392	0.0119975	-0.0725125	0.08451	0.0119975	1.00192	1.18328	FALSE	FALSE	TRUE	FALSE	FALSE	FALSE	FALSE	FALSE		Trans-only
XLOC_001466	Dpse\GA11301	2:21398744-21400856	14	36	14	19	16	14	14.7896	37.7388	14	19	16.7744	14.6776	1	0.00119512	0.000467523	1	0.48685	0.1898	0	0.24125	0.132855	0	-1.35147	-0.440573	0.192645	0.633218	0.440573	0.910893	32.5996	FALSE	FALSE	FALSE	FALSE	FALSE	FALSE	FALSE	TRUE		Ambiguous
XLOC_001467	Dpse\GA21779,Dpse\GA26362	2:21401137-21450787	384	296	154	124	146	110	405.658	310.297	154	124	153.066	115.324	0	0.000431411	0.000178146	1	0.0817954	0.0386619	0	0.722062	0.31986	0	0.386614	0.31259	0.408465	0.0958746	0.31259	0.0740235	80.8534	FALSE	FALSE	FALSE	FALSE	FALSE	FALSE	FALSE	TRUE		Ambiguous
XLOC_001468	Dpse\GA21776	2:21401137-21450787	1673	1236	1015	583	775	634	1767.36	1295.7	1015	583	812.51	664.686	0	1.28306e-17	1.15371e-17	1	2.03173e-27	4.91748e-27	1	0.00012366	0.000153101	1	0.447863	0.799912	0.289713	0.510198	0.799912	0.352049	69.4392	FALSE	FALSE	FALSE	TRUE	FALSE	FALSE	FALSE	FALSE	TRUE	Cis + Trans
XLOC_001469	-	2:21401137-21450787	10	13	9	12	5	1	10.564	13.6279	9	12	5.242	1.0484	1	0.541256	0.133072	0	0.663624	0.246982	0	1	0.400243	0	-0.367407	-0.415037	2.32193	2.73697	0.415037	0.0476304	89.7053	TRUE	FALSE	FALSE	FALSE	FALSE	FALSE	FALSE	FALSE		Conserved
XLOC_001470	-	2:21401137-21450787	458	814	321	370	354	550	483.831	853.316	321	370	371.134	576.62	1	2.31966e-24	2.59277e-24	1	0.0677719	0.0326701	0	8.42855e-06	1.29277e-05	1	-0.818577	-0.204952	-0.635682	0.43073	0.204952	0.613625	25.0376	FALSE	FALSE	TRUE	FALSE	FALSE	FALSE	FALSE	FALSE		Trans-only
XLOC_001472	Dpse\GA22023	2:21458690-21466613	158	43	108	32	93	28	166.911	45.0769	108	32	97.5012	29.3552	0	1.71825e-17	1.53455e-17	1	7.79399e-11	9.52606e-11	1	0.792373	0.342757	0	1.88862	1.75489	1.7318	0.0230836	1.75489	0.133733	92.919	FALSE	TRUE	FALSE	FALSE	FALSE	FALSE	FALSE	FALSE		Cis-only
XLOC_001473	Dpse\GA16155	2:21466740-21475877	134	96	72	23	65	38	141.558	100.637	72	23	68.146	39.8392	0	0.00826542	0.00289838	1	4.75748e-07	4.36831e-07	1	0.00373495	0.00336492	1	0.492231	1.64636	0.77444	0.871923	1.64636	1.15413	58.7883	FALSE	FALSE	FALSE	TRUE	FALSE	FALSE	FALSE	FALSE	TRUE	Cis + Trans
XLOC_001474	-	2:21490682-21491015	89	57	43	20	27	7	94.0196	59.7531	43	20	28.3068	7.3388	0	0.00580274	0.0020791	1	0.0051524	0.00303608	1	0.354666	0.182615	0	0.653948	1.10434	1.94753	0.843196	1.10434	0.450389	71.031	FALSE	TRUE	FALSE	FALSE	FALSE	FALSE	FALSE	FALSE		Cis-only
XLOC_001476	Dpse\GA13320	2:21497661-21504868	253	277	171	170	177	225	267.269	290.379	171	170	185.567	235.89	1	0.351258	0.0906196	0	1	0.338032	0	0.536327	0.254445	0	-0.119644	0.00846158	-0.346176	0.354637	0.00846158	0.128106	6.19591	TRUE	FALSE	FALSE	FALSE	FALSE	FALSE	FALSE	FALSE		Conserved
XLOC_001477	Dpse\GA13321	2:21517397-21518625	1605	1953	1037	952	1046	1032	1695.52	2047.33	1037	952	1096.63	1081.95	1	9.35526e-09	5.59766e-09	1	0.0596076	0.0291611	0	8.75325e-07	1.54368e-06	1	-0.272014	0.123382	0.0194399	0.103943	0.123382	0.395397	23.7832	FALSE	FALSE	TRUE	FALSE	FALSE	FALSE	FALSE	FALSE		Trans-only
XLOC_001480	Dpse\GA13324	2:21530306-21533398	964	256	494	165	437	139	1018.37	268.365	494	165	458.151	145.728	0	4.0059e-103	1.39829e-102	1	5.14666e-39	1.69813e-38	1	0.0381635	0.0272003	0	1.92399	1.58205	1.65255	0.0705034	1.58205	0.341949	82.2271	FALSE	TRUE	FALSE	FALSE	FALSE	FALSE	FALSE	FALSE		Cis-only
XLOC_001481	Dpse\GA15416,Dpse\GA27401	2:21582967-21592786	3359	1743	1894	781	2077	1297	3548.45	1827.19	1894	781	2177.53	1359.77	0	7.66969e-124	3.29681e-123	1	1.19849e-105	1.13541e-104	1	1.52819e-05	2.21523e-05	1	0.957564	1.27804	0.679323	0.598719	1.27804	0.320478	79.9516	FALSE	FALSE	FALSE	TRUE	FALSE	FALSE	FALSE	FALSE	TRUE	Cis + Trans
XLOC_001482	Dpse\GA15418	2:21596023-21614603	391	286	228	108	253	105	413.052	299.814	228	108	265.245	110.082	0	2.20232e-05	1.03378e-05	1	5.32916e-11	6.54609e-11	1	0.00224119	0.00214092	1	0.462258	1.078	1.26875	0.190746	1.078	0.615744	63.646	FALSE	FALSE	FALSE	TRUE	FALSE	FALSE	FALSE	FALSE	TRUE	Cis + Trans
XLOC_001483	Dpse\GA14094	2:21596023-21614603	4859	2643	2933	1172	3066	1125	5133.05	2770.66	2933	1172	3214.39	1179.45	0	6.54924e-158	3.72043e-157	1	1.49493e-171	3.40182e-170	1	4.63855e-13	1.93972e-12	1	0.889588	1.3234	1.44643	0.123028	1.3234	0.433817	75.3123	FALSE	FALSE	FALSE	TRUE	FALSE	FALSE	FALSE	FALSE	TRUE	Cis + Trans
XLOC_001484	Dpse\GA11323	2:21615894-21620105	22	15	9	5	10	6	23.2408	15.7245	9	5	10.484	6.2904	0	0.255875	0.0686658	0	0.42395	0.168401	0	1	0.400243	0	0.563646	0.847997	0.736966	0.111031	0.847997	0.284351	74.8884	TRUE	FALSE	FALSE	FALSE	FALSE	FALSE	FALSE	FALSE		Conserved
XLOC_001485	Dpse\GA11321	2:21615894-21620105	2035	1802	1100	879	948	926	2149.77	1889.04	1100	879	993.883	970.818	0	4.5591e-05	2.07485e-05	1	7.41037e-07	6.65742e-07	1	0.0878966	0.0559759	0	0.186534	0.323568	0.0338749	0.289694	0.323568	0.137034	70.2489	FALSE	TRUE	FALSE	FALSE	FALSE	FALSE	FALSE	FALSE		Cis-only
XLOC_001486	Dpse\GA27403,Dpse\GA27404,Dpse\GA27405,Dpse\GA27407	2:21624156-21707718	14157	16527	8597	7253	11037	12008	14955.5	17325.3	8597	7253	11571.2	12589.2	1	9.82806e-40	1.53084e-39	1	1.34974e-26	3.17967e-26	1	7.26101e-60	7.02862e-58	1	-0.212205	0.245255	-0.121648	0.366903	0.245255	0.45746	34.9011	FALSE	FALSE	FALSE	TRUE	FALSE	FALSE	FALSE	FALSE	FALSE	Cis x Trans
XLOC_001487	Dpse\GA27406	2:21624156-21707718	16	34	12	19	6	6	16.9024	35.6422	12	19	6.2904	6.2904	1	0.00778744	0.00274005	1	0.281042	0.116894	0	0.635858	0.290743	0	-1.07636	-0.662965	0	0.662965	0.662965	0.413393	61.5933	FALSE	FALSE	FALSE	FALSE	FALSE	FALSE	FALSE	TRUE		Ambiguous
XLOC_001488	-	2:21709788-21711592	264	119	181	77	99	64	278.89	124.748	181	77	103.792	67.0976	0	7.95626e-15	6.40653e-15	1	7.98902e-11	9.75363e-11	1	0.795507	0.343941	0	1.16068	1.23306	0.629357	0.603703	1.23306	0.0723784	94.4556	FALSE	TRUE	FALSE	FALSE	FALSE	FALSE	FALSE	FALSE		Cis-only
XLOC_001490	Dpse\GA27408	2:21722345-21743111	1344	933	759	394	1145	563	1419.8	978.064	759	394	1200.42	590.249	0	2.01759e-19	1.92788e-19	1	3.0402e-27	7.30227e-27	1	0.000149906	0.00018189	1	0.537689	0.945904	1.02414	0.0782365	0.945904	0.408216	69.8538	FALSE	FALSE	FALSE	TRUE	FALSE	FALSE	FALSE	FALSE	TRUE	Cis + Trans
XLOC_001491	Dpse\GA11453	2:21722345-21743111	543	790	339	289	261	352	573.625	828.157	339	289	273.632	369.037	1	1.0146e-11	7.18347e-12	1	0.0504597	0.0250466	0	6.09965e-08	1.30565e-07	1	-0.529796	0.230216	-0.431526	0.661741	0.230216	0.760012	23.2488	FALSE	FALSE	TRUE	FALSE	FALSE	FALSE	FALSE	FALSE		Trans-only
XLOC_001493	Dpse\GA10173	2:21748755-21752552	182	192	135	73	88	67	192.265	201.274	135	73	92.2592	70.2428	1	0.686599	0.163103	0	2.05216e-05	1.62011e-05	1	0.000207062	0.000244433	1	-0.0660633	0.886991	0.393342	0.493649	0.886991	0.953054	48.2048	FALSE	FALSE	FALSE	FALSE	TRUE	FALSE	FALSE	FALSE		Compensatory
XLOC_001495	Dpse\GA15389	2:21778258-21819626	1241	1742	1162	943	917	1174	1310.99	1826.14	1162	943	961.383	1230.82	1	2.61815e-20	2.57476e-20	1	1.97886e-06	1.7096e-06	1	1.64468e-21	1.55181e-20	1	-0.478137	0.30128	-0.356439	0.657719	0.30128	0.779417	27.8783	FALSE	FALSE	FALSE	TRUE	FALSE	FALSE	FALSE	FALSE	FALSE	Cis x Trans
XLOC_001496	Dpse\GA27410	2:21825438-21854682	2193	2629	1034	842	1302	1509	2316.69	2755.98	1034	842	1365.02	1582.04	1	6.91892e-10	4.42502e-10	1	1.01756e-05	8.26688e-06	1	2.87874e-12	1.09199e-11	1	-0.250504	0.296344	-0.212863	0.509207	0.296344	0.546848	35.1455	FALSE	FALSE	FALSE	TRUE	FALSE	FALSE	FALSE	FALSE	FALSE	Cis x Trans
XLOC_001497	-	2:21825438-21854682	25	17	13	4	11	2	26.41	17.8211	13	4	11.5324	2.0968	0	0.174171	0.0485197	0	0.0490417	0.0244197	0	0.247007	0.135511	0	0.567498	1.70044	2.45943	0.758992	1.70044	1.13294	60.0145	TRUE	FALSE	FALSE	FALSE	FALSE	FALSE	FALSE	FALSE		Conserved
XLOC_001498	Dpse\GA27411	2:21860074-21866964	1226	920	856	439	652	453	1295.15	964.436	856	439	683.557	474.925	0	3.51754e-12	2.53758e-12	1	1.98032e-31	5.43689e-31	1	2.76587e-07	5.32315e-07	1	0.425358	0.96339	0.525361	0.438029	0.96339	0.538032	64.1652	FALSE	FALSE	FALSE	TRUE	FALSE	FALSE	FALSE	FALSE	TRUE	Cis + Trans
XLOC_001500	Dpse\GA27413,Dpse\GA27414	2:21868655-21872107	245	817	150	356	180	365	258.818	856.461	150	356	188.712	382.666	1	1.61676e-75	4.13055e-75	1	2.36415e-20	4.45645e-20	1	0.00660818	0.00565337	0	-1.72645	-1.24691	-1.0199	0.227015	1.24691	0.479535	72.2242	FALSE	TRUE	FALSE	FALSE	FALSE	FALSE	FALSE	FALSE		Cis-only
XLOC_001502	-	2:21884426-21885034	55	22	34	19	4	10	58.102	23.0626	34	19	4.1936	10.484	0	0.000126611	5.52099e-05	1	0.0534388	0.0264066	0	0.446657	0.219886	0	1.33303	0.839535	-1.32193	2.16146	0.839535	0.493497	62.9794	FALSE	FALSE	FALSE	FALSE	FALSE	FALSE	FALSE	TRUE		Ambiguous
XLOC_001504	Dpse\GA27418	2:21921181-21925591	159	246	122	114	74	114	167.968	257.882	122	114	77.5816	119.518	1	1.17943e-05	5.68934e-06	1	0.648726	0.242525	0	0.00250268	0.00236649	1	-0.618527	0.0978473	-0.623437	0.721284	0.0978473	0.716374	12.0173	FALSE	FALSE	TRUE	FALSE	FALSE	FALSE	FALSE	FALSE		Trans-only
XLOC_001506	-	2:21985423-21986063	49	64	25	32	8	10	51.7636	67.0912	25	32	8.3872	10.484	1	0.167051	0.0467117	0	0.427043	0.169325	0	1	0.400243	0	-0.374186	-0.356144	-0.321928	0.0342157	0.356144	0.0180418	95.1784	TRUE	FALSE	FALSE	FALSE	FALSE	FALSE	FALSE	FALSE		Conserved
XLOC_001507	Dpse\GA15190	2:21990452-22007761	106	111	79	31	80	40	111.978	116.361	79	31	83.872	41.936	1	0.740626	0.17389	0	5.34489e-06	4.46726e-06	1	0.000101999	0.00012861	1	-0.0553908	1.34958	1	0.349584	1.34958	1.40498	48.9946	FALSE	FALSE	FALSE	FALSE	TRUE	FALSE	FALSE	FALSE		Compensatory
XLOC_001510	Dpse\GA27419	2:22020023-22020766	1838	2495	946	1075	562	792	1941.66	2615.51	946	1075	589.201	830.333	1	1.48559e-23	1.61441e-23	1	0.0043982	0.00261963	1	0.0016286	0.00160139	1	-0.429798	-0.184425	-0.49493	0.310506	0.184425	0.245374	42.9095	FALSE	FALSE	FALSE	TRUE	FALSE	FALSE	FALSE	FALSE	TRUE	Cis + Trans
XLOC_001513	Dpse\GA15184	2:22038029-22042433	305	41	269	24	256	19	322.202	42.9803	269	24	268.39	19.9196	0	7.72838e-55	1.55706e-54	1	1.35241e-53	6.14247e-53	1	0.153708	0.090459	0	2.90622	3.4865	3.75207	0.265573	3.4865	0.580282	85.7312	FALSE	TRUE	FALSE	FALSE	FALSE	FALSE	FALSE	FALSE		Cis-only
XLOC_001514	Dpse\GA27420	2:22042780-22082562	357	342	244	156	183	182	377.135	358.519	244	156	191.857	190.809	0	0.506756	0.125591	0	1.26238e-05	1.01772e-05	1	0.00179646	0.00174964	1	0.0730323	0.645335	0.0079052	0.63743	0.645335	0.572303	52.9989	FALSE	FALSE	FALSE	FALSE	TRUE	FALSE	FALSE	FALSE		Compensatory
XLOC_001515	Dpse\GA27421	2:22105797-22108267	1746	1195	1017	624	1145	849	1844.47	1252.72	1017	624	1200.42	890.092	0	1.40147e-26	1.64785e-26	1	2.3991e-22	4.85395e-22	1	0.10466	0.065128	0	0.558148	0.704702	0.431511	0.273191	0.704702	0.146554	82.7838	FALSE	TRUE	FALSE	FALSE	FALSE	FALSE	FALSE	FALSE		Cis-only
XLOC_001518	Dpse\GA13152	2:22153187-22172190	411	653	397	406	264	313	434.18	684.54	397	406	276.778	328.149	1	7.5616e-14	5.86384e-14	1	0.777724	0.281566	0	3.75153e-06	6.05992e-06	1	-0.65684	-0.0323407	-0.245625	0.213284	0.0323407	0.624499	4.92368	FALSE	FALSE	TRUE	FALSE	FALSE	FALSE	FALSE	FALSE		Trans-only
XLOC_001519	Dpse\GA27423	2:22153187-22172190	260	272	105	94	147	135	274.664	285.138	105	94	154.115	141.534	1	0.672366	0.160221	0	0.478491	0.187103	0	0.40936	0.205001	0	-0.0539905	0.159657	0.122857	0.0367999	0.159657	0.213647	42.7686	TRUE	FALSE	FALSE	FALSE	FALSE	FALSE	FALSE	FALSE		Conserved
XLOC_001520	Dpse\GA30193	2:22173876-22200520	4212	3357	3127	2098	2518	2006	4449.56	3519.14	3127	2098	2639.87	2103.09	0	2.02844e-25	2.32651e-25	1	3.46642e-46	1.34711e-45	1	5.7091e-06	8.95632e-06	1	0.338437	0.575765	0.327957	0.247808	0.575765	0.237327	70.8118	FALSE	FALSE	FALSE	TRUE	FALSE	FALSE	FALSE	FALSE	TRUE	Cis + Trans
XLOC_001521	Dpse\GA15386	2:22173876-22200520	63	79	58	26	40	54	66.5532	82.8157	58	26	41.936	56.6136	1	0.189759	0.0523984	0	0.000627947	0.000421435	1	0.000375632	0.000418298	1	-0.315396	1.15754	-0.432959	1.5905	1.15754	1.47294	44.005	FALSE	FALSE	FALSE	FALSE	TRUE	FALSE	FALSE	FALSE		Compensatory
XLOC_001522	-	2:22173876-22200520	94	190	95	81	33	51	99.3016	199.177	95	81	34.5972	53.4684	1	7.11369e-09	4.2901e-09	1	0.32714	0.133908	0	1.25357e-05	1.85131e-05	1	-1.00416	0.230006	-0.628031	0.858037	0.230006	1.23417	15.7089	FALSE	FALSE	TRUE	FALSE	FALSE	FALSE	FALSE	FALSE		Trans-only
XLOC_001523	Dpse\GA14499	2:22201047-22204352	1434	1895	985	779	916	850	1514.88	1986.53	985	779	960.334	891.14	1	1.35941e-15	1.1285e-15	1	1.02779e-06	9.11122e-07	1	7.33959e-18	5.06138e-17	1	-0.391048	0.3385	0.107885	0.230616	0.3385	0.729549	31.6933	FALSE	FALSE	FALSE	TRUE	FALSE	FALSE	FALSE	FALSE	FALSE	Cis x Trans
XLOC_001525	-	2:22209622-22211498	481	959	295	363	192	309	508.128	1005.32	295	363	201.293	323.956	1	6.66914e-38	9.99053e-38	1	0.00895245	0.0050813	0	7.77205e-07	1.3913e-06	1	-0.984389	-0.299255	-0.686501	0.387246	0.299255	0.685135	30.4	FALSE	FALSE	TRUE	FALSE	FALSE	FALSE	FALSE	FALSE		Trans-only
XLOC_001526	Dpse\GA16305	2:22218213-22235272	701	1017	590	507	509	607	740.536	1066.12	590	507	533.636	636.379	1	1.74544e-14	1.38468e-14	1	0.0132589	0.00730325	0	2.22858e-11	7.5644e-11	1	-0.525729	0.218729	-0.254031	0.47276	0.218729	0.744458	22.7089	FALSE	FALSE	TRUE	FALSE	FALSE	FALSE	FALSE	FALSE		Trans-only
XLOC_001527	Dpse\GA27425	2:22237450-22242230	764	534	479	215	416	169	807.09	559.792	479	215	436.134	177.18	0	2.06974e-11	1.44492e-11	1	5.07969e-24	1.0771e-23	1	9.41222e-06	1.43021e-05	1	0.527837	1.15569	1.29956	0.143871	1.15569	0.627852	64.7975	FALSE	FALSE	FALSE	TRUE	FALSE	FALSE	FALSE	FALSE	TRUE	Cis + Trans
XLOC_001528	Dpse\GA27426	2:22243645-22260690	525	448	268	215	264	229	554.61	469.638	268	215	276.778	240.084	0	0.00787081	0.00276804	1	0.0178862	0.00968622	0	0.657536	0.297684	0	0.239923	0.317896	0.20519	0.112706	0.317896	0.0779731	80.3033	FALSE	FALSE	FALSE	FALSE	FALSE	FALSE	FALSE	TRUE		Ambiguous
XLOC_001529	Dpse\GA21740	2:22243645-22260690	843	1035	640	514	571	591	890.545	1084.99	640	514	598.636	619.604	1	1.25001e-05	6.01778e-06	1	0.000230504	0.00016334	1	2.16975e-08	5.03626e-08	1	-0.284922	0.316304	-0.0496674	0.365971	0.316304	0.601225	34.4734	FALSE	FALSE	FALSE	TRUE	FALSE	FALSE	FALSE	FALSE	FALSE	Cis x Trans
XLOC_001530	Dpse\GA21738	2:22261803-22268542	877	763	697	424	494	316	926.463	799.853	697	424	517.91	331.294	0	0.00222709	0.000843655	1	3.24001e-16	5.13781e-16	1	6.9794e-06	1.0845e-05	1	0.211998	0.717094	0.644586	0.0725079	0.717094	0.505096	58.6729	FALSE	FALSE	FALSE	TRUE	FALSE	FALSE	FALSE	FALSE	TRUE	Cis + Trans
XLOC_001531	Dpse\GA21734	2:22271000-22276374	77	178	65	60	45	68	81.3428	186.597	65	60	47.178	71.2912	1	1.13452e-10	7.59803e-11	1	0.720673	0.264161	0	4.93854e-05	6.58432e-05	1	-1.19784	0.115477	-0.59561	0.711087	0.115477	1.31332	8.08213	FALSE	FALSE	TRUE	FALSE	FALSE	FALSE	FALSE	FALSE		Trans-only
XLOC_001532	Dpse\GA12418	2:22276939-22278415	1179	178	664	70	574	106	1245.5	186.597	664	70	601.782	111.13	0	9.07457e-193	7.0674e-192	1	2.73695e-122	3.33773e-121	1	0.0169481	0.0131753	0	2.73872	3.24576	2.43699	0.80877	3.24576	0.507037	86.4891	FALSE	TRUE	FALSE	FALSE	FALSE	FALSE	FALSE	FALSE		Cis-only
XLOC_001533	Dpse\GA27427	2:22279090-22315590	1618	1603	948	607	1187	831	1709.26	1680.42	948	607	1244.45	871.22	0	0.630541	0.151979	0	4.86049e-18	8.3169e-18	1	4.60854e-12	1.71578e-11	1	0.0245417	0.643191	0.5144	0.128791	0.643191	0.618649	50.9725	FALSE	FALSE	FALSE	FALSE	TRUE	FALSE	FALSE	FALSE		Compensatory
XLOC_001534	Dpse\GA21897	2:22319134-22320820	437	349	277	184	200	247	461.647	365.857	277	184	209.68	258.955	0	0.000832742	0.000332406	1	1.71949e-05	1.36628e-05	1	0.142135	0.0846971	0	0.335511	0.59018	-0.304511	0.894691	0.59018	0.254669	69.8562	FALSE	TRUE	FALSE	FALSE	FALSE	FALSE	FALSE	FALSE		Cis-only
XLOC_001536	Dpse\GA18365,Dpse\GA27428	2:22322245-22356004	2001	2208	1101	1129	1038	1118	2113.86	2314.65	1101	1129	1088.24	1172.11	1	0.00251895	0.000948759	1	0.567497	0.216911	0	0.212375	0.118958	0	-0.130914	-0.036231	-0.107114	0.0708827	0.036231	0.0946834	27.6753	FALSE	FALSE	FALSE	FALSE	FALSE	FALSE	FALSE	TRUE		Ambiguous
XLOC_001537	Dpse\GA21900	2:22322245-22356004	65	67	30	33	42	43	68.666	70.2361	30	33	44.0328	45.0812	1	0.932202	0.210078	0	0.801306	0.288401	0	0.879431	0.3709	0	-0.0326168	-0.137504	-0.0339473	0.103556	0.137504	0.104887	56.7282	TRUE	FALSE	FALSE	FALSE	FALSE	FALSE	FALSE	FALSE		Conserved
XLOC_001538	Dpse\Pak3	2:22322245-22356004	572	927	532	465	411	478	604.261	971.774	532	465	430.892	501.135	1	1.59128e-20	1.57561e-20	1	0.0365433	0.0187677	0	8.07197e-14	3.72735e-13	1	-0.68545	0.194196	-0.217872	0.412068	0.194196	0.879645	18.0842	FALSE	FALSE	TRUE	FALSE	FALSE	FALSE	FALSE	FALSE		Trans-only
XLOC_001539	Dpse\GA10300,Dpse\GA11790,Dpse\GA13331	2:22322245-22356004	7557	11315	4352	4889	4246	5605	7983.21	11861.5	4352	4889	4451.51	5876.28	1	8.27209e-168	5.0991e-167	1	2.44294e-08	2.50229e-08	1	3.72043e-28	6.15422e-27	1	-0.571246	-0.167861	-0.40061	0.232749	0.167861	0.403386	29.385	FALSE	FALSE	FALSE	TRUE	FALSE	FALSE	FALSE	FALSE	TRUE	Cis + Trans
XLOC_001542	-	2:22427244-22428719	216	71	86	29	144	38	228.182	74.4293	86	29	150.97	39.8392	0	2.06239e-19	1.96809e-19	1	9.75891e-08	9.53156e-08	1	0.899225	0.378133	0	1.61624	1.56828	1.922	0.353714	1.56828	0.0479612	97.0326	FALSE	TRUE	FALSE	FALSE	FALSE	FALSE	FALSE	FALSE		Cis-only
XLOC_001543	Dpse\GA10240	2:22428883-22431769	335	8	230	7	284	8	353.894	8.3864	230	7	297.746	8.3872	0	1.47354e-93	4.63027e-93	1	7.11529e-59	3.55338e-58	1	0.599977	0.278475	0	5.39912	5.03814	5.14975	0.111612	5.03814	0.360987	93.314	FALSE	TRUE	FALSE	FALSE	FALSE	FALSE	FALSE	FALSE		Cis-only
XLOC_001545	Dpse\GA13315,Dpse\GA27429,Dpse\GA30255	2:22439449-22459076	273	268	95	129	94	175	288.397	280.944	95	129	98.5496	183.47	0	0.737373	0.173261	0	0.0272377	0.0142946	0	0.0402768	0.0284813	0	0.0377725	-0.441372	-0.896622	0.455251	0.441372	0.479144	47.9483	TRUE	FALSE	FALSE	FALSE	FALSE	FALSE	FALSE	FALSE		Conserved
XLOC_001546	Dpse\GA10238	2:22439449-22459076	880	756	731	389	649	471	929.632	792.515	731	389	680.412	493.796	0	0.000956463	0.000378454	1	9.61991e-25	2.08181e-24	1	2.44265e-09	6.49448e-09	1	0.230222	0.910101	0.462491	0.44761	0.910101	0.679879	57.2398	FALSE	FALSE	FALSE	TRUE	FALSE	FALSE	FALSE	FALSE	TRUE	Cis + Trans
XLOC_001547	Dpse\GA13315	2:22439449-22459076	343	400	186	181	299	160	362.345	419.32	186	181	313.472	167.744	1	0.0450183	0.0140394	0	0.834641	0.298066	0	0.183472	0.105227	0	-0.210687	0.0393129	0.902074	0.862761	0.0393129	0.25	13.5884	TRUE	FALSE	FALSE	FALSE	FALSE	FALSE	FALSE	FALSE		Conserved
XLOC_001548	Dpse\GA20008	2:22459718-22462729	1473	1049	1154	560	822	549	1556.08	1099.67	1154	560	861.785	575.572	0	7.21733e-19	6.79334e-19	1	1.81578e-47	7.30066e-47	1	6.09688e-09	1.53218e-08	1	0.500847	1.04314	0.582332	0.460812	1.04314	0.542297	65.7952	FALSE	FALSE	FALSE	TRUE	FALSE	FALSE	FALSE	FALSE	TRUE	Cis + Trans
XLOC_001549	Dpse\GA19814	2:22463868-22493846	148	346	167	234	90	123	156.347	362.712	167	234	94.356	128.953	1	4.86818e-20	4.73924e-20	1	0.000957573	0.000627956	1	0.000290978	0.000331949	1	-1.21407	-0.48666	-0.450661	0.035999	0.48666	0.72741	40.085	FALSE	FALSE	FALSE	TRUE	FALSE	FALSE	FALSE	FALSE	TRUE	Cis + Trans
XLOC_001550	Dpse\GA11810	2:22537178-22541122	861	789	580	495	479	490	909.56	827.109	580	495	502.184	513.716	0	0.0518567	0.0159964	0	0.0103747	0.00584051	0	0.43688	0.215845	0	0.137093	0.228624	-0.0327561	0.26138	0.228624	0.0915319	71.4102	TRUE	FALSE	FALSE	FALSE	FALSE	FALSE	FALSE	FALSE		Conserved
XLOC_001551	Dpse\GA19880	2:22542873-22548042	2213	3398	1367	1314	1189	1530	2337.81	3562.12	1367	1314	1246.55	1604.05	1	1.39968e-57	2.93424e-57	1	0.315243	0.129485	0	9.36461e-23	9.71238e-22	1	-0.607578	0.057048	-0.363783	0.420831	0.057048	0.664626	7.90495	FALSE	FALSE	TRUE	FALSE	FALSE	FALSE	FALSE	FALSE		Trans-only
XLOC_001552	Dpse\GA16097	2:22550027-22554563	754	711	444	384	324	356	796.526	745.341	444	384	339.682	373.23	0	0.202753	0.0556472	0	0.0402617	0.0204115	0	0.388347	0.196771	0	0.0958195	0.209453	-0.135883	0.345337	0.209453	0.113634	64.8287	TRUE	FALSE	FALSE	FALSE	FALSE	FALSE	FALSE	FALSE		Conserved
XLOC_001553	Dpse\GA15904	2:22556772-22561012	729	1197	465	564	409	677	770.116	1254.82	465	564	428.796	709.767	1	3.94131e-27	4.70291e-27	1	0.00223476	0.00138798	1	0.00015372	0.000186173	1	-0.704328	-0.278464	-0.727055	0.448591	0.278464	0.425863	39.5362	FALSE	FALSE	FALSE	TRUE	FALSE	FALSE	FALSE	FALSE	TRUE	Cis + Trans
XLOC_001554	Dpse\GA14898,Dpse\GA27430,Dpse\GA30200,Dpse\GA30200-RA	2:22561947-22566881	1453	1404	792	858	646	722	1534.95	1471.81	792	858	677.266	756.945	0	0.250523	0.0673544	0	0.109529	0.050295	0	0.0498914	0.0342425	0	0.0605963	-0.115477	-0.160465	0.0449875	0.115477	0.176074	39.6079	TRUE	FALSE	FALSE	FALSE	FALSE	FALSE	FALSE	FALSE		Conserved
XLOC_001555	Dpse\GA27431	2:22567128-22570331	273	105	75	45	72	73	288.397	110.072	75	45	75.4848	76.5332	0	1.74772e-19	1.67664e-19	1	0.00784659	0.00449175	1	0.0413094	0.0291091	0	1.38962	0.736966	-0.0198996	0.756865	0.736966	0.652651	53.0338	FALSE	TRUE	FALSE	FALSE	FALSE	FALSE	FALSE	FALSE		Cis-only
XLOC_001556	Dpse\GA16177	2:22581928-22603818	3031	3961	2485	1319	2310	1727	3201.95	4152.32	2485	1319	2421.8	1810.59	1	1.18493e-28	1.47337e-28	1	7.75982e-81	5.43766e-80	1	9.23048e-107	1.20623e-103	1	-0.374966	0.913801	0.419625	0.494177	0.913801	1.28877	41.488	FALSE	FALSE	FALSE	TRUE	FALSE	FALSE	FALSE	FALSE	FALSE	Cis x Trans
XLOC_001559	Dpse\GA17505	2:22612044-22618360	325	341	202	186	168	196	343.33	357.47	202	186	176.131	205.486	1	0.623208	0.150537	0	0.446394	0.176144	0	0.342923	0.177618	0	-0.0582275	0.119053	-0.222392	0.341445	0.119053	0.17728	40.1753	TRUE	FALSE	FALSE	FALSE	FALSE	FALSE	FALSE	FALSE		Conserved
XLOC_001560	Dpse\GA16398	2:22618566-22619727	109	194	76	58	59	57	115.148	203.37	76	58	61.8556	59.7588	1	9.1687e-07	4.77586e-07	1	0.141662	0.0634789	0	6.99157e-05	9.10467e-05	1	-0.820624	0.389947	0.049753	0.340193	0.389947	1.21057	24.3638	FALSE	FALSE	TRUE	FALSE	FALSE	FALSE	FALSE	FALSE		Trans-only
XLOC_001561	Dpse\GA30194	2:22628418-22632891	1080	851	673	420	580	636	1140.91	892.103	673	420	608.072	666.782	0	3.65232e-08	2.1129e-08	1	1.91493e-14	2.79373e-14	1	0.0034276	0.00312028	1	0.354905	0.680217	-0.132974	0.813191	0.680217	0.325312	67.6477	FALSE	FALSE	FALSE	TRUE	FALSE	FALSE	FALSE	FALSE	TRUE	Cis + Trans
XLOC_001562	Dpse\GA13209	2:22634217-22636281	4568	2538	2530	1153	3005	1880	4825.64	2660.59	2530	1153	3150.44	1970.99	0	3.78731e-140	1.87885e-139	1	1.4439e-116	1.56235e-115	1	9.14121e-06	1.39146e-05	1	0.858975	1.13374	0.676632	0.457113	1.13374	0.27477	80.4922	FALSE	FALSE	FALSE	TRUE	FALSE	FALSE	FALSE	FALSE	TRUE	Cis + Trans
XLOC_001563	Dpse\GA27434	2:22641179-22643362	221	1650	95	729	97	976	233.464	1729.69	95	729	101.695	1023.24	1	2.98713e-282	3.9698e-281	1	7.29325e-122	8.84541e-121	1	0.846837	0.36	0	-2.88924	-2.93992	-3.33082	0.390905	2.93992	0.0506762	98.3055	FALSE	TRUE	FALSE	FALSE	FALSE	FALSE	FALSE	FALSE		Cis-only
XLOC_001564	-	2:22669118-22669771	61	14	29	9	32	16	64.4404	14.6762	29	9	33.5488	16.7744	0	5.19494e-09	3.16536e-09	1	0.00165805	0.00104688	1	0.626974	0.288089	0	2.13449	1.68806	1	0.688056	1.68806	0.446431	79.0849	FALSE	TRUE	FALSE	FALSE	FALSE	FALSE	FALSE	FALSE		Cis-only
XLOC_001566	-	2:22675351-22726674	44	139	40	74	61	109	46.4816	145.714	40	74	63.9524	114.276	1	2.53187e-13	1.91222e-13	1	0.00186672	0.0011696	1	0.048122	0.0331587	0	-1.6484	-0.887525	-0.837447	0.0500783	0.887525	0.76088	53.8415	FALSE	TRUE	FALSE	FALSE	FALSE	FALSE	FALSE	FALSE		Cis-only
XLOC_001567	Dpse\GA10069	2:22754062-22770620	53	64	36	20	47	38	55.9892	67.0912	36	20	49.2748	39.8392	1	0.279199	0.0741691	0	0.0440465	0.0221069	0	0.0240855	0.0180682	0	-0.260975	0.847997	0.306661	0.541336	0.847997	1.10897	43.3322	TRUE	FALSE	FALSE	FALSE	FALSE	FALSE	FALSE	FALSE		Conserved
XLOC_001568	-	2:22786128-22786442	22	6	14	0	11	0	23.2408	6.2898	14	1	11.5324	1	0	0.0023157	0.000874706	1	0.000976563	0.00063908	1	0.392598	0.198662	0	1.88557	3.80735	3.52762	0.279734	3.80735	1.92178	66.456	FALSE	TRUE	FALSE	FALSE	FALSE	FALSE	FALSE	FALSE		Cis-only
XLOC_001569	-	2:22791190-22810124	605	1571	445	739	206	333	639.122	1646.88	445	739	215.97	349.117	1	7.3669e-102	2.55302e-101	1	1.1388e-17	1.91742e-17	1	8.34508e-09	2.05566e-08	1	-1.36557	-0.731769	-0.692878	0.0388912	0.731769	0.633803	53.587	FALSE	FALSE	FALSE	TRUE	FALSE	FALSE	FALSE	FALSE	TRUE	Cis + Trans
XLOC_001570	-	2:22814294-22814474	87	385	48	137	32	167	91.9068	403.596	48	137	33.5488	175.083	1	4.41617e-48	8.108e-48	1	4.11166e-11	5.07599e-11	1	0.042456	0.0297646	0	-2.13467	-1.51307	-2.3837	0.870635	1.51307	0.621597	70.8808	FALSE	TRUE	FALSE	FALSE	FALSE	FALSE	FALSE	FALSE		Cis-only
XLOC_001571	-	2:22816623-22817348	130	211	56	82	96	110	137.332	221.191	56	82	100.646	115.324	1	1.05449e-05	5.11048e-06	1	0.0329475	0.017072	0	0.68128	0.3061	0	-0.687627	-0.550197	-0.196397	0.3538	0.550197	0.13743	80.0139	FALSE	FALSE	FALSE	FALSE	FALSE	FALSE	FALSE	TRUE		Ambiguous
XLOC_001572	Dpse\GA17700	2:22818964-22820509	21	32	10	18	17	27	22.1844	33.5456	10	18	17.8228	28.3068	1	0.177001	0.049204	0	0.184933	0.080436	0	0.814798	0.349736	0	-0.596578	-0.847997	-0.667425	0.180572	0.847997	0.251419	77.1316	TRUE	FALSE	FALSE	FALSE	FALSE	FALSE	FALSE	FALSE		Conserved
XLOC_001576	Dpse\GA18476	2:22835239-22841272	49	27	21	11	23	10	51.7636	28.3041	21	11	24.1132	10.484	0	0.00968285	0.00335659	1	0.110184	0.050575	0	1	0.400243	0	0.870927	0.932886	1.20163	0.268748	0.932886	0.0619589	93.772	FALSE	FALSE	FALSE	FALSE	FALSE	FALSE	FALSE	TRUE		Ambiguous
XLOC_001577	Dpse\GA10009	2:22844876-22846525	230	347	148	149	137	134	242.972	363.76	148	149	143.631	140.486	1	8.17371e-07	4.27295e-07	1	1	0.338032	0	0.00538532	0.00469636	1	-0.582197	-0.00971515	0.0319429	0.041658	0.00971515	0.572482	1.66871	FALSE	FALSE	TRUE	FALSE	FALSE	FALSE	FALSE	FALSE		Trans-only
XLOC_001579	Dpse\GA26335	2:22856060-22857903	175	110	105	46	63	64	184.87	115.313	105	46	66.0492	67.0976	0	6.32103e-05	2.84189e-05	1	1.76522e-06	1.53283e-06	1	0.118192	0.0721743	0	0.680956	1.19068	-0.0227201	1.2134	1.19068	0.509728	70.0233	FALSE	TRUE	FALSE	FALSE	FALSE	FALSE	FALSE	FALSE		Cis-only
XLOC_001581	-	2:22869502-22870114	22	4	19	3	14	2	23.2408	4.1932	19	3	14.6776	2.0968	0	0.000310749	0.000130138	1	0.000855446	0.00056535	1	1	0.400243	0	2.47054	2.66297	2.80735	0.14439	2.66297	0.192429	93.2609	FALSE	TRUE	FALSE	FALSE	FALSE	FALSE	FALSE	FALSE		Cis-only
XLOC_001582	Dpse\GA17792	2:22880545-22882768	971	1402	604	469	738	765	1025.76	1469.72	604	469	773.719	802.026	1	4.99744e-19	4.72535e-19	1	4.2072e-05	3.2123e-05	1	7.58115e-17	4.71762e-16	1	-0.518839	0.364961	-0.0518389	0.4168	0.364961	0.883799	29.2258	FALSE	FALSE	FALSE	TRUE	FALSE	FALSE	FALSE	FALSE	FALSE	Cis x Trans
XLOC_001585	Dpse\GA11038	2:22910038-22934304	38	38	95	50	40	22	40.1432	39.8354	95	50	41.936	23.0648	0	1	0.221836	0	0.000232466	0.000164624	1	0.0326363	0.0236478	0	0.0111046	0.925999	0.862496	0.0635029	0.925999	0.914895	50.3016	FALSE	FALSE	FALSE	FALSE	FALSE	TRUE	FALSE	FALSE		Ambiguous
XLOC_001587	Dpse\GA27439	2:22958440-22959946	817	123	593	96	554	62	863.079	128.941	593	96	580.814	65.0008	0	9.87532e-135	4.75257e-134	1	2.65015e-88	2.08922e-87	1	0.61037	0.282296	0	2.74278	2.62693	3.15955	0.53262	2.62693	0.115857	95.7759	FALSE	TRUE	FALSE	FALSE	FALSE	FALSE	FALSE	FALSE		Cis-only
XLOC_001591	Dpse\GA17968	2:23000653-23004897	40	38	18	25	4	24	42.256	39.8354	18	25	4.1936	25.1616	0	0.740653	0.17389	0	0.360378	0.146201	0	0.350704	0.180967	0	0.0851051	-0.473931	-2.58496	2.11103	0.473931	0.559036	45.8806	TRUE	FALSE	FALSE	FALSE	FALSE	FALSE	FALSE	FALSE		Conserved
XLOC_001594	Dpse\GA30196	2:23028031-23147439	1072	966	777	557	612	504	1132.46	1012.66	777	557	641.621	528.394	0	0.00955372	0.00331801	1	1.86344e-09	2.06489e-09	1	0.00161958	0.00159312	1	0.161314	0.480237	0.280108	0.200129	0.480237	0.318923	60.0927	FALSE	FALSE	FALSE	TRUE	FALSE	FALSE	FALSE	FALSE	TRUE	Cis + Trans
XLOC_001595	Dpse\GA22065	2:23151371-23153597	839	703	483	337	500	413	886.32	736.955	483	337	524.2	432.989	0	0.000194696	8.32697e-05	1	3.84562e-07	3.57115e-07	1	0.047068	0.0325285	0	0.266251	0.519275	0.275786	0.243488	0.519275	0.253024	67.2376	FALSE	TRUE	FALSE	FALSE	FALSE	FALSE	FALSE	FALSE		Cis-only
XLOC_001596	Dpse\GA30197	2:23155809-23167216	487	641	390	297	273	323	514.467	671.96	390	297	286.213	338.633	1	4.98903e-06	2.4691e-06	1	0.000439969	0.000301137	1	2.48299e-08	5.71259e-08	1	-0.385298	0.393011	-0.242633	0.635644	0.393011	0.778309	33.5528	FALSE	FALSE	FALSE	TRUE	FALSE	FALSE	FALSE	FALSE	FALSE	Cis x Trans
XLOC_001597	Dpse\GA11319	2:23167234-23168257	110	241	76	134	63	98	116.204	252.64	76	134	66.0492	102.743	1	1.08932e-12	8.0468e-13	1	7.60288e-05	5.67926e-05	1	0.270675	0.146043	0	-1.12043	-0.818162	-0.63743	0.180732	0.818162	0.302263	73.0224	FALSE	TRUE	FALSE	FALSE	FALSE	FALSE	FALSE	FALSE		Cis-only
XLOC_001598	Dpse\GA20726	2:23168405-23169900	199	357	159	194	129	206	210.224	374.243	159	194	135.244	215.97	1	1.12862e-11	7.95575e-12	1	0.0702011	0.0337526	0	0.00708523	0.00601815	0	-0.832051	-0.28703	-0.675273	0.388243	0.28703	0.545021	34.4967	FALSE	FALSE	FALSE	FALSE	FALSE	FALSE	FALSE	TRUE		Ambiguous
XLOC_001601	Dpse\GA11168	2:23333811-23337113	1147	840	738	367	652	513	1211.69	880.572	738	367	683.557	537.829	0	4.11409e-13	3.08789e-13	1	2.64661e-29	6.79302e-29	1	1.0422e-06	1.8135e-06	1	0.460509	1.00784	0.345913	0.661928	1.00784	0.547332	64.8057	FALSE	FALSE	FALSE	TRUE	FALSE	FALSE	FALSE	FALSE	TRUE	Cis + Trans
XLOC_001605	Dpse\GA16260	2:23378912-23381720	348	192	203	75	186	120	367.627	201.274	203	75	195.002	125.808	0	3.11508e-12	2.25624e-12	1	8.61902e-15	1.28635e-14	1	0.0155724	0.0122258	0	0.869086	1.43652	0.632268	0.804249	1.43652	0.567432	71.6843	FALSE	TRUE	FALSE	FALSE	FALSE	FALSE	FALSE	FALSE		Cis-only
XLOC_001606	Dpse\GA16263	2:23381944-23383564	552	300	359	130	277	155	583.133	314.49	359	130	290.407	162.502	0	1.94716e-19	1.86303e-19	1	7.61641e-26	1.73499e-25	1	0.00139877	0.00139215	1	0.89081	1.46547	0.837618	0.627854	1.46547	0.574662	71.8322	FALSE	FALSE	FALSE	TRUE	FALSE	FALSE	FALSE	FALSE	TRUE	Cis + Trans
XLOC_001607	Dpse\GA15521	2:23385380-23392010	54	114	45	63	11	105	57.0456	119.506	45	63	11.5324	110.082	1	3.41847e-06	1.71348e-06	1	0.101433	0.0469872	0	0.126462	0.0764911	0	-1.0669	-0.485427	-3.25481	2.76939	0.485427	0.581471	45.4989	FALSE	FALSE	FALSE	FALSE	FALSE	FALSE	FALSE	TRUE		Ambiguous
XLOC_001608	Dpse\GA19368	2:23397260-23404682	514	918	427	373	312	331	542.99	962.339	427	373	327.101	347.02	1	1.17794e-27	1.42196e-27	1	0.0608858	0.0297074	0	1.7354e-15	9.50863e-15	1	-0.825621	0.19506	-0.0852852	0.280346	0.19506	1.02068	16.0446	FALSE	FALSE	TRUE	FALSE	FALSE	FALSE	FALSE	FALSE		Trans-only
XLOC_001609	Dpse\GA13070	2:23431320-23432467	190	267	137	109	85	135	200.716	279.896	137	109	89.114	141.534	1	0.000302175	0.000126767	1	0.0849601	0.0400463	0	0.000406668	0.000448844	1	-0.479736	0.329848	-0.667425	0.997272	0.329848	0.809584	28.9485	FALSE	FALSE	TRUE	FALSE	FALSE	FALSE	FALSE	FALSE		Trans-only
XLOC_001610	-	2:23443216-23444121	56	197	31	88	25	75	59.1584	206.515	31	88	26.21	78.63	1	2.91808e-20	2.86195e-20	1	1.66872e-07	1.59217e-07	1	0.435251	0.215203	0	-1.80359	-1.50524	-1.58496	0.0797272	1.50524	0.298357	83.4576	FALSE	TRUE	FALSE	FALSE	FALSE	FALSE	FALSE	FALSE		Cis-only
XLOC_001611	-	2:23444313-23446790	3989	6553	1961	2254	1641	2380	4213.98	6869.51	1961	2254	1720.42	2495.19	1	8.52539e-142	4.25855e-141	1	6.81627e-06	5.61624e-06	1	1.6304e-21	1.54391e-20	1	-0.705024	-0.200898	-0.536386	0.335488	0.200898	0.504126	28.4952	FALSE	FALSE	FALSE	TRUE	FALSE	FALSE	FALSE	FALSE	TRUE	Cis + Trans
XLOC_001612	-	2:23450289-23457944	58	99	18	95	17	41	61.2712	103.782	18	95	17.8228	42.9844	1	0.00101591	0.000400883	1	7.97011e-14	1.12919e-13	1	0.000135457	0.000166445	1	-0.760271	-2.39993	-1.27009	1.12984	2.39993	1.63966	59.4102	FALSE	FALSE	FALSE	TRUE	FALSE	FALSE	FALSE	FALSE	TRUE	Cis + Trans
XLOC_001613	-	2:23462764-23465080	292	395	217	176	170	134	308.469	414.079	217	176	178.228	140.486	1	9.07115e-05	4.00988e-05	1	0.0434819	0.0218583	0	7.43702e-05	9.63673e-05	1	-0.42478	0.30212	0.343302	0.0411821	0.30212	0.726899	29.36	FALSE	FALSE	TRUE	FALSE	FALSE	FALSE	FALSE	FALSE		Trans-only
XLOC_001614	-	2:23476221-23496867	1306	217	612	84	863	162	1379.66	227.481	612	84	904.769	169.841	0	1.97714e-201	1.60899e-200	1	6.90196e-100	6.24391e-99	1	0.207086	0.11652	0	2.60049	2.86507	2.41337	0.451704	2.86507	0.264578	91.5461	FALSE	TRUE	FALSE	FALSE	FALSE	FALSE	FALSE	FALSE		Cis-only
XLOC_001615	-	2:23476221-23496867	12	15	10	10	4	8	12.6768	15.7245	10	10	4.1936	8.3872	1	0.571588	0.139346	0	1	0.338032	0	0.776722	0.337382	0	-0.310824	0	-1	1	0	0.310824	0	TRUE	FALSE	FALSE	FALSE	FALSE	FALSE	FALSE	FALSE		Conserved
XLOC_001616	-	2:23476221-23496867	2241	943	1041	599	463	291	2367.39	988.547	1041	599	485.409	305.084	0	8.13016e-129	3.66895e-128	1	6.18179e-28	1.53491e-27	1	6.16542e-07	1.12214e-06	1	1.25992	0.797342	0.669993	0.127349	0.797342	0.462575	63.2853	FALSE	FALSE	FALSE	TRUE	FALSE	FALSE	FALSE	FALSE	TRUE	Cis + Trans
XLOC_001620	Dpse\GA27443	2:23531348-23552573	36	60	7	24	15	23	38.0304	62.898	7	24	15.726	24.1132	1	0.0209787	0.00688325	0	0.00332689	0.00202248	1	0.135797	0.0814029	0	-0.725861	-1.77761	-0.616671	1.16094	1.77761	1.05175	62.8273	FALSE	FALSE	FALSE	FALSE	FALSE	TRUE	FALSE	FALSE		Ambiguous
XLOC_001621	Dpse\GA16002	2:23553510-23590788	537	469	594	398	299	262	567.287	491.653	594	398	313.472	274.681	0	0.0210789	0.00691142	0	5.26658e-10	6.08012e-10	1	0.00432053	0.00384084	1	0.206439	0.577695	0.190579	0.387116	0.577695	0.371256	60.8772	FALSE	FALSE	FALSE	FALSE	TRUE	FALSE	FALSE	FALSE		Compensatory
XLOC_001623	Dpse\GA18422,Dpse\GA27444	2:23603969-23606430	92	100	63	30	82	44	97.1888	104.83	63	30	85.9688	46.1296	1	0.622463	0.150407	0	0.000810009	0.000536768	1	0.0016825	0.00165004	1	-0.10919	1.07039	0.89812	0.172269	1.07039	1.17958	47.5735	FALSE	FALSE	FALSE	FALSE	TRUE	FALSE	FALSE	FALSE		Compensatory
XLOC_001624	Dpse\GA18411	2:23607165-23628063	71	56	42	19	39	24	75.0044	58.7048	42	19	40.8876	25.1616	0	0.165083	0.0462281	0	0.00444402	0.00264194	1	0.114706	0.0704552	0	0.353497	1.14439	0.70044	0.44395	1.14439	0.790893	59.1329	FALSE	FALSE	FALSE	FALSE	FALSE	TRUE	FALSE	FALSE		Ambiguous
XLOC_001625	Dpse\GA18398	2:23607165-23628063	583	562	310	274	192	251	615.881	589.145	310	274	201.293	263.148	0	0.453873	0.114125	0	0.147467	0.0657731	0	0.449391	0.220899	0	0.0640303	0.178092	-0.386581	0.564673	0.178092	0.114062	60.9583	TRUE	FALSE	FALSE	FALSE	FALSE	FALSE	FALSE	FALSE		Conserved
XLOC_001626	Dpse\GA27446	2:23607165-23628063	434	300	266	157	220	115	458.478	314.49	266	157	230.648	120.566	0	2.45606e-07	1.34055e-07	1	1.29678e-07	1.24943e-07	1	0.239875	0.132237	0	0.543837	0.760662	0.93587	0.175208	0.760662	0.216825	77.8181	FALSE	TRUE	FALSE	FALSE	FALSE	FALSE	FALSE	FALSE		Cis-only
XLOC_001627	Dpse\GA18382	2:23631122-23647281	855	1034	532	547	489	568	903.222	1083.94	532	547	512.668	595.491	1	5.32993e-05	2.41277e-05	1	0.669979	0.249305	0	0.0445805	0.0310541	0	-0.263135	-0.0401146	-0.216056	0.175942	0.0401146	0.223021	15.2449	FALSE	FALSE	FALSE	FALSE	FALSE	FALSE	FALSE	TRUE		Ambiguous
XLOC_001628	Dpse\GA14496	2:23650810-23663476	36	555	24	456	17	323	38.0304	581.807	24	456	17.8228	338.633	1	7.1606e-126	3.14326e-125	1	1.3589e-104	1.271e-103	1	0.433037	0.214352	0	-3.93531	-4.24793	-4.24793	8.88178e-16	4.24793	0.312613	93.1453	FALSE	TRUE	FALSE	FALSE	FALSE	FALSE	FALSE	FALSE		Cis-only
XLOC_001629	Dpse\GA12765	2:23677994-23685188	852	1912	460	687	469	1321	900.053	2004.35	460	687	491.7	1384.94	1	1.9651e-95	6.32583e-95	1	2.16422e-11	2.71431e-11	1	4.4439e-08	9.71113e-08	1	-1.15505	-0.578676	-1.49397	0.915294	0.578676	0.576376	50.0996	FALSE	FALSE	FALSE	TRUE	FALSE	FALSE	FALSE	FALSE	TRUE	Cis + Trans
XLOC_001630	Dpse\GA15539	2:23696792-23699004	103	207	56	80	54	91	108.809	216.998	56	80	56.6136	95.4044	1	1.47916e-09	9.27172e-10	1	0.0481827	0.024057	0	0.135699	0.0813629	0	-0.995882	-0.514573	-0.752907	0.238334	0.514573	0.481309	51.6701	FALSE	FALSE	FALSE	FALSE	FALSE	FALSE	FALSE	TRUE		Ambiguous
XLOC_001631	Dpse\GA14840	2:23699824-23710832	4204	2663	2677	1813	1882	1778	4441.11	2791.62	2677	1813	1973.09	1864.06	0	1.75459e-84	4.98368e-84	1	3.512e-38	1.12842e-37	1	0.0566244	0.0382015	0	0.669815	0.562238	0.0820113	0.480227	0.562238	0.107577	83.9394	FALSE	TRUE	FALSE	FALSE	FALSE	FALSE	FALSE	FALSE		Cis-only
XLOC_001632	Dpse\GA20411	2:23711359-23723173	375	113	314	47	280	72	396.15	118.458	314	47	293.552	75.4848	0	4.08233e-36	5.92547e-36	1	1.3459e-49	5.65881e-49	1	0.000215149	0.000252699	1	1.74167	2.74003	1.95936	0.780674	2.74003	0.99836	73.2944	FALSE	FALSE	FALSE	TRUE	FALSE	FALSE	FALSE	FALSE	TRUE	Cis + Trans
XLOC_001633	Dpse\GA27448	2:23711359-23723173	37	3691	7	1254	16	1682	39.0868	3869.28	7	1254	16.7744	1763.41	1	0	0	1	0	0	1	0.16922	0.0981514	0	-6.62924	-7.48497	-6.71596	0.769005	7.48497	0.855729	89.7403	FALSE	TRUE	FALSE	FALSE	FALSE	FALSE	FALSE	FALSE		Cis-only
XLOC_001634	Dpse\GA27449	2:23723320-23725218	245	1503	149	677	127	891	258.818	1575.59	149	677	133.147	934.124	1	1.75916e-230	1.74545e-229	1	4.23881e-81	2.98931e-80	1	0.010478	0.008609	0	-2.60589	-2.18384	-2.8106	0.626753	2.18384	0.422043	83.8042	FALSE	TRUE	FALSE	FALSE	FALSE	FALSE	FALSE	FALSE		Cis-only
XLOC_001636	-	2:23735424-23740099	11	18	18	10	15	2	11.6204	18.8694	18	10	15.726	2.0968	1	0.200488	0.0551092	0	0.184933	0.080436	0	0.0692058	0.0454004	0	-0.699389	0.847997	2.90689	2.05889	0.847997	1.54739	35.4013	TRUE	FALSE	FALSE	FALSE	FALSE	FALSE	FALSE	FALSE		Conserved
XLOC_001652	Dpse\GA13768,Dpse\GA27456	2:23923395-23934028	2378	737	1519	345	1264	337	2512.12	772.597	1519	345	1325.18	353.311	0	7.43151e-213	6.56414e-212	1	2.79546e-175	6.63511e-174	1	2.41728e-05	3.38573e-05	1	1.70112	2.13845	1.90718	0.231278	2.13845	0.437337	83.0213	FALSE	FALSE	FALSE	TRUE	FALSE	FALSE	FALSE	FALSE	TRUE	Cis + Trans
XLOC_001653	Dpse\GA14150	2:24017219-24018877	510	406	236	167	216	185	538.764	425.61	236	167	226.454	193.954	0	0.000269105	0.000113321	1	0.000686954	0.000459082	1	0.369762	0.188944	0	0.340122	0.498939	0.223506	0.275433	0.498939	0.158817	75.8548	FALSE	TRUE	FALSE	FALSE	FALSE	FALSE	FALSE	FALSE		Cis-only
XLOC_001654	Dpse\GA20891	2:24020963-24022568	175	150	78	78	85	67	184.87	157.245	78	78	89.114	70.2428	0	0.144182	0.0408328	0	1	0.338032	0	0.438999	0.216688	0	0.233497	0	0.343302	0.343302	0	0.233497	0	TRUE	FALSE	FALSE	FALSE	FALSE	FALSE	FALSE	FALSE		Conserved
XLOC_001655	Dpse\GA20899	2:24022619-24026630	555	515	346	276	264	299	586.302	539.875	346	276	276.778	313.472	0	0.16129	0.0452533	0	0.0056207	0.00329707	1	0.160955	0.0941307	0	0.11902	0.326104	-0.179608	0.505711	0.326104	0.207084	61.1612	FALSE	FALSE	FALSE	FALSE	FALSE	TRUE	FALSE	FALSE		Ambiguous
XLOC_001656	Dpse\GA14152	2:24026780-24032496	1222	3693	786	1467	630	1782	1290.92	3871.37	786	1467	660.492	1868.25	1	1.22504e-295	1.79245e-294	1	2.98164e-47	1.19664e-46	1	8.34243e-18	5.70776e-17	1	-1.58444	-0.900268	-1.50007	0.599806	0.900268	0.684177	56.8191	FALSE	FALSE	FALSE	TRUE	FALSE	FALSE	FALSE	FALSE	TRUE	Cis + Trans
XLOC_001657	Dpse\GA20947	2:24042215-24061886	92	74	51	27	61	37	97.1888	77.5742	51	27	63.9524	38.7908	0	0.149549	0.042262	0	0.00877171	0.0049877	1	0.1672	0.097217	0	0.325213	0.917538	0.721284	0.196254	0.917538	0.592325	60.7696	FALSE	FALSE	FALSE	FALSE	FALSE	TRUE	FALSE	FALSE		Ambiguous
XLOC_001658	Dpse\GA20969	2:24062865-24066400	24	27	24	9	4	15	25.3536	28.3041	24	9	4.1936	15.726	1	0.783846	0.18264	0	0.013531	0.00744643	0	0.02564	0.0190918	0	-0.15882	1.41504	-1.90689	3.32193	1.41504	1.57386	47.3432	TRUE	FALSE	FALSE	FALSE	FALSE	FALSE	FALSE	FALSE		Conserved
XLOC_001659	Dpse\GA26295,Dpse\GA30203	2:24069169-24135391	574	720	478	364	328	350	606.374	754.776	478	364	343.875	366.94	1	5.93294e-05	2.67571e-05	1	9.62991e-05	7.10923e-05	1	2.48119e-08	5.71259e-08	1	-0.315842	0.393072	-0.0936591	0.486731	0.393072	0.708914	35.6694	FALSE	FALSE	FALSE	TRUE	FALSE	FALSE	FALSE	FALSE	FALSE	Cis x Trans
XLOC_001660	Dpse\GA22021	2:24135819-24138884	67	667	41	315	21	334	70.7788	699.216	41	315	22.0164	350.166	1	2.42185e-131	1.11731e-130	1	1.73329e-53	7.84012e-53	1	0.239744	0.132192	0	-3.30435	-2.94166	-3.99139	1.04973	2.94166	0.362693	89.0238	FALSE	TRUE	FALSE	FALSE	FALSE	FALSE	FALSE	FALSE		Cis-only
XLOC_001664	Dpse\GA10720	2:24217045-24217738	89	169	69	75	84	145	94.0196	177.163	69	75	88.0656	152.018	1	5.19725e-07	2.76586e-07	1	0.67707	0.251508	0	0.0111506	0.00910155	0	-0.914041	-0.120294	-0.787592	0.667297	0.120294	0.793747	13.1607	FALSE	FALSE	FALSE	FALSE	FALSE	FALSE	FALSE	TRUE		Ambiguous
XLOC_001665	Dpse\GA15452	2:24217830-24238966	230	266	143	121	158	125	242.972	278.848	143	121	165.647	131.05	1	0.114666	0.0331544	0	0.196103	0.0848763	0	0.0494992	0.0340001	0	-0.198688	0.241008	0.337996	0.0969884	0.241008	0.439696	35.4057	TRUE	FALSE	FALSE	FALSE	FALSE	FALSE	FALSE	FALSE		Conserved
XLOC_001667	Dpse\GA10316	2:24239824-24241532	362	413	279	163	206	219	382.417	432.948	279	163	215.97	229.6	1	0.0798092	0.023754	0	3.78558e-08	3.81383e-08	1	3.56394e-08	7.89378e-08	1	-0.179048	0.775393	-0.0882865	0.86368	0.775393	0.954441	44.8247	FALSE	FALSE	FALSE	FALSE	TRUE	FALSE	FALSE	FALSE		Compensatory
XLOC_001668	Dpse\GA17656,Dpse\GA27462	2:24241598-24252797	999	1544	569	638	636	842	1055.34	1618.58	569	638	666.782	882.753	1	1.02653e-27	1.24333e-27	1	0.0502684	0.0249572	0	7.95747e-06	1.22772e-05	1	-0.617012	-0.165128	-0.404793	0.239666	0.165128	0.451884	26.7625	FALSE	FALSE	TRUE	FALSE	FALSE	FALSE	FALSE	FALSE		Trans-only
XLOC_001669	Dpse\GA22003	2:24254234-24256422	1014	1004	772	451	685	401	1071.19	1052.49	772	451	718.154	420.408	0	0.696059	0.164755	0	3.47358e-20	6.4978e-20	1	1.09871e-12	4.36409e-12	1	0.0254029	0.775473	0.772502	0.00297166	0.775473	0.75007	50.8326	FALSE	FALSE	FALSE	FALSE	TRUE	FALSE	FALSE	FALSE		Compensatory
XLOC_001670	-	2:24260603-24261165	5	18	1	3	6	3	5.282	18.8694	1	3	6.2904	3.1452	1	0.00661075	0.00235	1	0.625	0.235225	0	1	0.400243	0	-1.83689	-1.58496	1	2.58496	1.58496	0.25193	86.285	FALSE	FALSE	FALSE	FALSE	FALSE	FALSE	FALSE	TRUE		Ambiguous
XLOC_001671	Dpse\GA30209	2:24261259-24469009	11006	8939	5274	3913	4783	4312	11626.7	9370.75	5274	3913	5014.5	4520.7	0	9.35605e-55	1.87976e-54	1	7.39546e-46	2.84893e-45	1	0.00105311	0.00107222	1	0.311209	0.430622	0.149559	0.281064	0.430622	0.119413	78.2899	FALSE	FALSE	FALSE	TRUE	FALSE	FALSE	FALSE	FALSE	TRUE	Cis + Trans
XLOC_001672	Dpse\GA16298	2:24487420-24501887	915	535	953	512	663	452	966.606	560.841	953	512	695.089	473.877	0	1.43433e-25	1.65032e-25	1	4.94797e-31	1.33357e-30	1	0.321698	0.168595	0	0.785337	0.896332	0.552686	0.343646	0.896332	0.110995	88.9812	FALSE	TRUE	FALSE	FALSE	FALSE	FALSE	FALSE	FALSE		Cis-only
XLOC_001673	Dpse\GA16297	2:24505053-24529350	1121	1446	940	1751	570	1283	1184.22	1515.84	940	1751	597.588	1345.1	1	1.79507e-10	1.18682e-10	1	8.58024e-56	4.07303e-55	1	2.16928e-11	7.37272e-11	1	-0.356177	-0.897446	-1.17049	0.273041	0.897446	0.54127	62.3783	FALSE	FALSE	FALSE	TRUE	FALSE	FALSE	FALSE	FALSE	TRUE	Cis + Trans
XLOC_001674	Dpse\GA22047	2:24534333-24535032	1893	1057	1040	391	939	501	1999.77	1108.05	1040	391	984.448	525.248	0	3.58408e-58	7.56831e-58	1	3.71236e-68	2.1736e-67	1	2.46775e-08	5.69759e-08	1	0.851804	1.41134	0.906315	0.505028	1.41134	0.559539	71.6097	FALSE	FALSE	FALSE	TRUE	FALSE	FALSE	FALSE	FALSE	TRUE	Cis + Trans
XLOC_001675	Dpse\GA22048	2:24535039-24541649	2279	2623	1413	1125	1137	1165	2407.54	2749.69	1413	1125	1192.03	1221.39	1	1.89708e-06	9.69002e-07	1	1.1787e-08	1.24104e-08	1	1.3437e-13	6.03415e-13	1	-0.191712	0.328836	-0.0350977	0.363934	0.328836	0.520549	38.7146	FALSE	FALSE	FALSE	TRUE	FALSE	FALSE	FALSE	FALSE	FALSE	Cis x Trans
XLOC_001676	Dpse\GA22050	2:24542635-24550749	451	451	427	303	265	296	476.436	472.783	427	303	277.826	310.326	0	0.896698	0.203692	0	5.04779e-06	4.22375e-06	1	0.000782273	0.000817393	1	0.0111046	0.494918	-0.159605	0.654523	0.494918	0.483814	50.5673	FALSE	FALSE	FALSE	FALSE	TRUE	FALSE	FALSE	FALSE		Compensatory
XLOC_001681	-	2:24709393-24710464	1035	32	645	24	378	30	1093.37	33.5456	645	24	396.295	31.452	0	0	0	1	5.81557e-158	1.13602e-156	1	0.581058	0.271138	0	5.02652	4.74819	3.65535	1.09284	4.74819	0.278327	94.4628	FALSE	TRUE	FALSE	FALSE	FALSE	FALSE	FALSE	FALSE		Cis-only
XLOC_001682	Dpse\GA17208	2:24713314-24721923	832	495	486	184	528	325	878.925	518.909	486	184	553.555	340.73	0	3.46621e-22	3.63585e-22	1	2.46751e-32	6.93842e-32	1	1.25857e-05	1.85631e-05	1	0.76026	1.40125	0.700098	0.701152	1.40125	0.640991	68.6134	FALSE	FALSE	FALSE	TRUE	FALSE	FALSE	FALSE	FALSE	TRUE	Cis + Trans
XLOC_001683	Dpse\GA22074	2:24725053-24727637	456	618	258	308	268	301	481.718	647.849	258	308	280.971	315.568	1	7.45989e-07	3.91533e-07	1	0.0393404	0.0200226	0	0.25387	0.138636	0	-0.427468	-0.255559	-0.16753	0.0880288	0.255559	0.171909	59.7844	FALSE	FALSE	FALSE	FALSE	FALSE	FALSE	FALSE	TRUE		Ambiguous
XLOC_001684	Dpse\GA22076	2:24729249-24732493	86	3604	65	1637	85	1639	90.8504	3778.07	65	1637	89.114	1718.33	1	0	0	1	0	0	1	0.00346676	0.0031503	1	-5.37801	-4.65447	-4.26921	0.385262	4.65447	0.723543	86.5463	FALSE	FALSE	FALSE	TRUE	FALSE	FALSE	FALSE	FALSE	TRUE	Cis + Trans
XLOC_001685	Dpse\GA27468	2:24733068-24741219	673	1018	412	369	507	465	710.957	1067.17	412	369	531.539	487.506	1	1.98048e-17	1.76222e-17	1	0.132818	0.0598198	0	2.29389e-09	6.13014e-09	1	-0.585955	0.159024	0.124755	0.0342685	0.159024	0.744978	17.5911	FALSE	FALSE	TRUE	FALSE	FALSE	FALSE	FALSE	FALSE		Trans-only
XLOC_001686	-	2:24742585-24743081	64	79	52	40	53	36	67.6096	82.8157	52	40	55.5652	37.7424	1	0.220545	0.060075	0	0.251322	0.105769	0	0.0873153	0.0556736	0	-0.292676	0.378512	0.557995	0.179484	0.378512	0.671188	36.059	TRUE	FALSE	FALSE	FALSE	FALSE	FALSE	FALSE	FALSE		Conserved
XLOC_001688	Dpse\GA22024,Dpse\GA22028	2:24782156-24803180	1515	2454	1003	1165	840	1552	1600.45	2572.53	1003	1165	880.656	1627.12	1	1.57189e-51	3.02393e-51	1	0.000541722	0.000365903	1	1.37576e-09	3.7889e-09	1	-0.684713	-0.216008	-0.885667	0.669659	0.216008	0.468705	31.5473	FALSE	FALSE	FALSE	TRUE	FALSE	FALSE	FALSE	FALSE	TRUE	Cis + Trans
XLOC_001689	Dpse\GA22029	2:24804311-24807448	314	430	164	140	190	196	331.71	450.769	164	140	199.196	205.486	1	2.0147e-05	9.48788e-06	1	0.187033	0.0813332	0	0.000686217	0.000723472	1	-0.442468	0.228269	-0.0448542	0.273123	0.228269	0.670737	25.3913	FALSE	FALSE	TRUE	FALSE	FALSE	FALSE	FALSE	FALSE		Trans-only
XLOC_001696	Dpse\GA14814	2:24882239-24892337	471	300	251	205	204	133	497.564	314.49	251	205	213.874	139.437	0	1.12544e-10	7.54419e-11	1	0.0349751	0.0180421	0	0.032144	0.0233688	0	0.661869	0.292063	0.617143	0.325079	0.292063	0.369806	44.1271	FALSE	FALSE	FALSE	FALSE	FALSE	FALSE	FALSE	TRUE		Ambiguous
XLOC_001697	Dpse\GA13140	2:24882239-24892337	3153	1220	1884	470	1699	539	3330.83	1278.93	1884	470	1781.23	565.088	0	7.9913e-208	6.80948e-207	1	1.61432e-199	4.56837e-198	1	7.76012e-13	3.15178e-12	1	1.38095	2.00307	1.65633	0.346738	2.00307	0.622118	76.3019	FALSE	FALSE	FALSE	TRUE	FALSE	FALSE	FALSE	FALSE	TRUE	Cis + Trans
XLOC_001698	Dpse\GA16293	2:24894783-24896460	461	323	225	164	163	121	487	338.601	225	164	170.889	126.856	0	2.3896e-07	1.30575e-07	1	0.00230718	0.00143055	1	0.754977	0.330279	0	0.524337	0.456229	0.429865	0.0263643	0.456229	0.068108	87.0107	FALSE	TRUE	FALSE	FALSE	FALSE	FALSE	FALSE	FALSE		Cis-only
XLOC_001699	Dpse\GA13134	2:24897558-24906920	135	129	52	45	73	55	142.614	135.231	52	45	76.5332	57.662	0	0.71854	0.169385	0	0.54261	0.208773	0	0.724893	0.320816	0	0.0766929	0.208587	0.408465	0.199878	0.208587	0.131894	61.2625	TRUE	FALSE	FALSE	FALSE	FALSE	FALSE	FALSE	FALSE		Conserved
XLOC_001700	-	2:24934729-24935357	5	47	2	18	3	21	5.282	49.2701	2	18	3.1452	22.0164	1	3.89139e-10	2.51765e-10	1	0.000402451	0.000276659	1	1	0.400243	0	-3.22156	-3.16993	-2.80735	0.36257	3.16993	0.0516312	98.3973	FALSE	TRUE	FALSE	FALSE	FALSE	FALSE	FALSE	FALSE		Cis-only
XLOC_001701	-	2:24957895-24959505	1096	189	793	126	526	89	1157.81	198.129	793	126	551.458	93.3076	0	5.42936e-165	3.23661e-164	1	6.73671e-119	7.7048e-118	1	0.582338	0.27159	0	2.54689	2.6539	2.56319	0.0907116	2.6539	0.107003	96.1243	FALSE	TRUE	FALSE	FALSE	FALSE	FALSE	FALSE	FALSE		Cis-only
XLOC_001703	-	2:24996103-24996745	23	131	3	33	6	54	24.2972	137.327	3	33	6.2904	56.6136	1	2.01722e-20	1.9919e-20	1	2.27214e-07	2.14793e-07	1	0.423764	0.21092	0	-2.49876	-3.45943	-3.16993	0.289507	3.45943	0.960675	78.2658	FALSE	TRUE	FALSE	FALSE	FALSE	FALSE	FALSE	FALSE		Cis-only
XLOC_001707	-	2:25063433-25064659	53	314	52	133	21	113	55.9892	329.166	52	133	22.0164	118.469	1	6.59783e-49	1.21907e-48	1	2.26754e-09	2.49888e-09	1	0.000158279	0.000191251	1	-2.5556	-1.35484	-2.42786	1.07302	1.35484	1.20075	53.0148	FALSE	FALSE	FALSE	TRUE	FALSE	FALSE	FALSE	FALSE	TRUE	Cis + Trans
XLOC_001708	-	2:25065673-25067272	170	295	86	235	48	141	179.588	309.248	86	235	50.3232	147.824	1	4.26878e-09	2.61689e-09	1	3.8571e-17	6.37853e-17	1	0.00361247	0.00326695	1	-0.784076	-1.45025	-1.55459	0.104337	1.45025	0.666177	68.5236	FALSE	FALSE	FALSE	TRUE	FALSE	FALSE	FALSE	FALSE	TRUE	Cis + Trans
XLOC_001709	Dpse\GA30211	2:25074377-25099792	248	326	168	103	113	202	261.987	341.746	168	103	118.469	211.777	1	0.00110548	0.000434923	1	9.42465e-05	6.96468e-05	1	4.11559e-07	7.74402e-07	1	-0.383427	0.705817	-0.838033	1.54385	0.705817	1.08924	39.3199	FALSE	FALSE	FALSE	TRUE	FALSE	FALSE	FALSE	FALSE	FALSE	Cis x Trans
XLOC_001710	Dpse\GA26263	2:25117619-25127093	26	14	41	1	23	3	27.4664	14.6762	41	1	24.1132	3.1452	0	0.0435585	0.013634	0	1.95541e-11	2.46644e-11	1	0.000134982	0.000165939	1	0.904189	5.35755	2.9386	2.41895	5.35755	4.45336	54.6081	FALSE	FALSE	FALSE	FALSE	TRUE	FALSE	FALSE	FALSE		Compensatory
XLOC_001714	Dpse\GA27480	2:25145578-25156740	860	1364	623	600	538	539	908.504	1429.88	623	600	564.039	565.088	1	2.76871e-27	3.31465e-27	1	0.52931	0.204333	0	5.67887e-12	2.08166e-11	1	-0.654331	0.0542697	-0.0026791	0.0569488	0.0542697	0.7086	7.11388	FALSE	FALSE	TRUE	FALSE	FALSE	FALSE	FALSE	FALSE		Trans-only
XLOC_001715	Dpse\GA30214	2:25161336-25177567	156	238	150	101	116	143	164.798	249.495	150	101	121.614	149.921	1	2.77029e-05	1.2887e-05	1	0.00238099	0.00147342	1	6.58583e-07	1.19118e-06	1	-0.598311	0.570607	-0.30189	0.872498	0.570607	1.16892	32.8025	FALSE	FALSE	FALSE	TRUE	FALSE	FALSE	FALSE	FALSE	FALSE	Cis x Trans
XLOC_001716	Dpse\GA30215	2:25185083-25194094	136	173	74	68	109	92	143.67	181.356	74	68	114.276	96.4528	1	0.0348817	0.0110616	0	0.674935	0.250895	0	0.130947	0.0788032	0	-0.336061	0.121991	0.244622	0.122632	0.121991	0.458051	21.0313	TRUE	FALSE	FALSE	FALSE	FALSE	FALSE	FALSE	FALSE		Conserved
XLOC_001717	-	2:25185083-25194094	44	49	7	11	21	22	46.4816	51.3667	7	11	22.0164	23.0648	1	0.684859	0.162769	0	0.480682	0.187628	0	0.610074	0.282209	0	-0.144174	-0.652077	-0.0671142	0.584963	0.652077	0.507903	56.2145	TRUE	FALSE	FALSE	FALSE	FALSE	FALSE	FALSE	FALSE		Conserved
XLOC_001718	Dpse\GA25584	2:25202362-25211529	503	706	390	350	343	360	531.369	740.1	390	350	359.601	377.424	1	5.00257e-09	3.05638e-09	1	0.151618	0.0673932	0	2.19952e-06	3.6803e-06	1	-0.478005	0.156119	-0.0697883	0.225908	0.156119	0.634124	19.7558	FALSE	FALSE	TRUE	FALSE	FALSE	FALSE	FALSE	FALSE		Trans-only
XLOC_001720	Dpse\GA30216,Dpse\GA30216-RB	2:25260515-25265522	1700	611	901	300	995	360	1795.88	640.511	901	300	1043.16	377.424	0	5.05064e-126	2.24425e-125	1	3.56047e-70	2.18311e-69	1	0.398164	0.200934	0	1.4874	1.58656	1.4667	0.119865	1.58656	0.0991696	94.1171	FALSE	TRUE	FALSE	FALSE	FALSE	FALSE	FALSE	FALSE		Cis-only
XLOC_001721	-	2:25268610-25271111	2856	746	980	381	1574	735	3017.08	782.032	980	381	1650.18	770.574	0	6.60386e-307	1.02864e-305	1	4.37209e-61	2.2815e-60	1	3.25093e-08	7.27368e-08	1	1.94785	1.36299	1.09862	0.264371	1.36299	0.584862	69.974	FALSE	FALSE	FALSE	TRUE	FALSE	FALSE	FALSE	FALSE	TRUE	Cis + Trans
XLOC_001722	Dpse\GA30217	2:25273341-25296409	131	421	131	210	115	220	138.388	441.334	131	210	120.566	230.648	1	7.02005e-38	1.05053e-37	1	2.21874e-05	1.74289e-05	1	4.31635e-06	6.91247e-06	1	-1.67315	-0.680823	-0.93587	0.255047	0.680823	0.992326	40.6911	FALSE	FALSE	FALSE	TRUE	FALSE	FALSE	FALSE	FALSE	TRUE	Cis + Trans
XLOC_001723	-	2:25300391-25301512	22	11	14	2	9	8	23.2408	11.5313	14	2	9.4356	8.3872	0	0.0576127	0.0176219	0	0.00418091	0.00250101	1	0.176418	0.101772	0	1.0111	2.80735	0.169925	2.63743	2.80735	1.79625	60.9817	FALSE	FALSE	FALSE	FALSE	FALSE	TRUE	FALSE	FALSE		Ambiguous
XLOC_001725	Dpse\GA19931	2:25318121-25351580	66	135	30	50	30	63	69.7224	141.52	30	50	31.452	66.0492	1	5.58946e-07	2.9637e-07	1	0.0329926	0.0170914	0	0.491378	0.237474	0	-1.02132	-0.736966	-1.07039	0.333424	0.736966	0.284351	72.1584	FALSE	FALSE	FALSE	FALSE	FALSE	FALSE	FALSE	TRUE		Ambiguous
XLOC_001726	-	2:25352934-25354600	58	48	41	29	43	44	61.2712	50.3184	41	29	45.0812	46.1296	0	0.342581	0.0887126	0	0.188216	0.0817672	0	0.647814	0.294635	0	0.284123	0.499571	-0.0331669	0.532738	0.499571	0.215448	69.8682	TRUE	FALSE	FALSE	FALSE	FALSE	FALSE	FALSE	FALSE		Conserved
XLOC_001727	Dpse\GA27485	2:25410472-25419598	2142	1794	1636	924	1633	1066	2262.81	1880.65	1636	924	1712.04	1117.59	0	2.86949e-09	1.77486e-09	1	2.00988e-45	7.66236e-45	1	6.47726e-14	3.05025e-13	1	0.266883	0.824208	0.615317	0.208891	0.824208	0.557325	59.659	FALSE	FALSE	FALSE	TRUE	FALSE	FALSE	FALSE	FALSE	TRUE	Cis + Trans
XLOC_001728	Dpse\GA19994	2:25420646-25431320	506	695	372	358	289	385	534.538	728.568	372	358	302.988	403.634	1	4.51821e-08	2.59415e-08	1	0.630439	0.236579	0	0.000224278	0.000261918	1	-0.446771	0.055343	-0.413789	0.469132	0.055343	0.502114	9.92777	FALSE	FALSE	TRUE	FALSE	FALSE	FALSE	FALSE	FALSE		Trans-only
XLOC_001729	Dpse\GA19990	2:25420646-25431320	682	958	620	317	699	421	720.465	1004.27	620	317	732.832	441.376	1	8.4361e-12	5.99335e-12	1	2.42792e-23	5.06547e-23	1	1.22693e-33	3.02518e-32	1	-0.479149	0.967785	0.731472	0.236313	0.967785	1.44693	40.0786	FALSE	FALSE	FALSE	TRUE	FALSE	FALSE	FALSE	FALSE	FALSE	Cis x Trans
XLOC_001730	Dpse\GA19987	2:25431510-25434491	655	721	485	225	299	288	691.942	755.824	485	225	313.472	301.939	1	0.0924446	0.0271686	0	8.17897e-23	1.68256e-22	1	1.32759e-19	1.09112e-18	1	-0.1274	1.10806	0.0540767	1.05398	1.10806	1.23546	47.2819	FALSE	FALSE	FALSE	FALSE	TRUE	FALSE	FALSE	FALSE		Compensatory
XLOC_001731	-	2:25444347-25473368	20	25	17	11	10	3	21.128	26.2075	17	11	10.484	3.1452	1	0.560065	0.136883	0	0.344928	0.140502	0	0.234232	0.129508	0	-0.310824	0.628031	1.73697	1.10893	0.628031	0.938855	40.0815	TRUE	FALSE	FALSE	FALSE	FALSE	FALSE	FALSE	FALSE		Conserved
XLOC_001732	Dpse\GA19985	2:25488075-25490083	207	226	169	107	110	82	218.675	236.916	169	107	115.324	85.9688	1	0.398777	0.101523	0	0.000227936	0.000161676	1	0.000580619	0.000620146	1	-0.115587	0.659412	0.423808	0.235605	0.659412	0.775	45.9709	FALSE	FALSE	FALSE	FALSE	TRUE	FALSE	FALSE	FALSE		Compensatory
XLOC_001733	Dpse\GA19977	2:25490685-25492824	1256	609	802	224	778	260	1326.84	638.415	802	224	815.655	272.584	0	1.88963e-55	3.84452e-55	1	7.92168e-77	5.25103e-76	1	8.35617e-10	2.37904e-09	1	1.05543	1.8401	1.58126	0.258845	1.8401	0.784677	70.1051	FALSE	FALSE	FALSE	TRUE	FALSE	FALSE	FALSE	FALSE	TRUE	Cis + Trans
XLOC_001734	Dpse\GA14165,Dpse\GA21019	2:25492841-25497719	5740	5109	3168	2254	3984	3059	6063.74	5355.76	3168	2254	4176.83	3207.06	0	3.41222e-11	2.36164e-11	1	1.82963e-35	5.55521e-35	1	8.19943e-11	2.60388e-10	1	0.179114	0.491085	0.381158	0.109927	0.491085	0.31197	61.1521	FALSE	FALSE	FALSE	TRUE	FALSE	FALSE	FALSE	FALSE	TRUE	Cis + Trans
XLOC_001735	Dpse\GA21790	2:25499353-25503555	117	170	59	95	87	79	123.599	178.211	59	95	91.2108	82.8236	1	0.00180801	0.000692507	1	0.0046375	0.00274807	1	0.613985	0.283616	0	-0.527922	-0.687213	0.139163	0.826375	0.687213	0.159291	81.1825	FALSE	TRUE	FALSE	FALSE	FALSE	FALSE	FALSE	FALSE		Cis-only
XLOC_001736	Dpse\GA19186	2:25503603-25504804	1205	1707	723	786	559	809	1272.96	1789.45	723	786	586.056	848.156	1	7.59031e-21	7.60916e-21	1	0.110447	0.0506849	0	5.60824e-05	7.3991e-05	1	-0.491325	-0.120534	-0.533291	0.412758	0.120534	0.370792	24.5324	FALSE	FALSE	TRUE	FALSE	FALSE	FALSE	FALSE	FALSE		Trans-only
XLOC_001737	Dpse\Snmp1	2:25508851-25565551	74	36	75	12	22	13	78.1736	37.7388	75	12	23.0648	13.6292	0	0.000165524	7.1362e-05	1	2.71355e-12	3.55686e-12	1	0.00183176	0.00177906	1	1.05063	2.64386	0.758992	1.88486	2.64386	1.59322	62.3981	FALSE	FALSE	FALSE	TRUE	FALSE	FALSE	FALSE	FALSE	TRUE	Cis + Trans
XLOC_001738	Dpse\GA10580	2:25508851-25565551	241	208	154	113	149	104	254.592	218.046	154	113	156.212	109.034	0	0.10708	0.0311224	0	0.0142142	0.00779328	0	0.355685	0.183067	0	0.223554	0.446608	0.518729	0.0721212	0.446608	0.223053	66.6916	TRUE	FALSE	FALSE	FALSE	FALSE	FALSE	FALSE	FALSE		Conserved
XLOC_001740	Dpse\GA18779	2:25574348-25578052	2549	2990	1370	1447	1513	1900	2692.76	3134.42	1370	1447	1586.23	1991.96	1	6.91476e-09	4.1736e-09	1	0.152153	0.0676035	0	0.0364299	0.0260499	0	-0.21911	-0.078889	-0.328587	0.249698	0.078889	0.140221	36.0044	FALSE	FALSE	FALSE	FALSE	FALSE	FALSE	FALSE	TRUE		Ambiguous
XLOC_001741	Dpse\GA18783	2:25578750-25579794	69	99	56	25	46	36	72.8916	103.782	56	25	48.2264	37.7424	1	0.0191962	0.00634583	0	0.000752126	0.00049946	1	4.94e-05	6.58432e-05	1	-0.509728	1.1635	0.353637	0.809862	1.1635	1.67323	41.0156	FALSE	FALSE	FALSE	FALSE	TRUE	FALSE	FALSE	FALSE		Compensatory
XLOC_001742	Dpse\GA14404	2:25580498-25605959	2237	4980	1601	2157	1218	2274	2363.17	5220.53	1601	2157	1276.95	2384.06	1	8.85637e-242	9.94518e-241	1	1.19188e-19	2.17789e-19	1	6.71076e-33	1.566e-31	1	-1.14348	-0.430053	-0.900718	0.470665	0.430053	0.713423	37.6093	FALSE	FALSE	FALSE	TRUE	FALSE	FALSE	FALSE	FALSE	TRUE	Cis + Trans
XLOC_001744	Dpse\GA10624	2:25681493-25683497	971	1356	546	541	390	457	1025.76	1421.49	546	541	408.876	479.119	1	1.03468e-15	8.63379e-16	1	0.903442	0.317752	0	5.33744e-06	8.40859e-06	1	-0.470709	0.0132724	-0.22872	0.241992	0.0132724	0.483982	2.66913	FALSE	FALSE	TRUE	FALSE	FALSE	FALSE	FALSE	FALSE		Trans-only
XLOC_001745	Dpse\GA27488	2:25692051-25706035	17	33	7	4	12	22	17.9588	34.5939	7	4	12.5808	23.0648	1	0.0175332	0.00583872	0	0.548828	0.210725	0	0.0923056	0.0584278	0	-0.945827	0.807355	-0.874469	1.68182	0.807355	1.75318	31.5307	TRUE	FALSE	FALSE	FALSE	FALSE	FALSE	FALSE	FALSE		Conserved
XLOC_001747	Dpse\GA27489	2:25730553-25733143	77	32	52	24	47	14	81.3428	33.5456	52	24	49.2748	14.6776	0	8.00432e-06	3.91193e-06	1	0.00176187	0.00110926	1	0.872408	0.368392	0	1.27789	1.11548	1.74723	0.631757	1.11548	0.162414	87.2905	FALSE	TRUE	FALSE	FALSE	FALSE	FALSE	FALSE	FALSE		Cis-only
XLOC_001748	Dpse\GA27490	2:25733189-25738810	750	721	501	404	391	386	792.3	755.824	501	404	409.924	404.682	0	0.347011	0.0896997	0	0.00140385	0.000897682	1	0.0488571	0.0336032	0	0.0679959	0.310455	0.0185678	0.291888	0.310455	0.242459	56.1489	FALSE	FALSE	FALSE	FALSE	FALSE	TRUE	FALSE	FALSE		Ambiguous
XLOC_001749	Dpse\GA19970,Dpse\GA30220	2:25739727-25766179	3758	3462	2777	1977	1827	1800	3969.95	3629.21	2777	1977	1915.43	1887.12	0	9.58229e-05	4.22037e-05	1	3.43426e-31	9.34724e-31	1	2.00119e-11	6.83697e-11	1	0.129464	0.490214	0.0214797	0.468735	0.490214	0.36075	57.6069	FALSE	FALSE	FALSE	TRUE	FALSE	FALSE	FALSE	FALSE	TRUE	Cis + Trans
XLOC_001750	Dpse\GA14479	2:25766397-25771774	520	741	399	491	287	397	549.328	776.79	399	491	300.891	416.215	1	4.13593e-10	2.67109e-10	1	0.00226787	0.00140657	1	0.114962	0.0705426	0	-0.499857	-0.299334	-0.468088	0.168754	0.299334	0.200523	59.8839	FALSE	TRUE	FALSE	FALSE	FALSE	FALSE	FALSE	FALSE		Cis-only
XLOC_001751	Dpse\GA19962	2:25774028-25784617	224	276	196	152	141	123	236.634	289.331	196	152	147.824	128.953	1	0.023149	0.00755258	0	0.0210306	0.0112538	0	0.00117007	0.00118027	1	-0.290065	0.366782	0.197037	0.169745	0.366782	0.656847	35.8315	FALSE	FALSE	FALSE	FALSE	FALSE	FALSE	TRUE	FALSE		Ambiguous
XLOC_001752	Dpse\GA14470	2:25787276-25799920	3061	4939	2392	1717	1605	1568	3233.64	5177.55	2392	1717	1682.68	1643.89	1	1.32069e-100	4.49097e-100	1	5.76098e-26	1.31914e-25	1	9.79328e-97	6.39889e-94	1	-0.679111	0.478327	0.0336477	0.44468	0.478327	1.15744	29.2418	FALSE	FALSE	FALSE	TRUE	FALSE	FALSE	FALSE	FALSE	FALSE	Cis x Trans
XLOC_001753	Dpse\GA19959	2:25800183-25807960	1386	1533	941	795	892	1039	1464.17	1607.04	941	795	935.173	1089.29	1	0.0103833	0.00358207	1	0.000497735	0.000338158	1	1.52012e-05	2.2059e-05	1	-0.134326	0.24324	-0.22008	0.46332	0.24324	0.377566	39.1813	FALSE	FALSE	FALSE	TRUE	FALSE	FALSE	FALSE	FALSE	FALSE	Cis x Trans
XLOC_001754	Dpse\GA19957	2:25808054-25813941	660	473	526	298	278	174	697.224	495.846	526	298	291.455	182.422	0	4.57252e-09	2.79835e-09	1	1.74092e-15	2.67234e-15	1	0.0159039	0.0124524	0	0.49173	0.81975	0.675998	0.143753	0.81975	0.32802	71.4211	FALSE	TRUE	FALSE	FALSE	FALSE	FALSE	FALSE	FALSE		Cis-only
XLOC_001755	-	2:25815867-25856262	873	127	316	20	232	69	922.237	133.134	316	20	243.229	72.3396	0	8.45258e-146	4.34197e-145	1	1.18395e-69	7.10161e-69	1	0.000432299	0.000474927	1	2.79226	3.98185	1.74946	2.2324	3.98185	1.18959	76.9969	FALSE	FALSE	FALSE	TRUE	FALSE	FALSE	FALSE	FALSE	TRUE	Cis + Trans
XLOC_001757	Dpse\GA15069,Dpse\GA19949	2:25868523-25871900	146	96	75	29	42	46	154.234	100.637	75	29	44.0328	48.2264	0	0.000847899	0.000338083	1	7.36651e-06	6.06281e-06	1	0.0398509	0.028226	0	0.615967	1.37084	-0.131245	1.50208	1.37084	0.754871	64.4885	FALSE	TRUE	FALSE	FALSE	FALSE	FALSE	FALSE	FALSE		Cis-only
XLOC_001758	Dpse\GA14477,Dpse\GA19889	2:25871986-25878160	999	385	556	250	443	211	1055.34	403.596	556	250	464.441	221.212	0	1.84114e-67	4.34374e-67	1	1.47843e-27	3.602e-27	1	0.0997175	0.0624539	0	1.38673	1.15316	1.07006	0.0830931	1.15316	0.233574	83.1565	FALSE	TRUE	FALSE	FALSE	FALSE	FALSE	FALSE	FALSE		Cis-only
XLOC_001759	Dpse\GA14950	2:25878253-25881423	374	462	266	173	234	198	395.094	484.315	266	173	245.326	207.583	1	0.00297439	0.00110991	1	1.05101e-05	8.51669e-06	1	9.74947e-08	2.01113e-07	1	-0.29375	0.620654	0.241008	0.379646	0.620654	0.914404	40.432	FALSE	FALSE	FALSE	TRUE	FALSE	FALSE	FALSE	FALSE	FALSE	Cis x Trans
XLOC_001760	Dpse\GA13301	2:25882906-25899446	40	24	13	14	10	13	42.256	25.1592	13	14	10.484	13.6292	0	0.0498001	0.0154178	0	1	0.338032	0	0.248808	0.136327	0	0.74807	-0.106915	-0.378512	0.271596	0.106915	0.854985	11.115	TRUE	FALSE	FALSE	FALSE	FALSE	FALSE	FALSE	FALSE		Conserved
XLOC_001761	Dpse\GA20219	2:25882906-25899446	159	202	95	112	73	161	167.968	211.757	95	112	76.5332	168.792	1	0.0236864	0.00771746	0	0.266061	0.111377	0	0.728527	0.321797	0	-0.334224	-0.237499	-1.14109	0.903593	0.237499	0.0967247	71.0599	TRUE	FALSE	FALSE	FALSE	FALSE	FALSE	FALSE	FALSE		Conserved
XLOC_001766	Dpse\GA20536	2:25989962-25991538	1595	979	957	523	871	535	1684.96	1026.29	957	523	913.156	560.894	0	5.87563e-37	8.64099e-37	1	8.55417e-30	2.22666e-29	1	0.108241	0.0670216	0	0.71528	0.871708	0.703134	0.168574	0.871708	0.156428	84.7853	FALSE	TRUE	FALSE	FALSE	FALSE	FALSE	FALSE	FALSE		Cis-only
XLOC_001767	Dpse\GA27493,Dpse\GA27494	2:25995294-26050038	1862	2037	1145	922	1221	1168	1967.02	2135.39	1145	922	1280.1	1224.53	1	0.00911333	0.00317267	1	1.0214e-06	9.05821e-07	1	3.67568e-08	8.1275e-08	1	-0.118488	0.312509	0.0640229	0.248486	0.312509	0.430997	42.0318	FALSE	FALSE	FALSE	TRUE	FALSE	FALSE	FALSE	FALSE	FALSE	Cis x Trans
XLOC_001768	Dpse\GA27495	2:25995294-26050038	2969	1777	2572	922	2164	948	3136.45	1862.83	2572	922	2268.74	993.883	0	2.27917e-73	5.69238e-73	1	3.5574e-178	8.62904e-177	1	4.3667e-26	6.23647e-25	1	0.751638	1.48005	1.19074	0.28931	1.48005	0.728414	67.0172	FALSE	FALSE	FALSE	TRUE	FALSE	FALSE	FALSE	FALSE	TRUE	Cis + Trans
XLOC_001769	Dpse\GA18119	2:26050649-26052480	48	532	21	233	28	225	50.7072	557.696	21	233	29.3552	235.89	1	1.3419e-109	5.11543e-109	1	2.01402e-46	7.8684e-46	1	1	0.400243	0	-3.45922	-3.47187	-3.00643	0.465442	3.47187	0.0126534	99.6369	FALSE	TRUE	FALSE	FALSE	FALSE	FALSE	FALSE	FALSE		Cis-only
XLOC_001770	Dpse\GA19374	2:26052976-26058186	1467	1104	929	432	580	350	1549.74	1157.32	929	432	608.072	366.94	0	4.44319e-14	3.47348e-14	1	3.98743e-42	1.41279e-41	1	9.11786e-12	3.23781e-11	1	0.421233	1.10465	0.728698	0.375949	1.10465	0.683414	61.779	FALSE	FALSE	FALSE	TRUE	FALSE	FALSE	FALSE	FALSE	TRUE	Cis + Trans
XLOC_001771	-	2:26058999-26070452	9	43	0	15	5	6	9.5076	45.0769	1	15	5.242	6.2904	1	7.28843e-07	3.82811e-07	1	0.000518799	0.000351711	1	0.435728	0.215397	0	-2.24524	-3.90689	-0.263034	3.64386	3.90689	1.66166	70.16	FALSE	TRUE	FALSE	FALSE	FALSE	FALSE	FALSE	FALSE		Cis-only
XLOC_001772	Dpse\GA19319	2:26070968-26077297	314	211	208	114	126	105	331.71	221.191	208	114	132.098	110.082	0	3.25669e-06	1.63465e-06	1	1.80412e-07	1.718e-07	1	0.194523	0.110522	0	0.584626	0.86755	0.263034	0.604515	0.86755	0.282924	75.4081	FALSE	TRUE	FALSE	FALSE	FALSE	FALSE	FALSE	FALSE		Cis-only
XLOC_001773	Dpse\GA26233	2:26077860-26085753	15	17	6	4	17	12	15.846	17.8211	6	4	17.8228	12.5808	1	0.728332	0.171386	0	0.753906	0.274203	0	0.720513	0.31939	0	-0.169468	0.584963	0.5025	0.0824622	0.584963	0.75443	43.6737	TRUE	FALSE	FALSE	FALSE	FALSE	FALSE	FALSE	FALSE		Conserved
XLOC_001776	Dpse\GA19215	2:26114010-26115642	1413	2103	646	723	717	1001	1492.69	2204.57	646	723	751.703	1049.45	1	7.37145e-32	9.76963e-32	1	0.0399315	0.0202674	0	1.5159e-05	2.20107e-05	1	-0.562583	-0.162461	-0.481397	0.318935	0.162461	0.400121	28.8778	FALSE	FALSE	TRUE	FALSE	FALSE	FALSE	FALSE	FALSE		Trans-only
XLOC_001778	-	2:26137272-26138332	47	17	43	16	30	25	49.6508	17.8211	43	16	31.452	26.21	0	6.73797e-05	3.0181e-05	1	0.000584365	0.000393382	1	1	0.400243	0	1.47823	1.42626	0.263034	1.16323	1.42626	0.0519658	96.4846	FALSE	TRUE	FALSE	FALSE	FALSE	FALSE	FALSE	FALSE		Cis-only
XLOC_001779	-	2:26156172-26157024	19	21	11	9	14	8	20.0716	22.0143	11	9	14.6776	8.3872	1	0.877614	0.200489	0	0.823803	0.294815	0	0.786334	0.340821	0	-0.133285	0.289507	0.807355	0.517848	0.289507	0.422792	40.644	TRUE	FALSE	FALSE	FALSE	FALSE	FALSE	FALSE	FALSE		Conserved
XLOC_001780	-	2:26157392-26158435	140	670	122	365	127	335	147.896	702.361	122	365	133.147	351.214	1	1.21921e-87	3.57517e-87	1	3.53337e-29	9.02707e-29	1	0.00110131	0.00111738	1	-2.24763	-1.58102	-1.39933	0.181683	1.58102	0.666614	70.3414	FALSE	FALSE	FALSE	TRUE	FALSE	FALSE	FALSE	FALSE	TRUE	Cis + Trans
XLOC_001781	Dpse\GA30222	2:26164561-26198006	1812	1500	1082	658	939	697	1914.2	1572.45	1082	658	984.448	730.735	0	7.47018e-09	4.49947e-09	1	2.17093e-24	4.65243e-24	1	5.25298e-07	9.71629e-07	1	0.283725	0.717541	0.429967	0.287575	0.717541	0.433816	62.3213	FALSE	FALSE	FALSE	TRUE	FALSE	FALSE	FALSE	FALSE	TRUE	Cis + Trans
XLOC_001782	Dpse\GA10139	2:26201124-26208062	25	21	19	10	5	8	26.41	22.0143	19	10	5.242	8.3872	0	0.665466	0.158812	0	0.136046	0.0611238	0	0.351595	0.181354	0	0.262643	0.925999	-0.678072	1.60407	0.925999	0.663356	58.2626	TRUE	FALSE	FALSE	FALSE	FALSE	FALSE	FALSE	FALSE		Conserved
XLOC_001783	Dpse\GA10301,Dpse\GA18025	2:26220263-26226996	422	338	194	133	189	188	445.801	354.325	194	133	198.148	197.099	0	0.00127974	0.000498741	1	0.000879204	0.000580183	1	0.289332	0.154294	0	0.331324	0.54463	0.00765357	0.536977	0.54463	0.213306	71.857	FALSE	TRUE	FALSE	FALSE	FALSE	FALSE	FALSE	FALSE		Cis-only
XLOC_001785	Dpse\GA18034	2:26290596-26295907	61	14	51	0	34	18	64.4404	14.6762	51	1	35.6456	18.8712	0	5.19494e-09	3.16536e-09	1	2.35367e-14	3.41128e-14	1	0.00258603	0.00243824	1	2.13449	5.67243	0.917538	4.75489	5.67243	3.53794	61.5874	FALSE	FALSE	FALSE	TRUE	FALSE	FALSE	FALSE	FALSE	TRUE	Cis + Trans
XLOC_001786	Dpse\GA11502	2:26296001-26298583	344	586	266	218	228	283	363.402	614.304	266	218	239.035	296.697	1	8.8228e-16	7.38337e-16	1	0.0325429	0.0168782	0	1.35195e-10	4.20647e-10	1	-0.757388	0.287098	-0.311768	0.598866	0.287098	1.04449	21.5606	FALSE	FALSE	TRUE	FALSE	FALSE	FALSE	FALSE	FALSE		Trans-only
XLOC_001787	Dpse\GA18242,Dpse\Surf6	2:26299900-26305562	2882	1255	1841	617	1687	738	3044.54	1315.62	1841	617	1768.65	773.719	0	2.66186e-155	1.4888e-154	1	1.97229e-140	3.15475e-139	1	7.51695e-06	1.16318e-05	1	1.21049	1.57715	1.19277	0.38438	1.57715	0.36666	81.137	FALSE	FALSE	FALSE	TRUE	FALSE	FALSE	FALSE	FALSE	TRUE	Cis + Trans
XLOC_001788	Dpse\GA18391	2:26306507-26314488	221	113	102	58	180	80	233.464	118.458	102	58	188.712	83.872	0	8.30376e-10	5.28271e-10	1	0.000629347	0.000422246	1	0.615865	0.284284	0	0.978828	0.814444	1.16993	0.355481	0.814444	0.164384	83.2061	FALSE	TRUE	FALSE	FALSE	FALSE	FALSE	FALSE	FALSE		Cis-only
XLOC_001792	Dpse\GA14373	2:26329130-26344064	186	176	126	101	90	106	196.49	184.501	126	101	94.356	111.13	0	0.572616	0.13955	0	0.110973	0.0509052	0	0.35589	0.1831	0	0.0908318	0.319068	-0.236067	0.555136	0.319068	0.228237	58.2981	TRUE	FALSE	FALSE	FALSE	FALSE	FALSE	FALSE	FALSE		Conserved
XLOC_001793	Dpse\GA18260	2:26329130-26344064	36	19	16	5	7	6	38.0304	19.9177	16	5	7.3388	6.2904	0	0.0163481	0.00547933	0	0.0266037	0.0139852	0	0.42394	0.210968	0	0.933102	1.67807	0.222392	1.45568	1.67807	0.74497	69.2548	TRUE	FALSE	FALSE	FALSE	FALSE	FALSE	FALSE	FALSE		Conserved
XLOC_001794	Dpse\GA18267	2:26329130-26344064	611	1558	387	753	365	735	645.46	1633.25	387	753	382.666	770.574	1	3.76382e-98	1.2448e-97	1	1.08508e-27	2.66128e-27	1	0.000782495	0.000817393	1	-1.33935	-0.960316	-1.00985	0.0495315	0.960316	0.37903	71.7004	FALSE	FALSE	FALSE	TRUE	FALSE	FALSE	FALSE	FALSE	TRUE	Cis + Trans
XLOC_001795	Dpse\GA15128	2:26345147-26347606	12	21	17	6	13	6	12.6768	22.0143	17	6	13.6292	6.2904	1	0.121449	0.0349484	0	0.0346897	0.0179033	0	0.00791715	0.00666843	0	-0.79625	1.5025	1.11548	0.387023	1.5025	2.29875	39.5265	TRUE	FALSE	FALSE	FALSE	FALSE	FALSE	FALSE	FALSE		Conserved
XLOC_001796	-	2:26348018-26348775	43	93	25	20	10	31	45.4252	97.4919	25	20	10.484	32.5004	1	1.52194e-05	7.26499e-06	1	0.551484	0.211487	0	0.00484813	0.00426776	1	-1.10179	0.321928	-1.63227	1.9542	0.321928	1.42372	18.4418	FALSE	FALSE	TRUE	FALSE	FALSE	FALSE	FALSE	FALSE		Trans-only
XLOC_001798	Dpse\GA10070	2:26381760-26383340	277	284	167	136	169	162	292.623	297.717	167	136	177.18	169.841	1	0.836932	0.192961	0	0.0846374	0.0399027	0	0.120462	0.0733718	0	-0.0249004	0.296241	0.0610294	0.235212	0.296241	0.321142	47.9834	TRUE	FALSE	FALSE	FALSE	FALSE	FALSE	FALSE	FALSE		Conserved
XLOC_001799	Dpse\GA16122,Dpse\GA16282	2:26385567-26390799	1143	784	647	411	519	450	1207.47	821.867	647	411	544.12	471.78	0	8.31563e-18	7.53341e-18	1	4.0329e-13	5.52235e-13	1	0.373535	0.190491	0	0.555004	0.654627	0.20581	0.448818	0.654627	0.0996229	86.7918	FALSE	TRUE	FALSE	FALSE	FALSE	FALSE	FALSE	FALSE		Cis-only
XLOC_001800	Dpse\GA27498	2:26394061-26397654	139	144	48	62	29	65	146.84	150.955	48	62	30.4036	68.146	1	0.816506	0.189215	0	0.214977	0.0922848	0	0.31713	0.166602	0	-0.0398794	-0.369234	-1.16439	0.795153	0.369234	0.329354	52.8543	TRUE	FALSE	FALSE	FALSE	FALSE	FALSE	FALSE	FALSE		Conserved
XLOC_001801	Dpse\GA15412,Dpse\GA27499	2:26399278-26439355	5643	3871	3838	1673	3520	1866	5961.27	4057.97	3838	1673	3690.37	1956.31	0	3.71815e-81	1.00863e-80	1	7.21061e-192	1.8948e-190	1	1.71724e-36	4.98684e-35	1	0.554861	1.19792	0.915626	0.282291	1.19792	0.643057	65.0698	FALSE	FALSE	FALSE	TRUE	FALSE	FALSE	FALSE	FALSE	TRUE	Cis + Trans
XLOC_001802	Dpse\GA27500	2:26399278-26439355	29	22	20	24	5	6	30.6356	23.0626	20	24	5.242	6.2904	0	0.410103	0.104058	0	0.651588	0.243405	0	0.309909	0.1634	0	0.409654	-0.263034	-0.263034	0	0.263034	0.672688	28.1103	TRUE	FALSE	FALSE	FALSE	FALSE	FALSE	FALSE	FALSE		Conserved
XLOC_001803	Dpse\GA15384	2:26439802-26456534	1760	1806	1043	937	1015	1018	1859.26	1893.23	1043	937	1064.13	1067.27	1	0.590069	0.143393	0	0.0182674	0.00988296	0	0.02447	0.0183145	0	-0.0261179	0.154618	-0.00425783	0.158876	0.154618	0.180736	46.1059	TRUE	FALSE	FALSE	FALSE	FALSE	FALSE	FALSE	FALSE		Conserved
XLOC_001804	Dpse\GA13108	2:26457714-26460430	2447	716	1727	335	1823	431	2585.01	750.583	1727	335	1911.23	451.86	0	5.64195e-234	5.96565e-233	1	2.61095e-225	9.29544e-224	1	1.78556e-08	4.21184e-08	1	1.78409	2.36604	2.08055	0.28548	2.36604	0.581948	80.2595	FALSE	FALSE	FALSE	TRUE	FALSE	FALSE	FALSE	FALSE	TRUE	Cis + Trans
XLOC_001805	-	2:26462747-26463677	51	121	23	23	57	47	53.8764	126.844	23	23	59.7588	49.2748	1	3.43197e-08	1.98981e-08	1	1	0.338032	0	0.01413	0.0112117	0	-1.23533	0	0.278301	0.278301	0	1.23533	0	FALSE	FALSE	FALSE	FALSE	FALSE	FALSE	FALSE	TRUE		Ambiguous
XLOC_001809	Dpse\GA10036	2:26503392-26505671	176	170	104	98	89	105	185.926	178.211	104	98	93.3076	110.082	0	0.713748	0.168348	0	0.725085	0.26547	0	1	0.400243	0	0.0611452	0.0857299	-0.238512	0.324242	0.0857299	0.0245846	77.7141	TRUE	FALSE	FALSE	FALSE	FALSE	FALSE	FALSE	FALSE		Conserved
XLOC_001810	Dpse\GA10033	2:26506052-26506928	149	176	112	75	96	93	157.404	184.501	112	75	100.646	97.5012	1	0.159037	0.0446472	0	0.00829969	0.00473638	1	0.00264172	0.00248358	1	-0.229159	0.578536	0.0458037	0.532733	0.578536	0.807695	41.7345	FALSE	FALSE	FALSE	FALSE	TRUE	FALSE	FALSE	FALSE		Compensatory
XLOC_001813	Dpse\GA15397	2:26527368-26561147	1074	996	663	389	590	366	1134.57	1044.11	663	389	618.556	383.714	0	0.0564898	0.017304	0	2.56838e-17	4.26906e-17	1	4.51579e-09	1.15596e-08	1	0.119881	0.769239	0.688871	0.0803674	0.769239	0.649358	54.2253	FALSE	FALSE	FALSE	FALSE	TRUE	FALSE	FALSE	FALSE		Compensatory
XLOC_001814	Dpse\GA27503	2:26563260-26564124	52	28	34	16	38	21	54.9328	29.3524	34	16	39.8392	22.0164	0	0.00603796	0.00215804	1	0.0153467	0.00838295	0	0.850822	0.361357	0	0.904189	1.08746	0.85561	0.231853	1.08746	0.183273	85.5774	FALSE	FALSE	FALSE	FALSE	FALSE	FALSE	FALSE	TRUE		Ambiguous
XLOC_001816	-	2:26570317-26571473	170	221	54	217	44	138	179.588	231.674	54	217	46.1296	144.679	1	0.010232	0.00353493	1	2.51405e-24	5.37211e-24	1	9.33126e-11	2.95613e-10	1	-0.367407	-2.00666	-1.64909	0.357571	2.00666	1.63926	55.0386	FALSE	FALSE	FALSE	TRUE	FALSE	FALSE	FALSE	FALSE	TRUE	Cis + Trans
XLOC_001817	-	2:26582576-26583739	13	47	6	29	1	13	13.7332	49.2701	6	29	1.0484	13.6292	1	3.01595e-06	1.51802e-06	1	0.000116842	8.55995e-05	1	0.610716	0.282406	0	-1.84304	-2.27302	-3.70044	1.42742	2.27302	0.429974	84.0927	FALSE	TRUE	FALSE	FALSE	FALSE	FALSE	FALSE	FALSE		Cis-only
XLOC_001819	Dpse\GA16284	2:26595206-26596637	653	130	377	40	320	37	689.829	136.279	377	40	335.488	38.7908	0	5.97719e-90	1.8001e-89	1	7.48928e-70	4.54161e-69	1	0.00101406	0.00103488	1	2.33968	3.23649	3.11247	0.124018	3.23649	0.896817	78.3027	FALSE	FALSE	FALSE	TRUE	FALSE	FALSE	FALSE	FALSE	TRUE	Cis + Trans
XLOC_001825	Dpse\GA10082	2:26657407-26659753	2807	2590	1702	1123	1665	1374	2965.31	2715.1	1702	1123	1745.59	1440.5	0	0.000951908	0.000376858	1	9.99841e-28	2.45495e-27	1	1.97576e-12	7.5827e-12	1	0.127182	0.599873	0.27714	0.322733	0.599873	0.472692	55.9289	FALSE	FALSE	FALSE	TRUE	FALSE	FALSE	FALSE	FALSE	TRUE	Cis + Trans
XLOC_001828	Dpse\GA15379	2:26776692-26783042	3484	3477	2042	1297	2501	2040	3680.5	3644.94	2042	1297	2622.05	2138.74	0	0.674029	0.160591	0	3.07057e-38	9.89463e-38	1	8.2496e-26	1.14686e-24	1	0.0140061	0.654804	0.293936	0.360868	0.654804	0.640798	50.5405	FALSE	FALSE	FALSE	FALSE	TRUE	FALSE	FALSE	FALSE		Compensatory
XLOC_001829	Dpse\GA27506	2:26865934-26866890	1173	1901	729	760	680	970	1239.16	1992.82	729	760	712.912	1016.95	1	2.63699e-40	4.12518e-40	1	0.436902	0.172862	0	8.00436e-12	2.87364e-11	1	-0.685451	-0.0600806	-0.51245	0.452369	0.0600806	0.62537	8.76512	FALSE	FALSE	TRUE	FALSE	FALSE	FALSE	FALSE	FALSE		Trans-only
XLOC_001832	Dpse\GA15403	2:26970784-26972107	940	861	445	289	680	557	993.016	902.586	445	289	712.912	583.959	0	0.0386624	0.0122071	0	9.35069e-09	9.91366e-09	1	0.000144055	0.000175852	1	0.137752	0.622736	0.287857	0.334878	0.622736	0.484984	56.2178	FALSE	FALSE	FALSE	FALSE	TRUE	FALSE	FALSE	FALSE		Compensatory
XLOC_001833	-	2:26974587-26976820	28	20	24	11	3	6	29.5792	20.966	24	11	3.1452	6.2904	0	0.202639	0.0556263	0	0.0409596	0.0207225	0	0.375842	0.191406	0	0.496531	1.12553	-1	2.12553	1.12553	0.628999	64.15	TRUE	FALSE	FALSE	FALSE	FALSE	FALSE	FALSE	FALSE		Conserved
XLOC_001835	Dpse\GA27508	2:26994921-26995768	207	183	124	112	100	75	218.675	191.839	124	112	104.84	78.63	0	0.18232	0.0505952	0	0.474044	0.185454	0	0.870282	0.367872	0	0.188892	0.146841	0.415037	0.268196	0.146841	0.0420503	77.7384	TRUE	FALSE	FALSE	FALSE	FALSE	FALSE	FALSE	FALSE		Conserved
XLOC_001836	Dpse\GA15903,Dpse\GA27509	2:26995966-27019973	386	232	375	102	395	109	407.77	243.206	375	102	414.118	114.276	0	1.30287e-10	8.69734e-11	1	1.02147e-37	3.24891e-37	1	7.62981e-09	1.89195e-08	1	0.745581	1.87832	1.85752	0.0207969	1.87832	1.13274	62.3807	FALSE	FALSE	FALSE	TRUE	FALSE	FALSE	FALSE	FALSE	TRUE	Cis + Trans
XLOC_001839	Dpse\GA15407	2:27044011-27046436	13	39	7	16	8	29	13.7332	40.8837	7	16	8.3872	30.4036	1	0.000175127	7.5278e-05	1	0.0931396	0.0434681	0	0.780363	0.338778	0	-1.57386	-1.19265	-1.85798	0.665336	1.19265	0.381213	75.7784	FALSE	FALSE	FALSE	FALSE	FALSE	FALSE	FALSE	TRUE		Ambiguous
XLOC_001840	Dpse\GA16274,Dpse\GA27512	2:27058180-27061701	1792	1665	1144	668	902	698	1893.07	1745.42	1144	668	945.657	731.783	0	0.0147914	0.00498758	1	3.11823e-29	7.98495e-29	1	6.42421e-15	3.35804e-14	1	0.117153	0.776167	0.3699	0.406267	0.776167	0.659014	54.0815	FALSE	FALSE	FALSE	TRUE	FALSE	FALSE	FALSE	FALSE	TRUE	Cis + Trans
XLOC_001841	Dpse\GA30226	2:27063823-27105969	883	1037	631	447	675	527	932.801	1087.09	631	447	707.67	552.507	1	0.000606196	0.000245906	1	2.31336e-08	2.37286e-08	1	6.35067e-11	2.04995e-10	1	-0.220826	0.497365	0.357085	0.140281	0.497365	0.718191	40.9167	FALSE	FALSE	FALSE	TRUE	FALSE	FALSE	FALSE	FALSE	FALSE	Cis x Trans
XLOC_001843	Dpse\GA10066	2:27138623-27140579	95	201	68	100	55	77	100.358	210.708	68	100	57.662	80.7268	1	2.9017e-10	1.89854e-10	1	0.0165134	0.00899356	0	0.0717712	0.0468328	0	-1.07009	-0.556393	-0.485427	0.0709665	0.556393	0.513698	51.9949	FALSE	FALSE	FALSE	FALSE	FALSE	FALSE	FALSE	TRUE		Ambiguous
XLOC_001844	Dpse\GA16147	2:27140594-27153306	1153	1243	678	543	501	456	1218.03	1303.04	678	543	525.248	478.07	1	0.09431	0.027672	0	0.000123818	9.04101e-05	1	3.84401e-05	5.22991e-05	1	-0.0973292	0.320333	0.135777	0.184556	0.320333	0.417662	43.4058	FALSE	FALSE	FALSE	FALSE	TRUE	FALSE	FALSE	FALSE		Compensatory
XLOC_001845	Dpse\GA15419	2:27157842-27161485	271	215	202	130	101	149	286.284	225.385	202	130	105.888	156.212	0	0.00788692	0.00277303	1	9.20145e-05	6.80886e-05	1	0.175121	0.101125	0	0.345061	0.635844	-0.560957	1.1968	0.635844	0.290783	68.6192	FALSE	TRUE	FALSE	FALSE	FALSE	FALSE	FALSE	FALSE		Cis-only
XLOC_001846	Dpse\GA20783,Dpse\GA27515,Dpse\GA27517	2:27163549-27171689	965	562	632	362	512	292	1019.43	589.145	632	362	536.781	306.133	0	5.15452e-27	6.12031e-27	1	9.08949e-18	1.53627e-17	1	0.933244	0.390321	0	0.791063	0.803935	0.810175	0.00624058	0.803935	0.0128715	98.4242	FALSE	TRUE	FALSE	FALSE	FALSE	FALSE	FALSE	FALSE		Cis-only
XLOC_001847	Dpse\GA27518	2:27171735-27176282	12	17	6	9	37	52	12.6768	17.8211	6	9	38.7908	54.5168	1	0.361595	0.0931203	0	0.607239	0.229991	0	1	0.400243	0	-0.491396	-0.584963	-0.490986	0.0939761	0.584963	0.0935667	86.2104	TRUE	FALSE	FALSE	FALSE	FALSE	FALSE	FALSE	FALSE		Conserved
XLOC_001848	-	2:27204364-27204938	36	24	14	13	18	10	38.0304	25.1592	14	13	18.8712	10.484	0	0.129918	0.0371052	0	1	0.338032	0	0.49175	0.237522	0	0.596067	0.106915	0.847997	0.741082	0.106915	0.489152	17.9368	TRUE	FALSE	FALSE	FALSE	FALSE	FALSE	FALSE	FALSE		Conserved
XLOC_001849	Dpse\GA20833	2:27205028-27228347	130	258	138	82	123	143	137.332	270.461	138	82	128.953	149.921	1	4.07686e-11	2.81492e-11	1	0.000194216	0.000138694	1	3.13121e-12	1.18261e-11	1	-0.977755	0.750972	-0.217357	0.968329	0.750972	1.72873	30.2848	FALSE	FALSE	FALSE	TRUE	FALSE	FALSE	FALSE	FALSE	FALSE	Cis x Trans
XLOC_001850	Dpse\GA11182,Dpse\GA20835,Dpse\GA20848,Dpse\GA20857,Dpse\GA27519,Dpse\GA27520	2:27205028-27228347	1374	1187	848	433	668	508	1451.49	1244.33	848	433	700.331	532.587	0	7.18844e-05	3.21193e-05	1	1.79246e-31	4.92726e-31	1	1.35461e-13	6.07271e-13	1	0.222167	0.969697	0.39502	0.574678	0.969697	0.747531	56.4688	FALSE	FALSE	FALSE	TRUE	FALSE	FALSE	FALSE	FALSE	TRUE	Cis + Trans
XLOC_001851	Dpse\GA27522	2:27205028-27228347	558	773	393	317	325	344	589.471	810.336	393	317	340.73	360.65	1	3.77584e-09	2.32256e-09	1	0.00484752	0.00286637	1	9.62748e-09	2.34942e-08	1	-0.459099	0.310046	-0.0819688	0.392015	0.310046	0.769145	28.7295	FALSE	FALSE	FALSE	TRUE	FALSE	FALSE	FALSE	FALSE	FALSE	Cis x Trans
XLOC_001852	-	2:27229248-27241117	25	12	9	7	4	3	26.41	12.5796	9	7	4.1936	3.1452	0	0.0335524	0.0106751	0	0.803619	0.288951	0	0.543377	0.257229	0	1.07	0.36257	0.415037	0.0524674	0.36257	0.707428	33.8851	TRUE	FALSE	FALSE	FALSE	FALSE	FALSE	FALSE	FALSE		Conserved
XLOC_001853	Dpse\GA20909	2:27241572-27249109	947	1070	766	561	474	460	1000.41	1121.68	766	561	496.942	482.264	1	0.00860597	0.00301051	1	2.01329e-08	2.0755e-08	1	1.36155e-09	3.75452e-09	1	-0.16507	0.449344	0.0432532	0.40609	0.449344	0.614414	42.2412	FALSE	FALSE	FALSE	TRUE	FALSE	FALSE	FALSE	FALSE	FALSE	Cis x Trans
XLOC_001854	Dpse\GA20919	2:27269263-27270792	1162	988	693	453	377	376	1227.54	1035.72	693	453	395.247	394.198	0	5.38283e-05	2.4352e-05	1	1.38551e-12	1.84346e-12	1	0.000588436	0.000627726	1	0.245132	0.613344	0.00383186	0.609512	0.613344	0.368213	62.4869	FALSE	FALSE	FALSE	TRUE	FALSE	FALSE	FALSE	FALSE	TRUE	Cis + Trans
XLOC_001857	Dpse\GA21011,Dpse\GA21016	2:27302711-27308328	149	111	56	38	59	59	157.404	116.361	56	38	61.8556	61.8556	0	0.0153283	0.00515183	0	0.0789755	0.0374812	0	0.808666	0.348019	0	0.435857	0.559427	0	0.559427	0.559427	0.12357	81.9077	TRUE	FALSE	FALSE	FALSE	FALSE	FALSE	FALSE	FALSE		Conserved
XLOC_001858	Dpse\GA11317,Dpse\GA14943	2:27325265-27334927	1967	2442	1369	996	1202	1344	2077.94	2559.95	1369	996	1260.18	1409.05	1	1.39484e-12	1.02618e-12	1	1.78773e-14	2.61161e-14	1	3.99111e-25	5.06364e-24	1	-0.300962	0.458905	-0.161096	0.620001	0.458905	0.759866	37.6531	FALSE	FALSE	FALSE	TRUE	FALSE	FALSE	FALSE	FALSE	FALSE	Cis x Trans
XLOC_001859	Dpse\GA11314	2:27335606-27356193	212	192	147	103	150	141	223.957	201.274	147	103	157.26	147.824	0	0.285888	0.0756752	0	0.00642202	0.00373006	1	0.128772	0.0776549	0	0.154063	0.513172	0.0892673	0.423904	0.513172	0.359109	58.831	FALSE	FALSE	FALSE	FALSE	FALSE	TRUE	FALSE	FALSE		Ambiguous
XLOC_001860	Dpse\GA11313	2:27357066-27362291	237	266	159	149	100	170	250.367	278.848	159	149	104.84	178.228	1	0.22342	0.0607897	0	0.608147	0.230217	0	0.251332	0.137451	0	-0.155435	0.0937144	-0.765535	0.859249	0.0937144	0.249149	27.3329	TRUE	FALSE	FALSE	FALSE	FALSE	FALSE	FALSE	FALSE		Conserved
XLOC_001861	Dpse\GA11311	2:27362750-27370825	927	1179	697	556	570	496	979.283	1235.95	697	556	597.588	520.006	1	5.17167e-08	2.95761e-08	1	7.52883e-05	5.62966e-05	1	1.15318e-10	3.61817e-10	1	-0.335818	0.326074	0.200622	0.125452	0.326074	0.661892	33.0046	FALSE	FALSE	FALSE	TRUE	FALSE	FALSE	FALSE	FALSE	FALSE	Cis x Trans
XLOC_001863	-	2:27377545-27378702	29	80	54	48	9	20	30.6356	83.864	54	48	9.4356	20.968	1	4.25374e-07	2.27797e-07	1	0.620768	0.234271	0	9.91478e-05	0.000125609	1	-1.45284	0.169925	-1.152	1.32193	0.169925	1.62277	9.47876	FALSE	FALSE	TRUE	FALSE	FALSE	FALSE	FALSE	FALSE		Trans-only
XLOC_001864	-	2:27379038-27379497	21	112	36	85	7	25	22.1844	117.41	36	85	7.3388	26.21	1	7.58095e-17	6.62745e-17	1	9.81499e-06	7.98567e-06	1	0.0107322	0.00879021	0	-2.40393	-1.23947	-1.8365	0.597035	1.23947	1.16447	51.5599	FALSE	TRUE	FALSE	FALSE	FALSE	FALSE	FALSE	FALSE		Cis-only
XLOC_001865	Dpse\GA16009	2:27380232-27391177	3822	4190	3099	1929	1891	1324	4037.56	4392.38	3099	1929	1982.52	1388.08	1	0.000115099	5.04024e-05	1	1.32198e-61	6.94779e-61	1	4.16935e-54	2.79409e-52	1	-0.121518	0.68395	0.514246	0.169703	0.68395	0.805468	45.9206	FALSE	FALSE	FALSE	TRUE	FALSE	FALSE	FALSE	FALSE	FALSE	Cis x Trans
XLOC_001866	Dpse\GA11304	2:27380232-27391177	507	242	379	114	297	134	535.595	253.689	379	114	311.375	140.486	0	3.2972e-24	3.65999e-24	1	2.87469e-34	8.42689e-34	1	0.000483287	0.000524548	1	1.07808	1.73316	1.14823	0.584934	1.73316	0.655081	72.5706	FALSE	FALSE	FALSE	TRUE	FALSE	FALSE	FALSE	FALSE	TRUE	Cis + Trans
XLOC_001867	Dpse\GA18248	2:27392061-27403522	1223	953	939	523	747	669	1291.98	999.03	939	523	783.155	701.38	0	1.00476e-09	6.36138e-10	1	8.46411e-28	2.08519e-27	1	1.81453e-06	3.06755e-06	1	0.370981	0.844314	0.159102	0.685212	0.844314	0.473333	64.0774	FALSE	FALSE	FALSE	TRUE	FALSE	FALSE	FALSE	FALSE	TRUE	Cis + Trans
XLOC_001868	Dpse\GA27527	2:27404581-27406042	186	37	133	26	104	39	196.49	38.7871	133	26	109.034	40.8876	0	4.55448e-27	5.42117e-27	1	1.66401e-18	2.9105e-18	1	1	0.400243	0	2.34081	2.35484	1.41504	0.939805	2.35484	0.0140327	99.4076	FALSE	TRUE	FALSE	FALSE	FALSE	FALSE	FALSE	FALSE		Cis-only
XLOC_001869	Dpse\GA18252	2:27408051-27409248	46	70	47	41	31	53	48.5944	73.381	47	41	32.5004	55.5652	1	0.0287032	0.00924392	0	0.594288	0.225745	0	0.0683048	0.0449334	0	-0.594616	0.197037	-0.773724	0.970761	0.197037	0.791653	19.9291	TRUE	FALSE	FALSE	FALSE	FALSE	FALSE	FALSE	FALSE		Conserved
XLOC_001870	Dpse\GA30229	2:27412961-27563195	2274	2795	2081	1588	1801	1456	2402.25	2930	2081	1588	1888.17	1526.47	1	5.08793e-13	3.80895e-13	1	4.13322e-16	6.52142e-16	1	1.32487e-27	2.12433e-26	1	-0.286511	0.390066	0.306788	0.0832782	0.390066	0.676578	36.5695	FALSE	FALSE	FALSE	TRUE	FALSE	FALSE	FALSE	FALSE	FALSE	Cis x Trans
XLOC_001871	Dpse\GA11275	2:27563715-27565796	659	111	352	192	276	187	696.168	116.361	352	192	289.358	196.051	0	1.48501e-101	5.09821e-101	1	6.5988e-12	8.52802e-12	1	4.49017e-19	3.47202e-18	1	2.58082	0.874469	0.56163	0.312839	0.874469	1.70635	33.8833	FALSE	FALSE	FALSE	TRUE	FALSE	FALSE	FALSE	FALSE	TRUE	Cis + Trans
XLOC_001875	Dpse\GA14384	2:27671038-27672445	352	480	195	156	150	193	371.853	503.184	195	156	157.26	202.341	1	7.80299e-06	3.81998e-06	1	0.0423774	0.0213712	0	3.76259e-05	5.12714e-05	1	-0.436354	0.321928	-0.363638	0.685566	0.321928	0.758283	29.8023	FALSE	FALSE	TRUE	FALSE	FALSE	FALSE	FALSE	FALSE		Trans-only
XLOC_001877	-	2:27746271-27750164	20	32	0	10	9	11	21.128	33.5456	1	10	9.4356	11.5324	1	0.133674	0.0381254	0	0.0117188	0.00651079	0	0.0839258	0.0537616	0	-0.666967	-3.32193	-0.289507	3.03242	3.32193	2.65496	55.5796	TRUE	FALSE	FALSE	FALSE	FALSE	FALSE	FALSE	FALSE		Conserved
XLOC_001879	-	2:27793901-27795999	51	58	30	21	58	19	53.8764	60.8014	30	21	60.8072	19.9196	1	0.512255	0.126802	0	0.262438	0.110069	0	0.180356	0.103667	0	-0.174451	0.514573	1.61005	1.09548	0.514573	0.689024	42.7529	TRUE	FALSE	FALSE	FALSE	FALSE	FALSE	FALSE	FALSE		Conserved
XLOC_001880	Dpse\GA27533	2:27800891-27804333	870	557	572	235	466	248	919.068	583.903	572	235	488.554	260.003	0	3.96101e-18	3.63157e-18	1	3.18592e-33	9.15683e-33	1	3.18331e-06	5.19991e-06	1	0.654443	1.28335	0.90999	0.373365	1.28335	0.628912	67.1117	FALSE	FALSE	FALSE	TRUE	FALSE	FALSE	FALSE	FALSE	TRUE	Cis + Trans
XLOC_001881	-	2:27805997-27806925	1466	631	889	298	1155	490	1548.68	661.477	889	298	1210.9	513.716	0	1.25224e-81	3.43557e-81	1	1.15969e-68	6.8445e-68	1	0.00308976	0.00283744	1	1.22728	1.57687	1.23704	0.339832	1.57687	0.349593	81.8531	FALSE	FALSE	FALSE	TRUE	FALSE	FALSE	FALSE	FALSE	TRUE	Cis + Trans
XLOC_001882	Dpse\GA14379	2:27811443-27822636	1155	789	865	401	515	336	1220.14	827.109	865	401	539.926	352.262	0	3.60372e-18	3.31028e-18	1	1.40977e-39	4.72209e-39	1	4.68564e-07	8.74113e-07	1	0.5609	1.1091	0.616111	0.492987	1.1091	0.548198	66.9222	FALSE	FALSE	FALSE	TRUE	FALSE	FALSE	FALSE	FALSE	TRUE	Cis + Trans
XLOC_001883	Dpse\GA10620	2:27825977-27827753	144	105	59	44	79	33	152.122	110.072	59	44	82.8236	34.5972	0	0.0111683	0.00383735	1	0.167444	0.0738773	0	0.906774	0.380541	0	0.466784	0.423211	1.25939	0.836175	0.423211	0.0435726	90.6654	FALSE	FALSE	FALSE	FALSE	FALSE	FALSE	FALSE	TRUE		Ambiguous
XLOC_001884	Dpse\GA18168	2:27827800-27834832	747	813	534	324	449	408	789.131	852.268	534	324	470.732	427.747	1	0.125864	0.0360896	0	7.47281e-13	1.01135e-12	1	1.7633e-11	6.07185e-11	1	-0.111043	0.720846	0.138146	0.5827	0.720846	0.831888	46.4243	FALSE	FALSE	FALSE	FALSE	TRUE	FALSE	FALSE	FALSE		Compensatory
XLOC_001885	Dpse\GA18174	2:27827800-27834832	70	88	87	30	45	29	73.948	92.2504	87	30	47.178	30.4036	1	0.140064	0.0397754	0	1.28271e-07	1.23642e-07	1	5.48301e-07	1.0106e-06	1	-0.319044	1.53605	0.633872	0.902181	1.53605	1.8551	45.2959	FALSE	FALSE	FALSE	FALSE	TRUE	FALSE	FALSE	FALSE		Compensatory
XLOC_001886	Dpse\GA18180	2:27835208-27842157	221	241	162	134	112	144	233.464	252.64	162	134	117.421	150.97	1	0.388787	0.0993285	0	0.116418	0.0531488	0	0.076712	0.0496762	0	-0.113882	0.273761	-0.36257	0.636331	0.273761	0.387643	41.3909	TRUE	FALSE	FALSE	FALSE	FALSE	FALSE	FALSE	FALSE		Conserved
XLOC_001887	Dpse\GA14376	2:27848847-27853090	432	682	248	256	429	422	456.365	714.941	248	256	449.764	442.425	1	3.73289e-14	2.92609e-14	1	0.755224	0.274503	0	0.000102009	0.00012861	1	-0.647636	-0.0458037	0.0237346	0.0695383	0.0458037	0.601832	7.07244	FALSE	FALSE	TRUE	FALSE	FALSE	FALSE	FALSE	FALSE		Trans-only
XLOC_001888	Dpse\GA30239	2:27853184-27954251	361	306	199	170	120	123	381.36	320.78	199	170	125.808	128.953	0	0.0212521	0.0069635	0	0.144843	0.0647073	0	0.948569	0.396286	0	0.249572	0.227234	-0.0356239	0.262858	0.227234	0.0223381	91.0494	TRUE	FALSE	FALSE	FALSE	FALSE	FALSE	FALSE	FALSE		Conserved
XLOC_001889	Dpse\GA18199	2:27956559-27966410	48	57	28	28	6	10	50.7072	59.7531	28	28	6.2904	10.484	1	0.390927	0.0998049	0	1	0.338032	0	0.626939	0.288089	0	-0.236823	0	-0.736966	0.736966	0	0.236823	0	TRUE	FALSE	FALSE	FALSE	FALSE	FALSE	FALSE	FALSE		Conserved
XLOC_001890	Dpse\GA18201	2:27956559-27966410	296	694	234	306	214	229	312.694	727.52	234	306	224.358	240.084	1	6.44584e-39	9.85995e-39	1	0.00221849	0.00137943	1	2.03494e-07	4.00491e-07	1	-1.21823	-0.387023	-0.0977368	0.289286	0.387023	0.831211	31.7692	FALSE	FALSE	FALSE	TRUE	FALSE	FALSE	FALSE	FALSE	TRUE	Cis + Trans
XLOC_001892	Dpse\GA18207,Dpse\GA27541	2:27970099-27971103	139	112	84	50	119	81	146.84	117.41	84	50	124.76	84.9204	0	0.0740894	0.0221746	0	0.00418753	0.0025043	1	0.19793	0.11219	0	0.322691	0.748461	0.554968	0.193493	0.748461	0.425771	63.7405	FALSE	FALSE	FALSE	FALSE	FALSE	TRUE	FALSE	FALSE		Ambiguous
XLOC_001895	Dpse\GA18057,Dpse\GA27543	2:27988247-27990411	814	536	673	382	219	134	859.91	561.889	673	382	229.6	140.486	0	2.11709e-15	1.74448e-15	1	2.57688e-19	4.64333e-19	1	0.0944495	0.0596261	0	0.6139	0.817034	0.708698	0.108336	0.817034	0.203134	80.0882	FALSE	TRUE	FALSE	FALSE	FALSE	FALSE	FALSE	FALSE		Cis-only
XLOC_001896	Dpse\GA18066	2:28004731-28012073	10	17	3	16	3	3	10.564	17.8211	3	16	3.1452	3.1452	1	0.184933	0.0512027	0	0.00442505	0.00263278	1	0.118651	0.0723917	0	-0.75443	-2.41504	0	2.41504	2.41504	1.66061	59.2553	FALSE	FALSE	FALSE	FALSE	FALSE	TRUE	FALSE	FALSE		Ambiguous
XLOC_001897	Dpse\GA30231	2:28013454-28021083	61	58	37	22	29	23	64.4404	60.8014	37	22	30.4036	24.1132	0	0.720673	0.169722	0	0.0674446	0.0325336	0	0.156037	0.0916754	0	0.0838609	0.750022	0.334419	0.415603	0.750022	0.666161	52.9608	TRUE	FALSE	FALSE	FALSE	FALSE	FALSE	FALSE	FALSE		Conserved
XLOC_001898	Dpse\GA18091	2:28021707-28029564	28	76	24	31	24	41	29.5792	79.6708	24	31	25.1616	42.9844	1	1.08091e-06	5.60814e-07	1	0.418754	0.166607	0	0.0521719	0.0355556	0	-1.42947	-0.369234	-0.77259	0.403356	0.369234	1.06023	25.8302	FALSE	FALSE	FALSE	FALSE	FALSE	FALSE	FALSE	TRUE		Ambiguous
XLOC_001900	Dpse\GA18116	2:28029658-28036507	108	109	85	53	69	53	114.091	114.265	85	53	72.3396	55.5652	1	1	0.221836	0	0.00808335	0.00461531	1	0.0394934	0.0280335	0	-0.00219226	0.68147	0.380604	0.300866	0.68147	0.683663	49.9197	FALSE	FALSE	FALSE	FALSE	FALSE	TRUE	FALSE	FALSE		Ambiguous
XLOC_001901	Dpse\GA18120	2:28041832-28045219	148	205	103	106	87	115	156.347	214.901	103	106	91.2108	120.566	1	0.0025553	0.000961951	1	0.890012	0.313578	0	0.0988166	0.0619936	0	-0.458922	-0.0414199	-0.402547	0.361127	0.0414199	0.417502	9.02548	FALSE	FALSE	FALSE	FALSE	FALSE	FALSE	FALSE	TRUE		Ambiguous
XLOC_001902	Dpse\Tm1	2:28045333-28079449	1557	1510	1100	813	1081	877	1644.81	1582.93	1100	813	1133.32	919.447	0	0.275085	0.0732241	0	5.71723e-11	7.01497e-11	1	5.59192e-06	8.78833e-06	1	0.055325	0.436176	0.301718	0.134458	0.436176	0.380851	53.3857	FALSE	FALSE	FALSE	FALSE	TRUE	FALSE	FALSE	FALSE		Compensatory
XLOC_001905	Dpse\GA18521	2:28092432-28096709	148	142	91	68	80	54	156.347	148.859	91	68	83.872	56.6136	0	0.646967	0.155344	0	0.0807086	0.0382137	0	0.239639	0.132162	0	0.0708108	0.420332	0.567041	0.146709	0.420332	0.349521	54.599	TRUE	FALSE	FALSE	FALSE	FALSE	FALSE	FALSE	FALSE		Conserved
XLOC_001906	Dpse\GA13183	2:28100494-28102810	8	15	7	6	3	4	8.4512	15.7245	7	6	3.1452	4.1936	1	0.15159	0.0427182	0	1	0.338032	0	0.300254	0.158999	0	-0.895786	0.222392	-0.415037	0.63743	0.222392	1.11818	16.5894	TRUE	FALSE	FALSE	FALSE	FALSE	FALSE	FALSE	FALSE		Conserved
XLOC_001909	Dpse\GA27549	2:28121080-28123728	140	775	68	323	58	385	147.896	812.433	68	323	60.8072	403.634	1	2.70879e-112	1.06052e-111	1	7.65162e-41	2.64316e-40	1	0.368952	0.188595	0	-2.45766	-2.24793	-2.73073	0.482806	2.24793	0.209737	91.466	FALSE	TRUE	FALSE	FALSE	FALSE	FALSE	FALSE	FALSE		Cis-only
XLOC_001910	Dpse\GA18346	2:28130424-28141637	628	450	368	181	303	236	663.419	471.735	368	181	317.665	247.422	0	1.11413e-08	6.63344e-09	1	1.0898e-15	1.69765e-15	1	0.000768282	0.00080351	1	0.491944	1.02372	0.360531	0.663185	1.02372	0.531772	65.8132	FALSE	FALSE	FALSE	TRUE	FALSE	FALSE	FALSE	FALSE	TRUE	Cis + Trans
XLOC_001911	Dpse\GA26177	2:28158556-28164110	90	156	74	28	86	80	95.076	163.535	74	28	90.1624	83.872	1	2.74212e-05	1.27765e-05	1	5.90783e-06	4.89514e-06	1	6.90383e-10	1.98283e-09	1	-0.782445	1.4021	0.104337	1.29776	1.4021	2.18454	39.0922	FALSE	FALSE	FALSE	TRUE	FALSE	FALSE	FALSE	FALSE	FALSE	Cis x Trans
XLOC_001913	-	2:28218206-28218779	10	37	6	5	20	16	10.564	38.7871	6	5	20.968	16.7744	1	3.84591e-05	1.76469e-05	1	1	0.338032	0	0.0576322	0.0387215	0	-1.87642	0.263034	0.321928	0.0588937	0.263034	2.13946	10.9484	FALSE	FALSE	FALSE	FALSE	FALSE	FALSE	FALSE	TRUE		Ambiguous
XLOC_001914	Dpse\GA26176	2:28228609-28229483	189	338	72	52	151	127	199.66	354.325	72	52	158.308	133.147	1	4.36034e-11	3.00064e-11	1	0.0875528	0.0411191	0	1.09717e-05	1.64612e-05	1	-0.827532	0.469485	0.24972	0.219765	0.469485	1.29702	26.5771	FALSE	FALSE	TRUE	FALSE	FALSE	FALSE	FALSE	FALSE		Trans-only
XLOC_001917	-	2:28414279-28416134	535	122	373	48	227	56	565.174	127.893	373	48	237.987	58.7104	0	5.50373e-67	1.29007e-66	1	1.94284e-63	1.05369e-62	1	0.00168413	0.00165102	1	2.14376	2.95807	2.01919	0.938876	2.95807	0.814307	78.414	FALSE	FALSE	FALSE	TRUE	FALSE	FALSE	FALSE	FALSE	TRUE	Cis + Trans
XLOC_001919	Dpse\GA18372	2:28484482-28486904	2628	2252	1423	907	1357	1025	2776.22	2360.77	1423	907	1422.68	1074.61	0	6.88015e-09	4.15444e-09	1	8.84804e-27	2.10008e-26	1	1.44956e-08	3.46619e-08	1	0.233863	0.649761	0.404797	0.244964	0.649761	0.415898	60.9727	FALSE	FALSE	FALSE	TRUE	FALSE	FALSE	FALSE	FALSE	TRUE	Cis + Trans
XLOC_001921	Dpse\GA14998,Dpse\GA27555	2:28509932-28515156	152	126	105	57	102	34	160.573	132.086	105	57	106.937	35.6456	0	0.11394	0.0329642	0	0.000201259	0.000143491	1	0.0469403	0.0324643	0	0.281752	0.881356	1.58496	0.703607	0.881356	0.599603	59.5125	FALSE	FALSE	FALSE	FALSE	FALSE	TRUE	FALSE	FALSE		Ambiguous
XLOC_001925	Dpse\GA16160	2:28557427-28570561	185	366	102	108	148	165	195.434	383.678	102	108	155.163	172.986	1	3.18991e-15	2.61361e-15	1	0.730161	0.266797	0	0.000176725	0.000211196	1	-0.973214	-0.0824622	-0.156869	0.0744067	0.0824622	0.890752	8.47318	FALSE	FALSE	TRUE	FALSE	FALSE	FALSE	FALSE	FALSE		Trans-only
XLOC_001927	Dpse\GA18456	2:28578704-28582831	131	284	97	119	94	141	138.388	297.717	97	119	98.5496	147.824	1	1.34035e-14	1.06624e-14	1	0.152877	0.0678708	0	0.001004	0.00102703	1	-1.10522	-0.294905	-0.584963	0.290058	0.294905	0.810315	26.6829	FALSE	FALSE	TRUE	FALSE	FALSE	FALSE	FALSE	FALSE		Trans-only
XLOC_001928	Dpse\GA18487	2:28591713-28597183	66	223	68	40	51	56	69.7224	233.771	68	40	53.4684	58.7104	1	3.76352e-22	3.93631e-22	1	0.00905798	0.00513856	0	1.9415e-13	8.51393e-13	1	-1.7454	0.765535	-0.13493	0.900464	0.765535	2.51094	23.3646	FALSE	FALSE	TRUE	FALSE	FALSE	FALSE	FALSE	FALSE		Trans-only
XLOC_001929	Dpse\GA27556	2:28606354-28608976	22	19	11	13	6	5	23.2408	19.9177	11	13	6.2904	5.242	0	0.542384	0.133281	0	0.83882	0.299074	0	0.615438	0.284187	0	0.222609	-0.241008	0.263034	0.504043	0.241008	0.463617	34.2037	TRUE	FALSE	FALSE	FALSE	FALSE	FALSE	FALSE	FALSE		Conserved
XLOC_001930	Dpse\GA14629,Dpse\GA18663	2:28609315-28611813	354	490	190	181	118	196	373.966	513.667	190	181	123.711	205.486	1	2.47544e-06	1.2525e-06	1	0.67795	0.251508	0	0.00346922	0.00315049	1	-0.457928	0.0700097	-0.732067	0.802077	0.0700097	0.527938	11.7083	FALSE	FALSE	TRUE	FALSE	FALSE	FALSE	FALSE	FALSE		Trans-only
XLOC_001933	Dpse\GA30237	2:28621686-28715262	32	35	20	9	16	18	33.8048	36.6905	20	9	16.7744	18.8712	1	0.720203	0.169639	0	0.0614283	0.0299324	0	0.0767044	0.0496762	0	-0.118178	1.152	-0.169925	1.32193	1.152	1.27018	47.5605	TRUE	FALSE	FALSE	FALSE	FALSE	FALSE	FALSE	FALSE		Conserved
XLOC_001937	Dpse\GA16117	2:28757677-28908138	145	347	118	116	61	198	153.178	363.76	118	116	63.9524	207.583	1	1.02882e-20	1.02499e-20	1	0.947896	0.331381	0	5.41746e-08	1.17016e-07	1	-1.24778	0.0246621	-1.69862	1.72328	0.0246621	1.27244	1.90132	FALSE	FALSE	TRUE	FALSE	FALSE	FALSE	FALSE	FALSE		Trans-only
XLOC_001938	Dpse\GA27561	2:28908313-28909106	42	65	35	29	19	18	44.3688	68.1395	35	29	19.9196	18.8712	1	0.0293022	0.00942173	0	0.532309	0.205239	0	0.0589687	0.0394787	0	-0.618946	0.271302	0.0780025	0.1933	0.271302	0.890248	23.3569	TRUE	FALSE	FALSE	FALSE	FALSE	FALSE	FALSE	FALSE		Conserved
XLOC_001939	Dpse\GA27562	2:28909180-28918114	287	292	235	170	164	132	303.187	306.104	235	170	171.938	138.389	1	0.935416	0.210769	0	0.00144153	0.000920976	1	0.0102294	0.00842325	0	-0.0138131	0.467126	0.313158	0.153968	0.467126	0.480939	49.2715	FALSE	FALSE	FALSE	FALSE	FALSE	TRUE	FALSE	FALSE		Ambiguous
XLOC_001941	-	2:28918419-28919008	16	34	17	7	6	14	16.9024	35.6422	17	7	6.2904	14.6776	1	0.00778744	0.00274005	1	0.0639147	0.031007	0	0.0025955	0.00244629	1	-1.07636	1.28011	-1.22239	2.5025	1.28011	2.35647	35.2009	FALSE	FALSE	TRUE	FALSE	FALSE	FALSE	FALSE	FALSE		Trans-only
XLOC_001942	Dpse\GA20583	2:28920232-28921781	206	510	153	104	492	740	217.618	534.633	153	104	515.813	775.816	1	7.79433e-32	1.03206e-31	1	0.00268223	0.00164599	1	7.26266e-18	5.02158e-17	1	-1.29675	0.556948	-0.588867	1.14582	0.556948	1.8537	23.1037	FALSE	FALSE	FALSE	TRUE	FALSE	FALSE	FALSE	FALSE	FALSE	Cis x Trans
XLOC_001943	Dpse\GA20585	2:28923267-28924355	33	62	32	25	28	25	34.8612	64.9946	32	25	29.3552	26.21	1	0.00239463	0.000903813	1	0.427043	0.169325	0	0.0120846	0.00977534	0	-0.898698	0.356144	0.163499	0.192645	0.356144	1.25484	22.1072	FALSE	FALSE	FALSE	FALSE	FALSE	FALSE	FALSE	TRUE		Ambiguous
XLOC_001945	-	2:28930537-28931036	150	12	11	9	33	25	158.46	12.5796	11	9	34.5972	26.21	0	6.34766e-34	8.85e-34	1	0.823803	0.294815	0	5.13935e-05	6.82527e-05	1	3.65496	0.289507	0.400538	0.111031	0.289507	3.36545	7.92092	FALSE	FALSE	TRUE	FALSE	FALSE	FALSE	FALSE	FALSE		Trans-only
XLOC_001948	Dpse\GA12904	2:28990732-28992432	207	324	127	82	134	147	218.675	339.649	127	82	140.486	154.115	1	2.71856e-07	1.47604e-07	1	0.00226014	0.00140217	1	1.03345e-07	2.12678e-07	1	-0.635258	0.631133	-0.133583	0.764716	0.631133	1.26639	33.2609	FALSE	FALSE	FALSE	TRUE	FALSE	FALSE	FALSE	FALSE	FALSE	Cis x Trans
XLOC_001950	Dpse\GA27566	2:29085417-29090195	836	447	527	179	713	273	883.15	468.59	527	179	747.509	286.213	0	7.08214e-30	8.98346e-30	1	1.23542e-40	4.24107e-40	1	1.34743e-05	1.97513e-05	1	0.914333	1.55784	1.385	0.172842	1.55784	0.643511	70.7675	FALSE	FALSE	FALSE	TRUE	FALSE	FALSE	FALSE	FALSE	TRUE	Cis + Trans
XLOC_001951	Dpse\GA12902,Dpse\GA27567	2:29094181-29096033	25	20	5	7	14	17	26.41	20.966	5	7	14.6776	17.8228	0	0.381693	0.0977921	0	0.774414	0.280506	0	0.521369	0.24893	0	0.333033	-0.485427	-0.280108	0.205319	0.485427	0.818459	37.2292	TRUE	FALSE	FALSE	FALSE	FALSE	FALSE	FALSE	FALSE		Conserved
XLOC_001953	Dpse\GA30019	2:29102739-29116296	677	306	468	162	347	158	715.183	320.78	468	162	363.795	165.647	0	2.54633e-35	3.64845e-35	1	2.31043e-35	6.94813e-35	1	0.0224679	0.0170061	0	1.15673	1.53051	1.13501	0.395504	1.53051	0.373786	80.3715	FALSE	TRUE	FALSE	FALSE	FALSE	FALSE	FALSE	FALSE		Cis-only
XLOC_001954	Dpse\GA20705	2:29120568-29124826	713	623	441	268	414	318	753.213	653.091	441	268	434.038	333.391	0	0.00826201	0.00289788	1	8.51591e-11	1.03797e-10	1	0.000166542	0.000200309	1	0.205774	0.718546	0.380604	0.337942	0.718546	0.512771	58.3559	FALSE	FALSE	FALSE	TRUE	FALSE	FALSE	FALSE	FALSE	TRUE	Cis + Trans
XLOC_001955	Dpse\GA20720	2:29124881-29127325	69	99	67	47	39	47	72.8916	103.782	67	47	40.8876	49.2748	1	0.0191962	0.00634583	0	0.0746925	0.0356944	0	0.00396216	0.00355246	1	-0.509728	0.5115	-0.269187	0.780687	0.5115	1.02123	33.3719	FALSE	FALSE	FALSE	FALSE	FALSE	FALSE	TRUE	FALSE		Ambiguous
XLOC_001956	Dpse\GA12901,Dpse\GA20741	2:29129304-29160944	557	633	278	284	266	213	588.415	663.574	278	284	278.874	223.309	1	0.0363786	0.011506	0	0.832979	0.297521	0	0.334405	0.173826	0	-0.173424	-0.030806	0.320573	0.351379	0.030806	0.142618	17.7635	TRUE	FALSE	FALSE	FALSE	FALSE	FALSE	FALSE	FALSE		Conserved
XLOC_001957	-	2:29129304-29160944	536	1845	175	327	255	808	566.23	1934.11	175	327	267.342	847.107	1	8.0433e-174	5.39418e-173	1	1.1147e-11	1.42227e-11	1	2.28452e-08	5.28388e-08	1	-1.77221	-0.901936	-1.66386	0.761922	0.901936	0.870276	50.8932	FALSE	FALSE	FALSE	TRUE	FALSE	FALSE	FALSE	FALSE	TRUE	Cis + Trans
XLOC_001958	Dpse\GA20744	2:29129304-29160944	83	86	55	59	37	37	87.6812	90.1538	55	59	38.7908	38.7908	1	0.88056	0.201067	0	0.778876	0.281937	0	0.904612	0.379926	0	-0.0401208	-0.101283	0	0.101283	0.101283	0.0611626	62.349	TRUE	FALSE	FALSE	FALSE	FALSE	FALSE	FALSE	FALSE		Conserved
XLOC_001959	Dpse\GA20142	2:29163156-29170637	180	230	155	116	103	116	190.152	241.109	155	116	107.985	121.614	1	0.0159237	0.00534462	0	0.0208092	0.0111489	0	0.000845157	0.000877588	1	-0.342532	0.418143	-0.17148	0.589624	0.418143	0.760676	35.4714	FALSE	FALSE	FALSE	FALSE	FALSE	FALSE	TRUE	FALSE		Ambiguous
XLOC_001960	Dpse\GA20150	2:29174964-29180806	354	162	216	93	181	59	373.966	169.825	216	93	189.76	61.8556	0	7.88212e-19	7.41425e-19	1	2.00663e-12	2.64123e-12	1	0.757948	0.331154	0	1.13886	1.21573	1.6172	0.401474	1.21573	0.0768686	94.0532	FALSE	TRUE	FALSE	FALSE	FALSE	FALSE	FALSE	FALSE		Cis-only
XLOC_001961	Dpse\GA20155	2:29182138-29184006	59	68	51	25	38	41	62.3276	71.2844	51	25	39.8392	42.9844	1	0.488022	0.121552	0	0.00383624	0.00230733	1	0.00595381	0.00514917	0	-0.193715	1.02857	-0.109624	1.13819	1.02857	1.22228	45.6968	FALSE	FALSE	FALSE	FALSE	FALSE	TRUE	FALSE	FALSE		Ambiguous
XLOC_001962	Dpse\GA19137	2:29184057-29189492	278	298	213	129	172	171	293.679	312.393	213	129	180.325	179.276	1	0.440245	0.110988	0	6.49744e-06	5.36355e-06	1	4.69032e-05	6.27678e-05	1	-0.0891229	0.723482	0.00841224	0.71507	0.723482	0.812605	47.099	FALSE	FALSE	FALSE	FALSE	TRUE	FALSE	FALSE	FALSE		Compensatory
XLOC_001964	Dpse\GA19817	2:29191007-29194006	110	81	62	49	32	18	116.204	84.9123	62	49	33.5488	18.8712	0	0.0237612	0.00773789	0	0.254605	0.107028	0	0.811377	0.348841	0	0.452614	0.339486	0.830075	0.490589	0.339486	0.113128	75.0057	TRUE	FALSE	FALSE	FALSE	FALSE	FALSE	FALSE	FALSE		Conserved
XLOC_001966	Dpse\GA18760,Dpse\GA19809	2:29197184-29204511	201	219	119	91	128	112	212.336	229.578	119	91	134.195	117.421	1	0.446153	0.112321	0	0.0621798	0.0302585	0	0.0441557	0.0308204	0	-0.112631	0.387023	0.192645	0.194378	0.387023	0.499654	43.6487	TRUE	FALSE	FALSE	FALSE	FALSE	FALSE	FALSE	FALSE		Conserved
XLOC_001967	Dpse\GA19806	2:29257103-29260132	136	151	60	30	98	101	143.67	158.293	60	30	102.743	105.888	1	0.419743	0.1063	0	0.00206027	0.00128539	1	0.00173596	0.00169801	1	-0.139837	1	-0.0435016	1.0435	1	1.13984	46.7325	FALSE	FALSE	FALSE	FALSE	TRUE	FALSE	FALSE	FALSE		Compensatory
XLOC_001968	-	2:29316444-29318531	28	36	17	14	25	25	29.5792	37.7388	17	14	26.21	26.21	1	0.328432	0.085446	0	0.7201	0.264039	0	0.387592	0.196471	0	-0.351466	0.280108	0	0.280108	0.280108	0.631573	30.7243	TRUE	FALSE	FALSE	FALSE	FALSE	FALSE	FALSE	FALSE		Conserved
XLOC_001969	Dpse\GA14631,Dpse\GA20291	2:29322763-29330256	1010	795	533	485	469	450	1066.96	833.399	533	485	491.7	471.78	0	8.7042e-08	4.9138e-08	1	0.140694	0.0630707	0	0.0510769	0.0349278	0	0.356433	0.136151	0.0596629	0.0764879	0.136151	0.220282	38.1981	FALSE	FALSE	FALSE	FALSE	FALSE	FALSE	FALSE	TRUE		Ambiguous
XLOC_001970	Dpse\GA27571	2:29330370-29331841	104	107	56	46	49	43	109.866	112.168	56	46	51.3716	45.0812	1	0.840484	0.193441	0	0.372944	0.150607	0	0.403259	0.202761	0	-0.0299227	0.283793	0.188445	0.0953479	0.283793	0.313716	47.496	TRUE	FALSE	FALSE	FALSE	FALSE	FALSE	FALSE	FALSE		Conserved
XLOC_001971	Dpse\GA27572	2:29342176-29344797	243	151	128	67	108	94	256.705	158.293	128	67	113.227	98.5496	0	1.67978e-06	8.6074e-07	1	1.49174e-05	1.19347e-05	1	0.418214	0.208804	0	0.697512	0.933911	0.200299	0.733612	0.933911	0.236398	79.8003	FALSE	TRUE	FALSE	FALSE	FALSE	FALSE	FALSE	FALSE		Cis-only
XLOC_001972	Dpse\GA10309	2:29345474-29350886	37	33	24	22	20	8	39.0868	34.5939	24	22	20.968	8.3872	0	0.639973	0.153894	0	0.882996	0.311685	0	1	0.400243	0	0.176164	0.125531	1.32193	1.1964	0.125531	0.0506329	71.258	TRUE	FALSE	FALSE	FALSE	FALSE	FALSE	FALSE	FALSE		Conserved
XLOC_001973	Dpse\GA10307,Dpse\GA10308	2:29359570-29371371	2153	1909	1336	896	1211	1021	2274.43	2001.2	1336	896	1269.61	1070.42	0	3.16308e-05	1.46437e-05	1	1.13947e-20	2.18524e-20	1	2.96885e-07	5.69284e-07	1	0.184636	0.576349	0.246216	0.330133	0.576349	0.391714	59.5364	FALSE	FALSE	FALSE	TRUE	FALSE	FALSE	FALSE	FALSE	TRUE	Cis + Trans
XLOC_001974	Dpse\GA19669	2:29371536-29375000	244	180	124	90	105	86	257.762	188.694	124	90	110.082	90.1624	0	0.00106336	0.000418695	1	0.0238552	0.0126336	0	1	0.400243	0	0.449989	0.462343	0.287981	0.174362	0.462343	0.0123544	97.3974	FALSE	FALSE	FALSE	FALSE	FALSE	FALSE	FALSE	TRUE		Ambiguous
XLOC_001975	Dpse\GA16225	2:29385288-29386100	105	135	80	60	62	56	110.922	141.52	80	60	65.0008	58.7104	1	0.0506255	0.0156332	0	0.107988	0.0497322	0	0.0152252	0.0119965	0	-0.351466	0.415037	0.146841	0.268196	0.415037	0.766503	35.1268	TRUE	FALSE	FALSE	FALSE	FALSE	FALSE	FALSE	FALSE		Conserved
XLOC_001977	Dpse\GA13180,Dpse\GA19655,Dpse\GA27573	2:29390083-29414804	103	148	62	39	110	76	108.809	155.148	62	39	115.324	79.6784	1	0.00447075	0.00162843	1	0.0280895	0.0146997	0	0.000662918	0.000701171	1	-0.511848	0.668794	0.533432	0.135362	0.668794	1.18064	36.162	FALSE	FALSE	TRUE	FALSE	FALSE	FALSE	FALSE	FALSE		Trans-only
XLOC_001979	-	2:29390083-29414804	265	120	112	67	106	68	279.946	125.796	112	67	111.13	71.2912	0	9.33119e-15	7.47625e-15	1	0.000952895	0.000625445	1	0.152232	0.089732	0	1.15406	0.741266	0.640458	0.100808	0.741266	0.412797	64.231	FALSE	TRUE	FALSE	FALSE	FALSE	FALSE	FALSE	FALSE		Cis-only
XLOC_001981	Dpse\GA17937	2:29432716-29433481	162	181	93	73	135	99	171.137	189.742	93	73	141.534	103.792	1	0.370286	0.0951895	0	0.140064	0.0628137	0	0.0747505	0.0485504	0	-0.148891	0.349334	0.447459	0.0981247	0.349334	0.498226	41.2165	TRUE	FALSE	FALSE	FALSE	FALSE	FALSE	FALSE	FALSE		Conserved
XLOC_001982	Dpse\GA27574	2:29437217-29441180	104	263	54	118	61	169	109.866	275.703	54	118	63.9524	177.18	1	8.04431e-18	7.30132e-18	1	1.18722e-06	1.04866e-06	1	0.483346	0.234155	0	-1.32737	-1.12776	-1.47014	0.342387	1.12776	0.199619	84.9614	FALSE	TRUE	FALSE	FALSE	FALSE	FALSE	FALSE	FALSE		Cis-only
XLOC_001983	Dpse\GA27575	2:29437217-29441180	99	85	58	43	54	44	104.584	89.1055	58	43	56.6136	46.1296	0	0.313576	0.0820675	0	0.163279	0.0721984	0	0.622841	0.286744	0	0.23107	0.431716	0.295456	0.13626	0.431716	0.200646	68.2704	TRUE	FALSE	FALSE	FALSE	FALSE	FALSE	FALSE	FALSE		Conserved
XLOC_001984	Dpse\GA13178,Dpse\GA16218	2:29442375-29445126	172	148	120	76	136	96	181.701	155.148	120	76	142.582	100.646	0	0.17252	0.0481152	0	0.00205177	0.00128082	1	0.123265	0.0748175	0	0.227916	0.658963	0.5025	0.156463	0.658963	0.431047	60.4548	FALSE	FALSE	FALSE	FALSE	FALSE	TRUE	FALSE	FALSE		Ambiguous
XLOC_001986	Dpse\GA18968	2:29454933-29461666	85	83	60	52	40	49	89.794	87.0089	60	52	41.936	51.3716	0	0.939943	0.211657	0	0.508513	0.197166	0	0.71722	0.31847	0	0.0454561	0.206451	-0.292782	0.499233	0.206451	0.160995	56.1854	TRUE	FALSE	FALSE	FALSE	FALSE	FALSE	FALSE	FALSE		Conserved
XLOC_001988	Dpse\GA16275	2:29472856-29491533	876	110	546	32	419	82	925.406	115.313	546	32	439.28	85.9688	0	8.63666e-158	4.88712e-157	1	8.19774e-122	9.88809e-121	1	0.000194492	0.000230925	1	3.00453	4.09276	2.35325	1.7395	4.09276	1.08823	78.9958	FALSE	FALSE	FALSE	TRUE	FALSE	FALSE	FALSE	FALSE	TRUE	Cis + Trans
XLOC_001990	Dpse\GA17677	2:29502777-29505719	147	183	68	91	41	58	155.291	191.839	68	91	42.9844	60.8072	1	0.0531311	0.0163373	0	0.0807086	0.0382137	0	0.700784	0.31298	0	-0.304923	-0.420332	-0.500429	0.0800972	0.420332	0.115409	78.4581	TRUE	FALSE	FALSE	FALSE	FALSE	FALSE	FALSE	FALSE		Conserved
XLOC_001991	Dpse\GA17678	2:29521304-29537585	201	113	114	46	124	62	212.336	118.458	114	46	130.002	65.0008	0	2.56288e-07	1.3936e-07	1	7.58807e-08	7.46414e-08	1	0.127226	0.0768999	0	0.841977	1.30933	1	0.309328	1.30933	0.467351	73.6953	FALSE	TRUE	FALSE	FALSE	FALSE	FALSE	FALSE	FALSE		Cis-only
XLOC_002001	Dpse\GA11106,Dpse\GA18799	2:29709716-29717105	814	326	576	159	462	152	859.91	341.746	576	159	484.361	159.357	0	3.8232e-52	7.42392e-52	1	2.70451e-56	1.30345e-55	1	0.000908523	0.000937427	1	1.33126	1.85704	1.60382	0.253221	1.85704	0.525781	77.9345	FALSE	FALSE	FALSE	TRUE	FALSE	FALSE	FALSE	FALSE	TRUE	Cis + Trans
XLOC_002002	Dpse\GA16102	2:29721980-29948058	1382	5286	880	2226	847	2883	1459.94	5541.31	880	2226	887.995	3022.54	1	0	0	1	5.79209e-133	8.41131e-132	1	4.83199e-16	2.79399e-15	1	-1.92431	-1.33888	-1.76714	0.428259	1.33888	0.585436	69.5769	FALSE	FALSE	FALSE	TRUE	FALSE	FALSE	FALSE	FALSE	TRUE	Cis + Trans
XLOC_002003	Dpse\GA30238	2:29721980-29948058	691	1191	489	603	401	450	729.972	1248.53	489	603	420.408	471.78	1	8.1662e-32	1.08032e-31	1	0.000620854	0.000417055	1	2.22961e-05	3.14308e-05	1	-0.774311	-0.302324	-0.166323	0.136001	0.302324	0.471988	39.0442	FALSE	FALSE	FALSE	TRUE	FALSE	FALSE	FALSE	FALSE	TRUE	Cis + Trans
XLOC_002004	Dpse\GA27583	2:29953221-29958795	858	709	634	359	479	369	906.391	743.245	634	359	502.184	386.86	0	6.54104e-05	2.93352e-05	1	2.11247e-18	3.67452e-18	1	7.33675e-06	1.13611e-05	1	0.286297	0.820499	0.376405	0.444094	0.820499	0.534202	60.5668	FALSE	FALSE	FALSE	TRUE	FALSE	FALSE	FALSE	FALSE	TRUE	Cis + Trans
XLOC_002005	Dpse\GA14645,Dpse\GA20278	2:29959251-29964438	1703	2241	1207	824	1511	1456	1799.05	2349.24	1207	824	1584.13	1526.47	1	1.38304e-17	1.24207e-17	1	1.87478e-17	3.1327e-17	1	1.6421e-32	3.63709e-31	1	-0.38496	0.550709	0.0534933	0.497216	0.550709	0.935669	37.0504	FALSE	FALSE	FALSE	TRUE	FALSE	FALSE	FALSE	FALSE	FALSE	Cis x Trans
XLOC_002006	Dpse\GA14110	2:29965571-29967485	13	10	0	2	#NULL!	#NULL!	13.7332	10.483	1	2	1	1	0	0.541256	0.133072	0	1	0.338032	0	0.569231	0.266438	0	0.389616	-1	0	1	1	1.38962	41.8477	TRUE	FALSE	FALSE	FALSE	FALSE	FALSE	FALSE	FALSE		Conserved
XLOC_002007	Dpse\GA30257	2:29987166-29996415	12	34	1	12	2	23	12.6768	35.6422	1	12	2.0968	24.1132	1	0.00071727	0.000288459	1	0.00341797	0.00206986	1	0.263895	0.143035	0	-1.4914	-3.58496	-3.52356	0.0614005	3.58496	2.09357	63.1319	FALSE	TRUE	FALSE	FALSE	FALSE	FALSE	FALSE	FALSE		Cis-only
XLOC_002008	Dpse\GA20294	2:29998366-30014452	465	217	256	130	306	130	491.226	227.481	256	130	320.81	136.292	0	3.10399e-23	3.34305e-23	1	1.37417e-10	1.65121e-10	1	0.500227	0.240904	0	1.11064	0.977632	1.23502	0.257388	0.977632	0.133008	88.0242	FALSE	TRUE	FALSE	FALSE	FALSE	FALSE	FALSE	FALSE		Cis-only
XLOC_002010	Dpse\GA20347	2:30019639-30022094	24	12	7	4	6	2	25.3536	12.5796	7	4	6.2904	2.0968	0	0.047031	0.0146261	0	0.548828	0.210725	0	1	0.400243	0	1.0111	0.807355	1.58496	0.777608	0.807355	0.20375	79.8488	TRUE	FALSE	FALSE	FALSE	FALSE	FALSE	FALSE	FALSE		Conserved
XLOC_002011	-	2:30022325-30023070	39	78	11	50	10	25	41.1996	81.7674	11	50	10.484	26.21	1	0.000371389	0.000154417	1	4.58883e-07	4.22048e-07	1	0.0367276	0.0262413	0	-0.988895	-2.18442	-1.32193	0.862496	2.18442	1.19553	64.6288	FALSE	TRUE	FALSE	FALSE	FALSE	FALSE	FALSE	FALSE		Cis-only
XLOC_002014	Dpse\GA20421	2:30096072-30134629	25	60	13	17	15	15	26.41	62.898	13	17	15.726	15.726	1	0.000109926	4.81954e-05	1	0.584665	0.222395	0	0.18016	0.1036	0	-1.25193	-0.387023	0	0.387023	0.387023	0.864907	30.9141	FALSE	FALSE	FALSE	FALSE	FALSE	FALSE	FALSE	TRUE		Ambiguous
XLOC_002016	Dpse\GA27585	2:30145074-30146850	175	118	103	52	67	55	184.87	123.699	103	52	70.2428	57.662	0	0.000489627	0.000200983	1	5.12048e-05	3.88275e-05	1	0.187666	0.107303	0	0.579673	0.986061	0.284729	0.701331	0.986061	0.406388	70.8149	FALSE	TRUE	FALSE	FALSE	FALSE	FALSE	FALSE	FALSE		Cis-only
XLOC_002022	Dpse\GA27587	2:30209805-30211723	1007	1087	601	382	549	528	1063.79	1139.5	601	382	575.572	553.555	1	0.105378	0.0306402	0	2.91971e-12	3.82482e-12	1	1.71666e-11	5.93471e-11	1	-0.0991837	0.653792	0.0562682	0.597524	0.653792	0.752976	46.4748	FALSE	FALSE	FALSE	FALSE	TRUE	FALSE	FALSE	FALSE		Compensatory
XLOC_002023	Dpse\GA18338	2:30215267-30222649	99	50	60	57	53	24	104.584	52.415	60	57	55.5652	25.1616	0	3.80769e-05	1.74882e-05	1	0.853408	0.303345	0	0.0124154	0.0100058	0	0.996605	0.0740006	1.14296	1.06896	0.0740006	0.922604	7.42527	FALSE	FALSE	FALSE	FALSE	FALSE	FALSE	FALSE	TRUE		Ambiguous
XLOC_002024	Dpse\GA10633,Dpse\GA10707	2:30235123-30244200	1233	891	938	454	802	479	1302.54	934.035	938	454	840.817	502.184	0	7.33745e-15	5.91812e-15	1	4.23819e-39	1.40468e-38	1	3.42684e-08	7.62891e-08	1	0.47978	1.0469	0.743577	0.303319	1.0469	0.567116	64.863	FALSE	FALSE	FALSE	TRUE	FALSE	FALSE	FALSE	FALSE	TRUE	Cis + Trans
XLOC_002025	Dpse\GA20055	2:30247009-30250670	48	74	39	65	44	33	50.7072	77.5742	39	65	46.1296	34.5972	1	0.0166707	0.00557561	0	0.0138362	0.00760113	0	0.787616	0.341094	0	-0.613386	-0.736966	0.415037	1.152	0.736966	0.123579	85.6394	TRUE	FALSE	FALSE	FALSE	FALSE	FALSE	FALSE	FALSE		Conserved
XLOC_002026	Dpse\GA27588	2:30251454-30266661	429	388	345	173	237	158	453.196	406.74	345	173	248.471	165.647	0	0.11648	0.0336185	0	3.37344e-14	4.85421e-14	1	3.84408e-07	7.25403e-07	1	0.156026	0.995824	0.584963	0.410862	0.995824	0.839799	54.2499	FALSE	FALSE	FALSE	FALSE	TRUE	FALSE	FALSE	FALSE		Compensatory
XLOC_002029	Dpse\GA17544	2:30276966-30284943	267	199	182	155	155	141	282.059	208.612	182	155	162.502	147.824	0	0.000955245	0.000378076	1	0.156582	0.0693898	0	0.35435	0.182506	0	0.435176	0.23167	0.136573	0.0950972	0.23167	0.203506	53.236	FALSE	FALSE	FALSE	FALSE	FALSE	FALSE	FALSE	TRUE		Ambiguous
XLOC_002031	Dpse\GA17603	2:30290507-30299846	318	386	242	196	226	211	335.935	404.644	242	196	236.938	221.212	1	0.0111473	0.00383104	1	0.0314233	0.016309	0	0.00112669	0.0011418	1	-0.26847	0.304153	0.0990798	0.205074	0.304153	0.572623	34.69	FALSE	FALSE	TRUE	FALSE	FALSE	FALSE	FALSE	FALSE		Trans-only
XLOC_002034	Dpse\GA16093	2:30303744-30304670	193	98	116	57	110	65	203.885	102.733	116	57	115.324	68.146	0	5.65172e-09	3.43127e-09	1	8.56602e-06	7.00045e-06	1	0.91994	0.385188	0	0.988852	1.02509	0.758992	0.266099	1.02509	0.0362392	96.5855	FALSE	TRUE	FALSE	FALSE	FALSE	FALSE	FALSE	FALSE		Cis-only
XLOC_002039	Dpse\GA27590	2:30368106-30369905	14	16	7	6	7	6	14.7896	16.7728	7	6	7.3388	6.2904	1	0.7201	0.169639	0	1	0.338032	0	0.749447	0.328539	0	-0.181541	0.222392	0.222392	0	0.222392	0.403933	35.5075	TRUE	FALSE	FALSE	FALSE	FALSE	FALSE	FALSE	FALSE		Conserved
XLOC_002046	Dpse\GA18852	2:30554893-30555824	54	45	24	34	9	8	57.0456	47.1735	24	34	9.4356	8.3872	0	0.377584	0.0968249	0	0.237047	0.100373	0	0.13992	0.0835866	0	0.274139	-0.5025	0.169925	0.672425	0.5025	0.776639	39.2842	TRUE	FALSE	FALSE	FALSE	FALSE	FALSE	FALSE	FALSE		Conserved
XLOC_002048	Dpse\GA27591	2:30586904-30612691	369	138	221	75	292	113	389.812	144.665	221	75	306.133	118.469	0	3.36085e-27	4.02022e-27	1	7.27124e-18	1.23558e-17	1	0.622554	0.286663	0	1.43006	1.55908	1.36965	0.189438	1.55908	0.129027	92.3567	FALSE	TRUE	FALSE	FALSE	FALSE	FALSE	FALSE	FALSE		Cis-only
XLOC_002049	Dpse\GA27592	2:30615746-30616805	643	1034	388	355	421	505	679.265	1083.94	388	355	441.376	529.442	1	4.2781e-22	4.46485e-22	1	0.240389	0.101632	0	3.0796e-10	9.14639e-10	1	-0.674241	0.128238	-0.262463	0.390701	0.128238	0.802479	13.7784	FALSE	FALSE	TRUE	FALSE	FALSE	FALSE	FALSE	FALSE		Trans-only
XLOC_002050	Dpse\GA27593	2:30622822-30624111	32	37	32	32	25	40	33.8048	38.7871	32	32	26.21	41.936	1	0.555998	0.136072	0	1	0.338032	0	0.733611	0.323441	0	-0.198349	0	-0.678072	0.678072	0	0.198349	0	TRUE	FALSE	FALSE	FALSE	FALSE	FALSE	FALSE	FALSE		Conserved
XLOC_002056	Dpse\GA19008	2:30692130-30694388	10	21	9	16	14	15	10.564	22.0143	9	16	14.6776	15.726	1	0.0501025	0.0154948	0	0.229523	0.0975428	0	1	0.400243	0	-1.05928	-0.830075	-0.0995357	0.730539	0.830075	0.22921	78.3618	TRUE	FALSE	FALSE	FALSE	FALSE	FALSE	FALSE	FALSE		Conserved
XLOC_002057	-	2:30696439-30697744	11	30	2	27	6	22	11.6204	31.449	2	27	6.2904	23.0648	1	0.00191396	0.000730001	1	1.62423e-06	1.41541e-06	1	0.0345197	0.0248472	0	-1.43635	-3.75489	-1.87447	1.88042	3.75489	2.31853	61.8249	FALSE	TRUE	FALSE	FALSE	FALSE	FALSE	FALSE	FALSE		Cis-only
XLOC_002058	Dpse\GA12417	2:30709095-30740121	312	311	191	160	167	107	329.597	326.021	191	160	175.083	112.179	0	0.937719	0.211189	0	0.109183	0.0502349	0	0.233639	0.129208	0	0.015736	0.255501	0.642237	0.386737	0.255501	0.239765	51.5886	TRUE	FALSE	FALSE	FALSE	FALSE	FALSE	FALSE	FALSE		Conserved
XLOC_002059	Dpse\GA12416	2:30709095-30740121	340	578	267	145	176	133	359.176	605.917	267	145	184.518	139.437	1	1.68948e-15	1.39849e-15	1	1.92229e-09	2.12583e-09	1	4.43602e-21	4.08236e-20	1	-0.75443	0.880787	0.404149	0.476638	0.880787	1.63522	35.0074	FALSE	FALSE	FALSE	TRUE	FALSE	FALSE	FALSE	FALSE	FALSE	Cis x Trans
XLOC_002064	-	2:1508-9601	20	43	30	7	7	19	21.128	45.0769	30	7	7.3388	19.9196	1	0.00427241	0.00156287	1	0.000191076	0.000136628	1	1.57355e-06	2.68097e-06	1	-1.09323	2.09954	-1.44057	3.54011	2.09954	3.19277	39.6715	FALSE	FALSE	FALSE	TRUE	FALSE	FALSE	FALSE	FALSE	FALSE	Cis x Trans
XLOC_002065	Dpse\GA18714	2:1508-9601	233	231	143	112	113	124	246.141	242.157	143	112	118.469	130.002	0	0.891995	0.202974	0	0.0600766	0.0293515	0	0.163733	0.09552	0	0.0235417	0.352516	-0.134017	0.486534	0.352516	0.328975	51.7272	TRUE	FALSE	FALSE	FALSE	FALSE	FALSE	FALSE	FALSE		Conserved
XLOC_002066	-	2:13564-18089	29	60	17	18	6	14	30.6356	62.898	17	18	6.2904	14.6776	1	0.000810009	0.000323778	1	1	0.338032	0	0.150896	0.0889844	0	-1.03781	-0.0824622	-1.22239	1.13993	0.0824622	0.955343	7.94582	FALSE	FALSE	FALSE	FALSE	FALSE	FALSE	FALSE	TRUE		Ambiguous
XLOC_002070	Dpse\GA26893	2:33233-33707	54	87	34	28	33	22	57.0456	91.2021	34	28	34.5972	23.0648	1	0.00647967	0.0023085	1	0.525773	0.203074	0	0.0333089	0.0240818	0	-0.676951	0.280108	0.584963	0.304855	0.280108	0.957059	22.6411	FALSE	FALSE	FALSE	FALSE	FALSE	FALSE	FALSE	TRUE		Ambiguous
[truncated: 5,207 more rows]

## Sheet: Table 2b
Table 2b: X-linked genes SNP analysis. This table summarizes the read-hit numbers for the fertile hybrid (Fert), sterile hybrid (Ster) and parental(Par) samples. Raw and normalized numbers are labeled as in appendix 2a. Zero read-hit value genes were adjusted by adding one to their value. Both the p-values and FDR corrected q-values are given. Significance is claimed using q< 0.5%. The Par_Bin_qv…
[truncated: 3,576 more rows]
