# Supplementary material for: Hybrid male sterility and genome-wide misexpression of male reproductive proteases
Source: Sci Rep. 2015 Jul 6;5:11976. doi: 10.1038/srep11976 (PMC4491705; doi:10.1038/srep11976)
Supplement: Supplementary Table S3 [file srep11976-s4.xls]

## Sheet: Table 3a
Table 3a: Genes uniquely misexpressed in the sterile and fertile hybrids
Sterile Hybrid					Fertile Hybrid
Gene ID	Gene	Locus	Expression		Gene ID	Gene	Locus	Expression
XLOC_001039	-	2:14827157-14827739	Additive		XLOC_000095	Dpse\GA15317	2:1181807-1191993	Overexpression
XLOC_003422	-	2:20402698-20403714	Additive		XLOC_002859	-	2:11967678-11968450	Additive
XLOC_004032	-	2:30499599-30500058	Additive		XLOC_001039	-	2:14827157-14827739	Additive
XLOC_004044	-	3:78661-79690	Additive		XLOC_003141	Dpse\GA26488	2:15977321-15977897	Additive
XLOC_004120	-	3:1059542-1060430	Additive		XLOC_003422	-	2:20402698-20403714	Additive
XLOC_009444	-	4_group3:11542772-11543380	Additive		XLOC_003485	Dpse\GA13161	2:21333038-21348295	Additive
XLOC_011694	-	Unknown_group_575:15519-20924	Additive		XLOC_003569	Dpse\GA18368	2:22735219-22737418	Additive
XLOC_012101	-	Unknown_group_83:24731-29161	Additive		XLOC_001585	Dpse\GA11038	2:22910038-22934304	Overexpression
XLOC_012412	-	Unknown_singleton_1845:439-1375	Additive		XLOC_001621	Dpse\GA16002	2:23553510-23590788	Overexpression
XLOC_012738	-	Unknown_singleton_2792:5-702	Additive		XLOC_003729	-	2:25063433-25064659	Additive
XLOC_012742	-	Unknown_singleton_2793:2579-7798	Additive		XLOC_000198	Dpse\GA26964	2:2569704-2571443	Additive
XLOC_012824	-	Unknown_singleton_3033:202-730	Additive		XLOC_001922	Dpse\GA18409	2:28516971-28518856	Additive
XLOC_013859	-	XL_group1a:2137711-2138392	Additive		XLOC_004032	-	2:30499599-30500058	Additive
XLOC_017774	-	XR_group6:9375658-9378105	Additive		XLOC_000257	Dpse\GA18806	2:3314430-3322184	Overexpression
XLOC_001401	Dpse\GA10389	2:20546850-20548392	Additive		XLOC_002322	Dpse\GA26799	2:3492131-3519614	Overexpression
XLOC_004143	Dpse\GA11842	3:1240173-1243901	Additive		XLOC_000327	Dpse\GA27017	2:4408251-4416331	Overexpression
XLOC_004122	Dpse\GA15685	3:1076031-1088166	Additive		XLOC_002459	Dpse\GA26755	2:5519463-5521256	Overexpression
XLOC_000412	-	2:5628543-5638716	Overexpression		XLOC_000401	Dpse\GA19632	2:5523772-5525918	Overexpression
XLOC_000934	-	2:13653646-13655917	Overexpression		XLOC_002614	-	2:7858696-7914098	Additive
XLOC_002113	-	2:643417-643907	Overexpression		XLOC_000621	-	2:9143865-9145142	Additive
XLOC_002392	-	2:4653375-4654393	Overexpression		XLOC_004889	Dpse\GA17419	3:10065988-10068902	Overexpression
XLOC_002767	-	2:10456536-10457687	Overexpression		XLOC_006452	Dpse\GA24310	3:10160161-10160977	Overexpression
XLOC_002859	-	2:11967678-11968450	Overexpression		XLOC_004122	Dpse\GA15685	3:1076031-1088166	Additive
XLOC_004295	-	3:3262010-3263230	Overexpression		XLOC_004143	Dpse\GA11842	3:1240173-1243901	Additive
XLOC_005124	-	3:12812298-12814196	Overexpression		XLOC_005143	-	3:13033148-13034345	Additive
XLOC_005712	-	3:698906-702224	Overexpression		XLOC_006824	-	3:14654423-14656801	Overexpression
XLOC_005930	-	3:3403695-3404859	Overexpression		XLOC_005292	-	3:14883758-14884105	Additive
XLOC_007975	-	4_group2:220668-222043	Overexpression		XLOC_006872	Dpse\GA18140	3:15284699-15286702	Additive
XLOC_008516	-	4_group3:7923309-7924229	Overexpression		XLOC_005580	Dpse\GA15645,Dpse\GA25124	3:18633955-18638344	Underexpression
XLOC_010249	-	4_group4:5692605-5693495	Overexpression		XLOC_005838	Dpse\Mal-A3	3:2325649-2327597	Overexpression
XLOC_010415	-	4_group5:1262334-1263140	Overexpression		XLOC_005845	Dpse\GA11807	3:2411758-2412064	Overexpression
XLOC_010886	-	Unknown_group_193:951-2169	Overexpression		XLOC_006441	Dpse\GA12584	3:9858756-9862474	Additive
XLOC_011959	-	Unknown_group_734:1765-2996	Overexpression		XLOC_007536	Dpse\GA15080	4_group1:157810-174362	Overexpression
XLOC_012096	-	Unknown_group_825:13-2444	Overexpression		XLOC_007799	-	4_group1:3852624-3853197	Additive
XLOC_012768	-	Unknown_singleton_2839:1023-1726	Overexpression		XLOC_009444	-	4_group3:11542772-11543380	Additive
XLOC_012878	-	Unknown_singleton_3307:311-1727	Overexpression		XLOC_008902	Dpse\GA25809	4_group3:2544479-2544707	Additive
XLOC_013136	-	Unknown_singleton_727:301-2313	Overexpression		XLOC_008213	Dpse\GA12171	4_group3:2921864-2925886	Overexpression
XLOC_013217	-	Unknown_singleton_959:109312-110070	Overexpression		XLOC_009061	Dpse\GA10010	4_group3:5195219-5205468	Additive
XLOC_014757	-	XL_group1e:7482699-7483139	Overexpression		XLOC_008535	Dpse\GA14462	4_group3:8068996-8070102	Overexpression
XLOC_015456	-	XL_group1e:6646054-6647776	Overexpression		XLOC_009605	-	4_group4:2423000-2423806	Additive
XLOC_016612	-	XR_group6:2942948-2943719	Overexpression		XLOC_010258	-	4_group4:5809466-5809987	Underexpression
XLOC_016665	-	XR_group6:3846769-3848069	Overexpression		XLOC_011377	-	Unknown_group_39:63006-63758	Additive
XLOC_009061	Dpse\GA10010	4_group3:5195219-5205468	Overexpression		XLOC_011694	-	Unknown_group_575:15519-20924	Additive
XLOC_008520	Dpse\GA10468	4_group3:7940109-7942942	Overexpression		XLOC_012023	-	Unknown_group_776:0-1444	Overexpression
XLOC_017424	Dpse\GA10759	XR_group6:2919836-2940464	Overexpression		XLOC_012101	-	Unknown_group_83:24731-29161	Additive
XLOC_007794	Dpse\GA10921	4_group1:3782083-3810616	Overexpression		XLOC_012235	-	Unknown_singleton_1264:1-1141	Underexpression
XLOC_009916	Dpse\GA11531	4_group4:464751-469295	Overexpression		XLOC_012591	-	Unknown_singleton_2304:1-1781	Overexpression
XLOC_006019	Dpse\GA11668	3:4428405-4431045	Overexpression		XLOC_012606	-	Unknown_singleton_2360:219-803	Overexpression
XLOC_014755	Dpse\GA11740	XL_group1e:7377252-7378343	Overexpression		XLOC_012735	-	Unknown_singleton_2783:193-1607	Additive
XLOC_010540	Dpse\GA12027	4_group5:1156275-1157690	Overexpression		XLOC_012824	-	Unknown_singleton_3033:202-730	Additive
XLOC_008771	Dpse\GA12058	4_group3:426593-452164	Overexpression		XLOC_013083	-	Unknown_singleton_559:1180-1841	Overexpression
XLOC_001013	Dpse\GA12399	2:14544023-14555384	Overexpression		XLOC_013186	-	Unknown_singleton_872:6695-17407	Additive
XLOC_015968	Dpse\GA13457	XL_group3a:325300-327165	Overexpression		XLOC_013198	-	Unknown_singleton_89:371-969	Additive
XLOC_016013	Dpse\GA13600,Dpse\GA13601	XL_group3a:1091171-1095851	Overexpression		XLOC_013808	-	XL_group1a:1285907-1286456	Additive
XLOC_009932	Dpse\GA14251	4_group4:854157-854421	Overexpression		XLOC_013859	-	XL_group1a:2137711-2138392	Additive
XLOC_010082	Dpse\GA14336	4_group4:2952123-2967039	Overexpression		XLOC_015220	Dpse\GA10562	XL_group1e:2747078-2767592	Underexpression
XLOC_010295	Dpse\GA14475	4_group4:6118662-6121093	Overexpression		XLOC_015328	Dpse\GA17813	XL_group1e:4382636-4384295	Additive
XLOC_016010	Dpse\GA14671	XL_group3a:1053791-1067715	Overexpression		XLOC_014814	Dpse\GA20757	XL_group1e:8433079-8442598	Overexpression
XLOC_017222	Dpse\GA14822,Dpse\GA23961,Dpse\GA23962	XR_group6:13167078-13183008	Overexpression		XLOC_015113	Dpse\GA14783	XL_group1e:870002-895307	Overexpression
XLOC_006818	Dpse\GA14907	3:14601112-14602696	Overexpression		XLOC_015995	Dpse\GA22311	XL_group3a:773881-778057	Overexpression
XLOC_015473	Dpse\GA15513	XL_group1e:6910227-6916510	Overexpression		XLOC_016320	Dpse\GA18202	XR_group3a:1446242-1446797	Overexpression
XLOC_004947	Dpse\GA15525	3:10845410-10852060	Overexpression		XLOC_017048	Dpse\GA19393	XR_group6:10273119-10274248	Additive
XLOC_004450	Dpse\GA15722	3:5031658-5034350	Overexpression		XLOC_017050	-	XR_group6:10296963-10297281	Underexpression
XLOC_008395	Dpse\GA16459	4_group3:5660587-5684711	Overexpression		XLOC_016590	Dpse\GA19947	XR_group6:2505488-2508718	Overexpression
XLOC_003560	Dpse\GA17404	2:22581928-22603818	Overexpression
XLOC_007110	Dpse\GA17427	3:18480226-18487904	Overexpression
XLOC_008767	Dpse\GA17870	4_group3:403518-404863	Overexpression
XLOC_005347	Dpse\GA18484	3:15854889-15873904	Overexpression
XLOC_018789	Dpse\GA18507	XR_group8:2040126-2044592	Overexpression
XLOC_015068	Dpse\GA18544	XL_group1e:300736-306039	Overexpression
XLOC_002398	Dpse\GA18944	2:4676345-4707433	Overexpression
XLOC_009627	Dpse\GA19361	4_group4:2742812-2746539	Overexpression
XLOC_015967	Dpse\GA19543	XL_group3a:320796-324583	Overexpression
XLOC_004037	Dpse\GA19748,Dpse\snRNA:U6:2	2:30740414-30749847	Overexpression
XLOC_015539	Dpse\GA20224	XL_group1e:8261300-8268600	Overexpression
XLOC_010201	Dpse\GA20502	4_group4:4727003-4740073	Overexpression
XLOC_010198	Dpse\GA20504	4_group4:4700165-4703437	Overexpression
XLOC_003070	Dpse\GA20543	2:14722572-14756734	Overexpression
XLOC_001942	Dpse\GA20583	2:28920232-28921781	Overexpression
XLOC_002522	Dpse\GA20678	2:6379307-6381660	Overexpression
XLOC_004080	Dpse\GA20821,Dpse\GA24606	3:523789-570752	Overexpression
XLOC_003348	Dpse\GA20955	2:19273463-19277803	Overexpression
XLOC_019128	Dpse\GA21299	XR_group8:7748682-7753536	Overexpression
XLOC_006249	Dpse\GA21772	3:7424544-7430537	Overexpression
XLOC_015855	Dpse\GA21967	XL_group3a:1008800-1009172	Overexpression
XLOC_000920	Dpse\GA22124	2:13470814-13471949	Overexpression
XLOC_009931	Dpse\GA22131	4_group4:853467-853776	Overexpression
XLOC_014259	Dpse\GA22573	XL_group1a:8687607-8692449	Overexpression
XLOC_014037	Dpse\GA22690	XL_group1a:5624851-5628076	Overexpression
XLOC_013729	Dpse\GA23102	XL_group1a:8834351-8837968	Overexpression
XLOC_006808	Dpse\GA24206	3:14382299-14384770	Overexpression
XLOC_004638	Dpse\GA24794	3:7431435-7436506	Overexpression
XLOC_007831	Dpse\GA25196	4_group1:4210812-4216505	Overexpression
XLOC_010922	Dpse\GA25613	Unknown_group_203:6687-17913	Overexpression
XLOC_009209	Dpse\GA25674	4_group3:7406982-7409930	Overexpression
XLOC_008441	Dpse\GA26008	4_group3:6716131-6721537	Overexpression
XLOC_003369	Dpse\GA26401,Dpse\GA30181	2:19445229-19453524	Overexpression
XLOC_002801	Dpse\GA26604	2:10892884-10932393	Overexpression
XLOC_000769	Dpse\GA27168	2:11507042-11511337	Overexpression
XLOC_011943	Dpse\GA27754	Unknown_group_722:6247-16405	Overexpression
XLOC_010254	Dpse\GA28780	4_group4:5743178-5792022	Overexpression
XLOC_009920	Dpse\GA28949	4_group4:574430-583082	Overexpression
XLOC_003386	Dpse\GA30191,Dpse\GA30192	2:19913263-19917662	Overexpression
XLOC_006671	Dpse\Obp56d	3:12751343-12752778	Overexpression
XLOC_002011	-	2:30022325-30023070	Underexpression
XLOC_003024	-	2:14216040-14251160	Underexpression
XLOC_003101	-	2:15580867-15582019	Underexpression
XLOC_003398	-	2:20049291-20050771	Underexpression
XLOC_003400	-	2:20051050-20051584	Underexpression
XLOC_005144	-	3:13050940-13052297	Underexpression
XLOC_005497	-	3:17506927-17512410	Underexpression
XLOC_006299	-	3:7978456-7979117	Underexpression
XLOC_006687	-	3:12919551-12919738	Underexpression
XLOC_008428	-	4_group3:6460907-6461590	Underexpression
XLOC_008755	-	4_group3:245601-246454	Underexpression
XLOC_008894	-	4_group3:2470504-2471493	Underexpression
XLOC_008895	-	4_group3:2471679-2472993	Underexpression
XLOC_009593	-	4_group4:2278419-2279149	Underexpression
XLOC_009594	-	4_group4:2284034-2284940	Underexpression
XLOC_009804	-	4_group4:5376918-5377564	Underexpression
XLOC_010237	-	4_group4:5385054-5385798	Underexpression
XLOC_011051	-	Unknown_group_256:595-1622	Underexpression
XLOC_016556	-	XR_group6:2062223-2062615	Underexpression
XLOC_017051	-	XR_group6:10317492-10317842	Underexpression
XLOC_001097	Dpse\GA10221	2:15886623-15898414	Underexpression
XLOC_003107	Dpse\GA10227,Dpse\GA14723,Dpse\GA14724	2:15669197-15673179	Underexpression
XLOC_001087	Dpse\GA11061	2:15714724-15716284	Underexpression
XLOC_003436	Dpse\GA11263	2:20574317-20575833	Underexpression
XLOC_008063	Dpse\GA12063	4_group3:246774-249868	Underexpression
XLOC_014293	Dpse\GA12236	XL_group1e:276715-277965	Underexpression
XLOC_016262	Dpse\GA12605	XR_group3a:588037-588460	Underexpression
XLOC_014970	Dpse\GA12924	XL_group1e:11208992-11214516	Underexpression
XLOC_014414	Dpse\GA13658	XL_group1e:1955371-1986438	Underexpression
XLOC_005316	Dpse\GA15058	3:15249009-15250844	Underexpression
XLOC_006038	Dpse\GA15650	3:4762673-4764612	Underexpression
XLOC_004432	Dpse\GA15652,Dpse\GA18461	3:4822601-4831843	Underexpression
XLOC_009635	Dpse\GA16540	4_group4:2868861-2878248	Underexpression
XLOC_019140	Dpse\GA18680	XR_group8:7875435-7884028	Underexpression
XLOC_017735	Dpse\GA19736	XR_group6:8563861-8566222	Underexpression
XLOC_000823	Dpse\GA20090	2:12288259-12293098	Underexpression
XLOC_014806	Dpse\GA20650	XL_group1e:8316081-8317740	Underexpression
XLOC_004848	Dpse\GA20811	3:9673208-9682998	Underexpression
XLOC_007885	Dpse\GA21651	4_group1:5013246-5014823	Underexpression
XLOC_015799	Dpse\GA22329	XL_group3a:247428-250124	Underexpression
XLOC_014241	Dpse\GA22581	XL_group1a:8435932-8438538	Underexpression
XLOC_014774	Dpse\GA22937	XL_group1e:7748241-7749385	Underexpression
XLOC_014862	Dpse\GA23358	XL_group1e:9565034-9566697	Underexpression
XLOC_017688	Dpse\GA23481	XR_group6:7519623-7567206	Underexpression
XLOC_017099	Dpse\GA23903	XR_group6:11159657-11161090	Underexpression
XLOC_007155	Dpse\GA24074	3:19175098-19175771	Underexpression
XLOC_006970	Dpse\GA24143	3:16714303-16714797	Underexpression
XLOC_016270	Dpse\GA24485	XR_group3a:690651-692643	Underexpression
XLOC_016233	Dpse\GA24621	XR_group3a:100278-101054	Underexpression
XLOC_016168	Dpse\GA24729	XR_group3a:386297-403599	Underexpression
XLOC_006251	Dpse\GA24796	3:7451117-7454777	Underexpression
XLOC_002258	Dpse\GA25574	2:2655035-2655864	Underexpression
XLOC_002316	Dpse\GA26803	2:3403671-3404885	Underexpression
XLOC_002162	Dpse\GA26856,Dpse\GA26857	2:1406647-1440104	Underexpression
XLOC_015270	Dpse\GA26909	XL_group1e:3634014-3634596	Underexpression
XLOC_012217	Dpse\GA27806	Unknown_singleton_118:11-2393	Underexpression
XLOC_012946	Dpse\GA27896	Unknown_singleton_3612:1334-2161	Underexpression
XLOC_012854	Dpse\GA28177,Dpse\GA28178	Unknown_singleton_3187:19056-21282	Underexpression
XLOC_002257	Dpse\GA30092	2:2653856-2654536	Underexpression
XLOC_002259	Dpse\GA30093	2:2657092-2658013	Underexpression

## Sheet: Table 3b
Table 3b: Identification of Gene ontology (GO) terms and polypeptide domains (Interpro) in genes uniquely misregulated in the sterile hybrid. Colored cells highlight 'proteolysis', 'peptidases' and 'peptidase domains'.
#SUBMITTED ID	GO_BIOLOGICAL_PROCESS	GO_MOLECULAR_FUNCTION	INTERPRO_DOMAINS
Dpse\GA10010	-	nucleic acid binding ; GO:0003676 | inferred from electronic annotation with InterPro:IPR013087 <newline> metal ion binding ; GO:0046872 | inferred from electronic annotation with InterPro:IPR007087	IPR013087:Zinc finger C2H2-type/integrase DNA-binding domain <newline> IPR015880:Zinc finger, C2H2-like <newline> IPR007087:Zinc finger, C2H2
Dpse\GA10221	chitin metabolic process ; GO:0006030 | inferred from electronic annotation with InterPro:IPR002557	chitin binding ; GO:0008061 | inferred from electronic annotation with InterPro:IPR002557	IPR002557:Chitin binding domain
Dpse\GA10227	-	-	IPR001858:Phosphatidylethanolamine-binding, conserved site <newline> IPR008914:Phosphatidylethanolamine-binding protein PEBP
Dpse\GA14723	-	-	IPR001858:Phosphatidylethanolamine-binding, conserved site <newline> IPR008914:Phosphatidylethanolamine-binding protein PEBP
Dpse\GA14724	-	-	IPR001858:Phosphatidylethanolamine-binding, conserved site <newline> IPR008914:Phosphatidylethanolamine-binding protein PEBP
Dpse\GA10468	-	-	IPR008472:Domain of unknown function DUF753
Dpse\GA10759	-	-	IPR006578:MADF domain
Dpse\GA10921	cell adhesion ; GO:0007155 | inferred from electronic annotation with InterPro:IPR003367, InterPro:IPR008859	calcium ion binding ; GO:0005509 | inferred from electronic annotation with InterPro:IPR001881, InterPro:IPR003367, InterPro:IPR008859, InterPro:IPR018097	IPR000152:EGF-type aspartate/asparagine hydroxylation site <newline> IPR000742:Epidermal growth factor-like domain <newline> IPR001881:EGF-like calcium-binding domain <newline> IPR008859:Thrombospondin, C-terminal <newline> IPR008985:Concanavalin A-like lectin/glucanases superfamily <newline> IPR013032:EGF-like, conserved site <newline> IPR013320:Concanavalin A-like lectin/glucanase, subgroup <ne…
Dpse\GA11061	-	-	IPR012464:Protein of unknown function DUF1676
Dpse\GA11263	-	transferase activity, transferring phosphorus-containing groups ; GO:0016772 | inferred from electronic annotation with InterPro:IPR011009	IPR015897:CHK kinase-like <newline> IPR004119:Protein of unknown function DUF227 <newline> IPR011009:Protein kinase-like domain
Dpse\GA11531	-	-	IPR013783:Immunoglobulin-like fold <newline> IPR000483:Cysteine-rich flanking region, C-terminal <newline> IPR001611:Leucine-rich repeat <newline> IPR003591:Leucine-rich repeat, typical subtype <newline> IPR003598:Immunoglobulin subtype 2 <newline> IPR007110:Immunoglobulin-like domain <newline> IPR013098:Immunoglobulin I-set
Dpse\GA11668	-	zinc ion binding ; GO:0008270 | inferred from electronic annotation with InterPro:IPR001878 <newline> nucleic acid binding ; GO:0003676 | inferred from electronic annotation with InterPro:IPR001878	IPR005162:Retrotransposon gag domain <newline> IPR001878:Zinc finger, CCHC-type
Dpse\GA11740	-	-	-
Dpse\GA12027	-	-	IPR004877:Cytochrome b561, eukaryote <newline> IPR006593:Cytochrome b561/ferric reductase transmembrane
Dpse\GA12058	-	-	-
Dpse\GA12063	signal transduction ; GO:0007165 | inferred from electronic annotation with InterPro:IPR000198	-	IPR025875:Leucine rich repeat 4 <newline> IPR000198:Rho GTPase-activating protein domain <newline> IPR001611:Leucine-rich repeat
Dpse\GA12236	D-ribose metabolic process ; GO:0006014 | inferred from electronic annotation with InterPro:IPR002139	ribokinase activity ; GO:0004747 | inferred from electronic annotation with InterPro:IPR002139	IPR002139:Ribokinase <newline> IPR002173:Carbohydrate/puine kinase, PfkB, conserved site <newline> IPR011611:Carbohydrate kinase PfkB <newline> IPR029056:Ribokinase-like
Dpse\GA12399	-	-	-
Dpse\GA12605	-	-	-
Dpse\GA12924	-	calcium ion binding ; GO:0005509 | inferred from electronic annotation with InterPro:IPR002048, InterPro:IPR011992	IPR018247:EF-Hand 1, calcium-binding site <newline> IPR002048:EF-hand domain <newline> IPR011992:EF-hand domain pair
Dpse\GA13457	proteolysis ; GO:0006508 | inferred from electronic annotation with InterPro:IPR001254	serine-type endopeptidase activity ; GO:0004252 | inferred from electronic annotation with InterPro:IPR001254, InterPro:IPR006604	IPR001254:Peptidase S1 <newline> IPR006604:Disulphide knot CLIP <newline> IPR009003:Trypsin-like cysteine/serine peptidase domain
Dpse\GA13600	-	-	-
Dpse\GA13601	-	-	-
Dpse\GA13658	oxidation-reduction process ; GO:0055114 | inferred from electronic annotation with InterPro:IPR000659, InterPro:IPR011576, InterPro:IPR012349 <newline> pyridoxine biosynthetic process ; GO:0008615 | inferred from electronic annotation with InterPro:IPR000659	pyridoxamine-phosphate oxidase activity ; GO:0004733 | inferred from electronic annotation with InterPro:IPR000659, InterPro:IPR011576 <newline> FMN binding ; GO:0010181 | inferred from electronic annotation with InterPro:IPR011576, InterPro:IPR012349	IPR000659:Pyridoxamine 5'-phosphate oxidase <newline> IPR012349:FMN-binding split barrel <newline> IPR011576:Pyridoxamine 5'-phosphate oxidase-like, FMN-binding domain
Dpse\GA14251	-	-	-
Dpse\GA14336	regulation of phosphorylation ; GO:0042325 | inferred from electronic annotation with InterPro:IPR008025	-	IPR008025:PKC-activated phosphatase-1 inhibitor
Dpse\GA14475	-	-	-
Dpse\GA14671	chitin catabolic process ; GO:0006032 | inferred from electronic annotation with InterPro:IPR011583 <newline> carbohydrate metabolic process ; GO:0005975 | inferred from electronic annotation with InterPro:IPR001223, InterPro:IPR013781	chitinase activity ; GO:0004568 | inferred from electronic annotation with InterPro:IPR011583	IPR015520:Imaginal disc growth factor <newline> IPR001223:Glycoside hydrolase, family 18, catalytic domain <newline> IPR011583:Chitinase II <newline> IPR013781:Glycoside hydrolase, catalytic domain <newline> IPR017853:Glycoside hydrolase, superfamily <newline> IPR029070:Chitinase insertion domain
Dpse\GA14822	-	-	-
Dpse\GA23961	-	-	IPR011489:EMI domain <newline> IPR013032:EGF-like, conserved site <newline> IPR000742:Epidermal growth factor-like domain
Dpse\GA23962	-	-	IPR000742:Epidermal growth factor-like domain <newline> IPR002049:EGF-like, laminin <newline> IPR013032:EGF-like, conserved site
Dpse\GA14907	proteolysis ; GO:0006508 | inferred from electronic annotation with InterPro:IPR000819, InterPro:IPR008283	metalloexopeptidase activity ; GO:0008235 | inferred from electronic annotation with InterPro:IPR011356 <newline> aminopeptidase activity ; GO:0004177 | inferred from electronic annotation with InterPro:IPR000819, InterPro:IPR008283, InterPro:IPR011356 <newline> manganese ion binding ; GO:0030145 | inferred from electronic annotation with InterPro:IPR011356	IPR000819:Peptidase M17, leucyl aminopeptidase, C-terminal <newline> IPR008283:Peptidase M17, leucyl aminopeptidase, N-terminal <newline> IPR011356:Leucine aminopeptidase/peptidase B
Dpse\GA15058	proteolysis ; GO:0006508 | inferred from electronic annotation with InterPro:IPR001254, InterPro:IPR001314, InterPro:IPR018114	serine-type endopeptidase activity ; GO:0004252 | inferred from electronic annotation with InterPro:IPR001254, InterPro:IPR001314, InterPro:IPR018114	IPR018114:Peptidase S1, trypsin family, active site <newline> IPR001254:Peptidase S1 <newline> IPR001314:Peptidase S1A, chymotrypsin-type <newline> IPR009003:Trypsin-like cysteine/serine peptidase domain
Dpse\GA15513	oligopeptide transport ; GO:0006857 | inferred from electronic annotation with InterPro:IPR000109, InterPro:IPR018456	transporter activity ; GO:0005215 | inferred from electronic annotation with InterPro:IPR000109, InterPro:IPR018456	IPR018456:PTR2 family proton/oligopeptide symporter, conserved site <newline> IPR000109:Proton-dependent oligopeptide transporter family <newline> IPR016196:Major facilitator superfamily domain, general substrate transporter
Dpse\GA15525	-	-	-
Dpse\GA15650	-	-	-
Dpse\GA15652	nucleotide catabolic process ; GO:0009166 | inferred from electronic annotation with InterPro:IPR006179, InterPro:IPR008334	hydrolase activity, acting on ester bonds ; GO:0016788 | inferred from electronic annotation with InterPro:IPR006146 <newline> nucleotide binding ; GO:0000166 | inferred from electronic annotation with InterPro:IPR006146 <newline> metal ion binding ; GO:0046872 | inferred from electronic annotation with InterPro:IPR006146	IPR004843:Calcineurin-like phosphoesterase domain, apaH type <newline> IPR006146:5'-Nucleotidase, conserved site <newline> IPR006179:5'-Nucleotidase/apyrase <newline> IPR008334:5'-Nucleotidase, C-terminal <newline> IPR029052:Metallo-dependent phosphatase-like
Dpse\GA18461	nucleotide catabolic process ; GO:0009166 | inferred from electronic annotation with InterPro:IPR006179, InterPro:IPR008334	hydrolase activity, acting on ester bonds ; GO:0016788 | inferred from electronic annotation with InterPro:IPR006146 <newline> nucleotide binding ; GO:0000166 | inferred from electronic annotation with InterPro:IPR006146 <newline> metal ion binding ; GO:0046872 | inferred from electronic annotation with InterPro:IPR006146	IPR004843:Calcineurin-like phosphoesterase domain, apaH type <newline> IPR006146:5'-Nucleotidase, conserved site <newline> IPR006179:5'-Nucleotidase/apyrase <newline> IPR008334:5'-Nucleotidase, C-terminal <newline> IPR029052:Metallo-dependent phosphatase-like
Dpse\GA15722	-	peptidase inhibitor activity ; GO:0030414 | inferred from electronic annotation with InterPro:IPR008197	IPR008197:Whey acidic protein-type 4-disulphide core
Dpse\GA16459	-	-	-
Dpse\GA16540	lipid metabolic process ; GO:0006629 | inferred from electronic annotation with InterPro:IPR006693	-	IPR000073:Alpha/beta hydrolase fold-1 <newline> IPR006693:Partial AB-hydrolase lipase domain <newline> IPR029058:Alpha/Beta hydrolase fold
Dpse\GA17404	-	-	IPR000782:FAS1 domain <newline> IPR011489:EMI domain
Dpse\GA17427	protein polymerization ; GO:0051258 | inferred from electronic annotation with InterPro:IPR003008, InterPro:IPR008280, InterPro:IPR018316 <newline> GTP catabolic process ; GO:0006184 | inferred from electronic annotation with InterPro:IPR008280, InterPro:IPR018316 <newline> microtubule-based process ; GO:0007017 | inferred from electronic annotation with InterPro:IPR000217, InterPro:IPR017975	GTP binding ; GO:0005525 | inferred from electronic annotation with InterPro:IPR000217, InterPro:IPR002453, InterPro:IPR008280, InterPro:IPR017975, InterPro:IPR018316 <newline> GTPase activity ; GO:0003924 | inferred from electronic annotation with InterPro:IPR008280, InterPro:IPR018316 <newline> structural constituent of cytoskeleton ; GO:0005200 | inferred from electronic annotation with InterP…	IPR017975:Tubulin, conserved site <newline> IPR018316:Tubulin/FtsZ, 2-layer sandwich domain <newline> IPR000217:Tubulin <newline> IPR002453:Beta tubulin <newline> IPR003008:Tubulin/FtsZ, GTPase domain <newline> IPR008280:Tubulin/FtsZ, C-terminal <newline> IPR013838:Beta tubulin, autoregulation binding site <newline> IPR023123:Tubulin, C-terminal
Dpse\GA17870	proteolysis ; GO:0006508 | inferred from electronic annotation with InterPro:IPR000834, InterPro:IPR003146	metallocarboxypeptidase activity ; GO:0004181 | inferred from electronic annotation with InterPro:IPR000834 <newline> zinc ion binding ; GO:0008270 | inferred from electronic annotation with InterPro:IPR000834	IPR000834:Peptidase M14, carboxypeptidase A <newline> IPR009020:Proteinase inhibitor, propeptide <newline> IPR003146:Proteinase inhibitor, carboxypeptidase propeptide
Dpse\GA18484	proteolysis ; GO:0006508 | inferred from electronic annotation with InterPro:IPR001818, InterPro:IPR006026, InterPro:IPR016293, InterPro:IPR021190	metalloendopeptidase activity ; GO:0004222 | inferred from electronic annotation with InterPro:IPR001818, InterPro:IPR016293, InterPro:IPR021190 <newline> zinc ion binding ; GO:0008270 | inferred from electronic annotation with InterPro:IPR001818, InterPro:IPR006026, InterPro:IPR016293, InterPro:IPR021190 <newline> calcium ion binding ; GO:0005509 | inferred from electronic annotation with InterP…	IPR018486:Hemopexin, conserved site <newline> IPR018487:Hemopexin-like repeats <newline> IPR000585:Hemopexin-like domain <newline> IPR001818:Peptidase M10, metallopeptidase <newline> IPR002477:Peptidoglycan binding-like <newline> IPR006026:Peptidase, metallopeptidase <newline> IPR024079:Metallopeptidase, catalytic domain <newline> IPR016293:Peptidase M10A, stromelysin-type <newline> IPR021190:Pep…
Dpse\GA18507	-	-	IPR008907:P25-alpha
Dpse\GA18544	cytoskeleton organization ; GO:0007010 | inferred from electronic annotation with InterPro:IPR001152	actin binding ; GO:0003779 | inferred from electronic annotation with InterPro:IPR001152	IPR001152:Thymosin beta-4
Dpse\GA18680	cation transport ; GO:0006812 | inferred from electronic annotation with InterPro:IPR002524 <newline> transmembrane transport ; GO:0055085 | inferred from electronic annotation with InterPro:IPR002524	cation transmembrane transporter activity ; GO:0008324 | inferred from electronic annotation with InterPro:IPR002524	IPR002524:Cation efflux protein <newline> IPR027469:Cation efflux protein transmembrane domain
Dpse\GA18944	proteolysis ; GO:0006508 | inferred from electronic annotation with InterPro:IPR001930	metallopeptidase activity ; GO:0008237 | inferred from electronic annotation with InterPro:IPR014782 <newline> zinc ion binding ; GO:0008270 | inferred from electronic annotation with InterPro:IPR014782	IPR014782:Peptidase M1, membrane alanine aminopeptidase, N-terminal <newline> IPR024571:ERAP1-like C-terminal domain <newline> IPR001930:Peptidase M1, alanine aminopeptidase/leukotriene A4 hydrolase
Dpse\GA19361	lipid metabolic process ; GO:0006629 | inferred from electronic annotation with InterPro:IPR006693	hydrolase activity, acting on ester bonds ; GO:0016788 | inferred from electronic annotation with InterPro:IPR025483	IPR025483:Lipase, eukaryotic <newline> IPR000073:Alpha/beta hydrolase fold-1 <newline> IPR006693:Partial AB-hydrolase lipase domain <newline> IPR029058:Alpha/Beta hydrolase fold
Dpse\GA19543	proteolysis ; GO:0006508 | inferred from electronic annotation with InterPro:IPR001254, InterPro:IPR001314, InterPro:IPR018114	serine-type endopeptidase activity ; GO:0004252 | inferred from electronic annotation with InterPro:IPR001254, InterPro:IPR001314, InterPro:IPR018114	IPR018114:Peptidase S1, trypsin family, active site <newline> IPR001254:Peptidase S1 <newline> IPR001314:Peptidase S1A, chymotrypsin-type <newline> IPR009003:Trypsin-like cysteine/serine peptidase domain
Dpse\GA19736	-	-	IPR014044:CAP domain <newline> IPR001283:Cysteine-rich secretory protein, allergen V5/Tpx-1-related
Dpse\GA19748	-	-	IPR000008:C2 domain
Dpse\snRNA:U6:2	-	-	-
Dpse\GA20090	transmembrane transport ; GO:0055085 | inferred from electronic annotation with InterPro:IPR005828	transmembrane transporter activity ; GO:0022857 | inferred from electronic annotation with InterPro:IPR005828	IPR016196:Major facilitator superfamily domain, general substrate transporter <newline> IPR005828:General substrate transporter
Dpse\GA20224	-	-	-
Dpse\GA20502	proteolysis ; GO:0006508 | inferred from electronic annotation with InterPro:IPR001254	serine-type endopeptidase activity ; GO:0004252 | inferred from electronic annotation with InterPro:IPR001254	IPR001254:Peptidase S1 <newline> IPR009003:Trypsin-like cysteine/serine peptidase domain <newline> IPR013783:Immunoglobulin-like fold <newline> IPR007110:Immunoglobulin-like domain
Dpse\GA20504	proteolysis ; GO:0006508 | inferred from electronic annotation with InterPro:IPR001930	metallopeptidase activity ; GO:0008237 | inferred from electronic annotation with InterPro:IPR014782 <newline> zinc ion binding ; GO:0008270 | inferred from electronic annotation with InterPro:IPR014782	IPR024571:ERAP1-like C-terminal domain <newline> IPR001930:Peptidase M1, alanine aminopeptidase/leukotriene A4 hydrolase <newline> IPR014782:Peptidase M1, membrane alanine aminopeptidase, N-terminal
Dpse\GA20543	transmembrane transport ; GO:0055085 | inferred from electronic annotation with InterPro:IPR001734	transporter activity ; GO:0005215 | inferred from electronic annotation with InterPro:IPR001734	IPR001734:Sodium/solute symporter <newline> IPR019900:Sodium/solute symporter, subgroup
Dpse\GA20583	DNA metabolic process ; GO:0006259 | inferred from electronic annotation with InterPro:IPR004947	deoxyribonuclease II activity ; GO:0004531 | inferred from electronic annotation with InterPro:IPR004947	IPR004947:Deoxyribonuclease II
Dpse\GA20650	chitin metabolic process ; GO:0006030 | inferred from electronic annotation with InterPro:IPR002557	chitin binding ; GO:0008061 | inferred from electronic annotation with InterPro:IPR002557	IPR002557:Chitin binding domain
Dpse\GA20678	-	carbon-nitrogen ligase activity, with glutamine as amido-N-donor ; GO:0016884 | inferred from electronic annotation with InterPro:IPR000120	IPR023631:Amidase signature domain <newline> IPR000120:Amidase
Dpse\GA20811	-	-	-
Dpse\GA20821	cell adhesion ; GO:0007155 | inferred from electronic annotation with InterPro:IPR000413	-	IPR018184:Integrin alpha chain, C-terminal cytoplasmic region, conserved site <newline> IPR000413:Integrin alpha chain <newline> IPR013519:Integrin alpha beta-propellor <newline> IPR013649:Integrin alpha-2
Dpse\GA24606	-	-	IPR017878:TB domain
Dpse\GA20955	visual perception ; GO:0007601 | inferred from electronic annotation with InterPro:IPR002956 <newline> G-protein coupled receptor signaling pathway ; GO:0007186 | inferred from electronic annotation with InterPro:IPR017978	sevenless binding ; GO:0005118 | inferred from electronic annotation with InterPro:IPR002956 <newline> G-protein coupled receptor activity ; GO:0004930 | inferred from electronic annotation with InterPro:IPR017978	IPR017978:GPCR, family 3, C-terminal <newline> IPR002956:Bride of sevenless protein
Dpse\GA21299	chitin metabolic process ; GO:0006030 | inferred from electronic annotation with InterPro:IPR002557 <newline> carbohydrate metabolic process ; GO:0005975 | inferred from electronic annotation with InterPro:IPR002509, InterPro:IPR011330	hydrolase activity, acting on carbon-nitrogen (but not peptide) bonds ; GO:0016810 | inferred from electronic annotation with InterPro:IPR002509 <newline> chitin binding ; GO:0008061 | inferred from electronic annotation with InterPro:IPR002557	IPR023415:Low-density lipoprotein (LDL) receptor class A, conserved site <newline> IPR002509:Polysaccharide deacetylase <newline> IPR011330:Glycoside hydrolase/deacetylase, beta/alpha-barrel <newline> IPR002557:Chitin binding domain <newline> IPR002172:Low-density lipoprotein (LDL) receptor class A repeat
Dpse\GA21651	-	transferase activity, transferring phosphorus-containing groups ; GO:0016772 | inferred from electronic annotation with InterPro:IPR011009	IPR015897:CHK kinase-like <newline> IPR004119:Protein of unknown function DUF227 <newline> IPR011009:Protein kinase-like domain
Dpse\GA21772	-	-	IPR007484:Peptidase M28
Dpse\GA21967	-	-	-
Dpse\GA22124	protein folding ; GO:0006457 | inferred from electronic annotation with InterPro:IPR020818	-	IPR011032:GroES (chaperonin 10)-like <newline> IPR020818:Chaperonin Cpn10
Dpse\GA22131	-	-	-
Dpse\GA22329	iron ion transport ; GO:0006826 | inferred from electronic annotation with InterPro:IPR001156, InterPro:IPR018195 <newline> cellular iron ion homeostasis ; GO:0006879 | inferred from electronic annotation with InterPro:IPR001156, InterPro:IPR018195	ferric iron binding ; GO:0008199 | inferred from electronic annotation with InterPro:IPR001156, InterPro:IPR018195	IPR018195:Transferrin family, iron binding site <newline> IPR016357:Transferrin <newline> IPR001156:Transferrin-like domain
Dpse\GA22573	-	-	-
Dpse\GA22581	transcription, DNA-templated ; GO:0006351 | inferred from electronic annotation with InterPro:IPR000783, InterPro:IPR005571	DNA binding ; GO:0003677 | inferred from electronic annotation with InterPro:IPR000783, InterPro:IPR005571 <newline> DNA-directed RNA polymerase activity ; GO:0003899 | inferred from electronic annotation with InterPro:IPR000783, InterPro:IPR005571	IPR005571:RNA polymerase, Rpb5, N-terminal <newline> IPR000783:RNA polymerase, subunit H/Rpb5 C-terminal <newline> IPR020609:Archaeal RpoH /eukaryotic RPB5 RNA polymerase subunit
Dpse\GA22690	proteolysis ; GO:0006508 | inferred from electronic annotation with InterPro:IPR001431, InterPro:IPR007863, InterPro:IPR011765	metalloendopeptidase activity ; GO:0004222 | inferred from electronic annotation with InterPro:IPR001431, InterPro:IPR007863, InterPro:IPR011765 <newline> metal ion binding ; GO:0046872 | inferred from electronic annotation with InterPro:IPR011237, InterPro:IPR011249	IPR001431:Peptidase M16, zinc-binding site <newline> IPR011765:Peptidase M16, N-terminal <newline> IPR011237:Peptidase M16 domain <newline> IPR007863:Peptidase M16, C-terminal domain <newline> IPR011249:Metalloenzyme, LuxS/M16 peptidase-like
Dpse\GA22937	small GTPase mediated signal transduction ; GO:0007264 | inferred from electronic annotation with InterPro:IPR001806, InterPro:IPR013684	GTP binding ; GO:0005525 | inferred from electronic annotation with InterPro:IPR001806, InterPro:IPR013684	IPR013684:Mitochondrial Rho-like <newline> IPR001806:Small GTPase superfamily <newline> IPR027417:P-loop containing nucleoside triphosphate hydrolase
Dpse\GA23102	-	-	IPR008253:Marvel domain
Dpse\GA23358	-	-	IPR000210:BTB/POZ-like <newline> IPR011333:BTB/POZ fold <newline> IPR013069:BTB/POZ <newline> IPR011705:BTB/Kelch-associated
Dpse\GA23481	-	-	IPR014044:CAP domain <newline> IPR001283:Cysteine-rich secretory protein, allergen V5/Tpx-1-related
Dpse\GA23903	-	-	-
Dpse\GA24074	-	-	IPR002919:Trypsin Inhibitor-like, cysteine rich domain
Dpse\GA24143	-	-	-
Dpse\GA24206	-	cysteine-type peptidase activity ; GO:0008234 | inferred from electronic annotation with InterPro:IPR013128	IPR013201:Proteinase inhibitor I29, cathepsin propeptide <newline> IPR013128:Peptidase C1A
Dpse\GA24485	metabolic process ; GO:0008152 | inferred from electronic annotation with InterPro:IPR017849, InterPro:IPR017850	catalytic activity ; GO:0003824 | inferred from electronic annotation with InterPro:IPR017849, InterPro:IPR017850	IPR017849:Alkaline phosphatase-like, alpha/beta/alpha <newline> IPR004245:Protein of unknown function DUF229 <newline> IPR017850:Alkaline-phosphatase-like, core domain
Dpse\GA24621	-	-	-
Dpse\GA24729	-	-	-
Dpse\GA24794	-	-	IPR007484:Peptidase M28
Dpse\GA24796	-	-	IPR007484:Peptidase M28
Dpse\GA25196	cell adhesion ; GO:0007155 | inferred from electronic annotation with InterPro:IPR002159	-	IPR002159:CD36 antigen
Dpse\GA25574	-	serine-type endopeptidase inhibitor activity ; GO:0004867 | inferred from electronic annotation with InterPro:IPR002223	IPR002223:Proteinase inhibitor I2, Kunitz metazoa
Dpse\GA25613	-	mechanically-gated ion channel activity ; GO:0008381 | inferred from electronic annotation with InterPro:IPR027272	IPR027272:Piezo family
Dpse\GA25674	-	-	-
Dpse\GA26008	-	nucleic acid binding ; GO:0003676 | inferred from electronic annotation with InterPro:IPR012337	IPR014811:Domain of unknown function DUF1785 <newline> IPR003165:Stem cell self-renewal protein Piwi <newline> IPR003100:PAZ domain <newline> IPR012337:Ribonuclease H-like domain
Dpse\GA26401	oxidation-reduction process ; GO:0055114 | inferred from electronic annotation with InterPro:IPR002085, InterPro:IPR002328, InterPro:IPR013149, InterPro:IPR013154	zinc ion binding ; GO:0008270 | inferred from electronic annotation with InterPro:IPR002085, InterPro:IPR002328, InterPro:IPR013149 <newline> oxidoreductase activity ; GO:0016491 | inferred from electronic annotation with InterPro:IPR002085, InterPro:IPR002328, InterPro:IPR013149, InterPro:IPR013154	IPR013149:Alcohol dehydrogenase, C-terminal <newline> IPR011032:GroES (chaperonin 10)-like <newline> IPR013154:Alcohol dehydrogenase GroES-like <newline> IPR002085:Alcohol dehydrogenase superfamily, zinc-type <newline> IPR016040:NAD(P)-binding domain <newline> IPR002328:Alcohol dehydrogenase, zinc-type, conserved site
Dpse\GA30181	-	-	-
Dpse\GA26604	-	-	IPR001007:von Willebrand factor, type C
Dpse\GA26803	proteolysis ; GO:0006508 | inferred from electronic annotation with InterPro:IPR001254	serine-type endopeptidase activity ; GO:0004252 | inferred from electronic annotation with InterPro:IPR001254	IPR001254:Peptidase S1 <newline> IPR009003:Trypsin-like cysteine/serine peptidase domain
Dpse\GA26856	-	-	-
Dpse\GA26857	-	-	-
Dpse\GA26909	-	SUMO ligase activity ; GO:0019789 | inferred from electronic annotation with InterPro:IPR027230	IPR027230:SUMO-conjugating enzyme Ubc9 <newline> IPR000608:Ubiquitin-conjugating enzyme, E2 <newline> IPR016135:Ubiquitin-conjugating enzyme/RWD-like
Dpse\GA27168	-	calcium ion binding ; GO:0005509 | inferred from electronic annotation with InterPro:IPR002048, InterPro:IPR011992	IPR011992:EF-hand domain pair <newline> IPR002048:EF-hand domain <newline> IPR018247:EF-Hand 1, calcium-binding site <newline> IPR029633:Calcyphosin-like protein
Dpse\GA27754	-	-	-
Dpse\GA27806	proteolysis ; GO:0006508 | inferred from electronic annotation with InterPro:IPR001548	metallopeptidase activity ; GO:0008237 | inferred from electronic annotation with InterPro:IPR001548 <newline> peptidyl-dipeptidase activity ; GO:0008241 | inferred from electronic annotation with InterPro:IPR001548	IPR001548:Peptidase M2, peptidyl-dipeptidase A
Dpse\GA27896	-	-	-
Dpse\GA28177	-	cytochrome-c oxidase activity ; GO:0004129 | inferred from electronic annotation with InterPro:IPR002124	IPR002124:Cytochrome c oxidase, subunit Vb
Dpse\GA28178	-	cytochrome-c oxidase activity ; GO:0004129 | inferred from electronic annotation with InterPro:IPR002124	IPR002124:Cytochrome c oxidase, subunit Vb
Dpse\GA28780	proteolysis ; GO:0006508 | inferred from electronic annotation with InterPro:IPR001548	metallopeptidase activity ; GO:0008237 | inferred from electronic annotation with InterPro:IPR001548 <newline> peptidyl-dipeptidase activity ; GO:0008241 | inferred from electronic annotation with InterPro:IPR001548	IPR001548:Peptidase M2, peptidyl-dipeptidase A
Dpse\GA28949	intracellular signal transduction ; GO:0035556 | inferred from electronic annotation with InterPro:IPR001054, InterPro:IPR018297 <newline> cyclic nucleotide biosynthetic process ; GO:0009190 | inferred from electronic annotation with InterPro:IPR001054, InterPro:IPR018297	phosphorus-oxygen lyase activity ; GO:0016849 | inferred from electronic annotation with InterPro:IPR001054, InterPro:IPR018297	IPR018297:Adenylyl cyclase class-3/4/guanylyl cyclase, conserved site <newline> IPR001054:Adenylyl cyclase class-3/4/guanylyl cyclase <newline> IPR029787:Nucleotide cyclase
Dpse\GA30092	-	serine-type endopeptidase inhibitor activity ; GO:0004867 | inferred from electronic annotation with InterPro:IPR002223	IPR002223:Proteinase inhibitor I2, Kunitz metazoa
Dpse\GA30093	-	serine-type endopeptidase inhibitor activity ; GO:0004867 | inferred from electronic annotation with InterPro:IPR002223	IPR002223:Proteinase inhibitor I2, Kunitz metazoa
Dpse\GA30191	-	-	-
Dpse\GA30192	-	-	-
Dpse\Obp56d	-	odorant binding ; GO:0005549 | inferred from electronic annotation with InterPro:IPR006170, InterPro:IPR006625	IPR006170:Pheromone/general odorant binding protein <newline> IPR023316:Pheromone/general odorant binding protein, PBP/GOBP, domain
Dpse\GA10389	-	transferase activity, transferring phosphorus-containing groups ; GO:0016772 | inferred from electronic annotation with InterPro:IPR011009	IPR015897:CHK kinase-like <newline> IPR004119:Protein of unknown function DUF227 <newline> IPR011009:Protein kinase-like domain
Dpse\GA15685	small GTPase mediated signal transduction ; GO:0007264 | inferred from electronic annotation with InterPro:IPR001806 <newline> GTP catabolic process ; GO:0006184 | inferred from electronic annotation with InterPro:IPR020849	GTP binding ; GO:0005525 | inferred from electronic annotation with InterPro:IPR001806, InterPro:IPR005225, InterPro:IPR020849	IPR001806:Small GTPase superfamily <newline> IPR005225:Small GTP-binding protein domain <newline> IPR027417:P-loop containing nucleoside triphosphate hydrolase <newline> IPR020849:Small GTPase superfamily, Ras type
Dpse\GA11842	-	-	IPR005334:Tctex-1

## Sheet: Table 3c
Table 3c: Identification of Gene ontology (GO) terms and polypeptide domains (Interpro) in genes uniquely misregulated in the fertile hybrid. Colored cells highlight 'proteolysis', 'peptidases' and 'peptidase domains'.
#SUBMITTED ID	GO_BIOLOGICAL_PROCESS	GO_MOLECULAR_FUNCTION	INTERPRO_DOMAINS
Dpse\GA10562	-	ATP binding ; GO:0005524 | inferred from electronic annotation with InterPro:IPR003959	IPR003593:AAA+ ATPase domain <newline> IPR003959:ATPase, AAA-type, core <newline> IPR006594:LisH dimerisation motif <newline> IPR013720:LisH dimerisation motif, subgroup <newline> IPR027417:P-loop containing nucleoside triphosphate hydrolase
Dpse\GA11038	steroid hormone mediated signaling pathway ; GO:0043401 | inferred from electronic annotation with InterPro:IPR000536, InterPro:IPR008946 <newline> regulation of transcription, DNA-templated ; GO:0006355 | inferred from electronic annotation with InterPro:IPR000536, InterPro:IPR001628, InterPro:IPR001723, InterPro:IPR003068, InterPro:IPR008946, InterPro:IPR013088	ligand-activated sequence-specific DNA binding RNA polymerase II transcription factor activity ; GO:0004879 | inferred from electronic annotation with InterPro:IPR003068 <newline> steroid hormone receptor activity ; GO:0003707 | inferred from electronic annotation with InterPro:IPR000536, InterPro:IPR001723, InterPro:IPR008946 <newline> zinc ion binding ; GO:0008270 | inferred from electronic ann…	IPR001628:Zinc finger, nuclear hormone receptor-type <newline> IPR013088:Zinc finger, NHR/GATA-type <newline> IPR000536:Nuclear hormone receptor, ligand-binding, core <newline> IPR001723:Steroid hormone receptor <newline> IPR003068:Transcription factor COUP <newline> IPR008946:Nuclear hormone receptor, ligand-binding
Dpse\GA11807	-	-	-
Dpse\GA11842	-	-	IPR005334:Tctex-1
Dpse\GA12171	metabolic process ; GO:0008152 | inferred from electronic annotation with InterPro:IPR002198	oxidoreductase activity ; GO:0016491 | inferred from electronic annotation with InterPro:IPR002198	IPR002198:Short-chain dehydrogenase/reductase SDR <newline> IPR002347:Glucose/ribitol dehydrogenase <newline> IPR016040:NAD(P)-binding domain
Dpse\GA12584	-	-	-
Dpse\GA13161	small GTPase mediated signal transduction ; GO:0007264 | inferred from electronic annotation with InterPro:IPR001806 <newline> GTP catabolic process ; GO:0006184 | inferred from electronic annotation with InterPro:IPR020849	GTP binding ; GO:0005525 | inferred from electronic annotation with InterPro:IPR001806, InterPro:IPR020849	IPR027417:P-loop containing nucleoside triphosphate hydrolase <newline> IPR001806:Small GTPase superfamily <newline> IPR020849:Small GTPase superfamily, Ras type
Dpse\GA14462	-	-	IPR013217:Methyltransferase type 12 <newline> IPR029063:S-adenosyl-L-methionine-dependent methyltransferase-like
Dpse\GA14783	transmembrane receptor protein tyrosine kinase signaling pathway ; GO:0007169 | inferred from electronic annotation with InterPro:IPR002011 <newline> protein phosphorylation ; GO:0006468 | inferred from electronic annotation with InterPro:IPR000719, InterPro:IPR001245, InterPro:IPR002011, InterPro:IPR008266, InterPro:IPR020635	ATP binding ; GO:0005524 | inferred from electronic annotation with InterPro:IPR000719, InterPro:IPR002011, InterPro:IPR017441 <newline> transmembrane receptor protein tyrosine kinase activity ; GO:0004714 | inferred from electronic annotation with InterPro:IPR002011	IPR011042:Six-bladed beta-propeller, TolB-like <newline> IPR000033:LDLR class B repeat <newline> IPR000719:Protein kinase domain <newline> IPR002011:Tyrosine-protein kinase, receptor class II, conserved site <newline> IPR003961:Fibronectin, type III <newline> IPR008266:Tyrosine-protein kinase, active site <newline> IPR011009:Protein kinase-like domain <newline> IPR017441:Protein kinase, ATP bindi…
Dpse\GA15080	-	nucleic acid binding ; GO:0003676 | inferred from electronic annotation with InterPro:IPR013087 <newline> metal ion binding ; GO:0046872 | inferred from electronic annotation with InterPro:IPR007087	IPR013087:Zinc finger C2H2-type/integrase DNA-binding domain <newline> IPR015880:Zinc finger, C2H2-like <newline> IPR007087:Zinc finger, C2H2
Dpse\GA15317	-	-	IPR001623:DnaJ domain
Dpse\GA15645	-	-	-
Dpse\GA15685	small GTPase mediated signal transduction ; GO:0007264 | inferred from electronic annotation with InterPro:IPR001806 <newline> GTP catabolic process ; GO:0006184 | inferred from electronic annotation with InterPro:IPR020849	GTP binding ; GO:0005525 | inferred from electronic annotation with InterPro:IPR001806, InterPro:IPR005225, InterPro:IPR020849	IPR001806:Small GTPase superfamily <newline> IPR005225:Small GTP-binding protein domain <newline> IPR027417:P-loop containing nucleoside triphosphate hydrolase <newline> IPR020849:Small GTPase superfamily, Ras type
Dpse\GA16002	-	calcium ion binding ; GO:0005509 | inferred from electronic annotation with InterPro:IPR001881, InterPro:IPR018097	IPR000033:LDLR class B repeat <newline> IPR023415:Low-density lipoprotein (LDL) receptor class A, conserved site <newline> IPR000742:Epidermal growth factor-like domain <newline> IPR018097:EGF-like calcium-binding, conserved site <newline> IPR000152:EGF-type aspartate/asparagine hydroxylation site <newline> IPR002172:Low-density lipoprotein (LDL) receptor class A repeat <newline> IPR001881:EGF-li…
Dpse\GA17419	regulation of transcription, DNA-templated ; GO:0006355 | inferred from electronic annotation with InterPro:IPR001356, InterPro:IPR001523, InterPro:IPR012287, InterPro:IPR017970	sequence-specific DNA binding ; GO:0043565 | inferred from electronic annotation with InterPro:IPR017970	IPR017970:Homeobox, conserved site <newline> IPR000047:Helix-turn-helix motif <newline> IPR001356:Homeobox domain <newline> IPR001523:Paired domain <newline> IPR009057:Homeodomain-like <newline> IPR011991:Winged helix-turn-helix DNA-binding domain
Dpse\GA17813	oxidation-reduction process ; GO:0055114 | inferred from electronic annotation with InterPro:IPR001128, InterPro:IPR002401, InterPro:IPR017972	oxidoreductase activity, acting on paired donors, with incorporation or reduction of molecular oxygen ; GO:0016705 | inferred from electronic annotation with InterPro:IPR001128, InterPro:IPR002401, InterPro:IPR017972 <newline> heme binding ; GO:0020037 | inferred from electronic annotation with InterPro:IPR001128, InterPro:IPR002401 <newline> iron ion binding ; GO:0005506 | inferred from electron…	IPR017972:Cytochrome P450, conserved site <newline> IPR001128:Cytochrome P450 <newline> IPR002401:Cytochrome P450, E-class, group I
Dpse\GA18140	-	hydrolase activity ; GO:0016787 | inferred from electronic annotation with InterPro:IPR000246	IPR000246:Peptidase T2, asparaginase 2 <newline> IPR029055:Nucleophile aminohydrolases, N-terminal
Dpse\GA18202	-	-	IPR001436:Alpha crystallin/Heat shock protein <newline> IPR002068:Alpha crystallin/Hsp20 domain <newline> IPR008978:HSP20-like chaperone
Dpse\GA18368	-	-	-
Dpse\GA18409	-	-	IPR002018:Carboxylesterase, type B <newline> IPR019826:Carboxylesterase type B, active site <newline> IPR029058:Alpha/Beta hydrolase fold
Dpse\GA18806	-	-	IPR002076:GNS1/SUR4 membrane protein
Dpse\GA19393	-	-	IPR006838:FAR-17a/AIG1-like protein
Dpse\GA19632	-	-	IPR018181:Heat shock protein 70, conserved site <newline> IPR013126:Heat shock protein 70 family <newline> IPR029048:Heat shock protein 70kD, C-terminal domain <newline> IPR029047:Heat shock protein 70kD, peptide-binding domain
Dpse\GA19947	-	-	IPR023561:Carbonic anhydrase, alpha-class <newline> IPR001148:Alpha carbonic anhydrase
Dpse\GA20757	TOR signaling ; GO:0031929 | inferred from electronic annotation with InterPro:IPR028268	-	IPR016024:Armadillo-type fold <newline> IPR011989:Armadillo-like helical <newline> IPR029452:Rapamycin-insensitive companion of mTOR, domain 5 <newline> IPR029453:Rapamycin-insensitive companion of mTOR, domain 4 <newline> IPR029451:Rapamycin-insensitive companion of mTOR, middle domain <newline> IPR028268:Pianissimo family <newline> IPR028267:Rapamycin-insensitive companion of mTOR, N-terminal d…
Dpse\GA22311	-	transferase activity, transferring acyl groups other than amino-acyl groups ; GO:0016747 | inferred from electronic annotation with InterPro:IPR002656	IPR002656:Acyltransferase 3 <newline> IPR006621:Nose resistant-to-fluoxetine protein, N-terminal
Dpse\GA24310	-	-	-
Dpse\GA25124	-	-	IPR019826:Carboxylesterase type B, active site <newline> IPR019819:Carboxylesterase type B, conserved site <newline> IPR002018:Carboxylesterase, type B <newline> IPR029058:Alpha/Beta hydrolase fold
Dpse\GA25809	-	-	-
Dpse\GA26488	-	-	IPR024132:Akirin
Dpse\GA26755	-	-	IPR018181:Heat shock protein 70, conserved site <newline> IPR013126:Heat shock protein 70 family <newline> IPR029048:Heat shock protein 70kD, C-terminal domain <newline> IPR029047:Heat shock protein 70kD, peptide-binding domain
Dpse\GA26799	transport ; GO:0006810 | inferred from electronic annotation with InterPro:IPR000412	ATP binding ; GO:0005524 | inferred from electronic annotation with InterPro:IPR000412, InterPro:IPR003439, InterPro:IPR017871 <newline> ATPase activity, coupled to transmembrane movement of substances ; GO:0042626 | inferred from electronic annotation with InterPro:IPR000412	IPR003439:ABC transporter-like <newline> IPR017871:ABC transporter, conserved site <newline> IPR000412:ABC-2 transporter <newline> IPR003593:AAA+ ATPase domain <newline> IPR013525:ABC-2 type transporter <newline> IPR027417:P-loop containing nucleoside triphosphate hydrolase
Dpse\GA26964	lipid metabolic process ; GO:0006629 | inferred from electronic annotation with InterPro:IPR006693	hydrolase activity, acting on ester bonds ; GO:0016788 | inferred from electronic annotation with InterPro:IPR025483	IPR025483:Lipase, eukaryotic <newline> IPR006693:Partial AB-hydrolase lipase domain <newline> IPR000073:Alpha/beta hydrolase fold-1 <newline> IPR029058:Alpha/Beta hydrolase fold
Dpse\GA27017	amino acid transmembrane transport ; GO:0003333 | inferred from electronic annotation with InterPro:IPR002293	amino acid transmembrane transporter activity ; GO:0015171 | inferred from electronic annotation with InterPro:IPR002293	IPR002293:Amino acid/polyamine transporter I
Dpse\Mal-A3	carbohydrate metabolic process ; GO:0005975 | inferred from electronic annotation with InterPro:IPR006047, InterPro:IPR006589, InterPro:IPR013780, InterPro:IPR013781	cation binding ; GO:0043169 | inferred from electronic annotation with InterPro:IPR006047, InterPro:IPR006589, InterPro:IPR013780, InterPro:IPR013781 <newline> catalytic activity ; GO:0003824 | inferred from electronic annotation with InterPro:IPR006047, InterPro:IPR006589, InterPro:IPR013780, InterPro:IPR013781	IPR015902:Glycoside hydrolase, family 13 <newline> IPR006047:Glycosyl hydrolase, family 13, catalytic domain <newline> IPR006589:Glycosyl hydrolase, family 13, subfamily, catalytic domain <newline> IPR013781:Glycoside hydrolase, catalytic domain <newline> IPR017853:Glycoside hydrolase, superfamily
Dpse\GA10010	-	nucleic acid binding ; GO:0003676 | inferred from electronic annotation with InterPro:IPR013087 <newline> metal ion binding ; GO:0046872 | inferred from electronic annotation with InterPro:IPR007087	IPR013087:Zinc finger C2H2-type/integrase DNA-binding domain <newline> IPR015880:Zinc finger, C2H2-like <newline> IPR007087:Zinc finger, C2H2

## Sheet: Table 3d
Table 3d: Identification of Gene ontology (GO) terms and polypeptide domains (Interpro) in the top 1% of genes with the largest fold-change in allelic ratio between hybrids. Colored cells highlight 'proteolysis', 'peptidases' and 'peptidase domains'.
#SUBMITTED ID	GO_BIOLOGICAL_PROCESS	GO_MOLECULAR_FUNCTION	INTERPRO_DOMAINS
Dpse\Tep6	-	endopeptidase inhibitor activity ; GO:0004866 | inferred from electronic annotation with InterPro:IPR001599, InterPro:IPR002890	IPR002890:Alpha-2-macroglobulin, N-terminal <newline> IPR008930:Terpenoid cyclases/protein prenyltransferase alpha-alpha toroid <newline> IPR009048:Alpha-macroglobulin, receptor-binding <newline> IPR011625:Alpha-2-macroglobulin, N-terminal 2 <newline> IPR011626:Alpha-macroglobulin complement component <newline> IPR001599:Alpha-2-macroglobulin <newline> IPR002172:Low-density lipoprotein (LDL) rece…
Dpse\Or83c	sensory perception of smell ; GO:0007608 | inferred from electronic annotation with InterPro:IPR004117	olfactory receptor activity ; GO:0004984 | inferred from electronic annotation with InterPro:IPR004117 <newline> odorant binding ; GO:0005549 | inferred from electronic annotation with InterPro:IPR004117	IPR004117:Olfactory receptor, Drosophila
Dpse\GA30182	-	-	-
Dpse\GA30171	-	-	IPR000928:SNAP-25 <newline> IPR000727:Target SNARE coiled-coil domain
Dpse\GA30166	-	-	-
Dpse\GA30095	G-protein coupled receptor signaling pathway ; GO:0007186 | inferred from electronic annotation with InterPro:IPR000276	G-protein coupled receptor activity ; GO:0004930 | inferred from electronic annotation with InterPro:IPR000276	IPR017452:GPCR, rhodopsin-like, 7TM <newline> IPR000276:G protein-coupled receptor, rhodopsin-like
Dpse\GA27145	-	-	-
Dpse\GA26951	ubiquitin-dependent protein catabolic process ; GO:0006511 | inferred from electronic annotation with InterPro:IPR001394, InterPro:IPR018200	ubiquitinyl hydrolase activity ; GO:0036459 | inferred from electronic annotation with InterPro:IPR001394, InterPro:IPR018200	IPR016024:Armadillo-type fold <newline> IPR001394:Peptidase C19, ubiquitin carboxyl-terminal hydrolase <newline> IPR018200:Peptidase C19, ubiquitin carboxyl-terminal hydrolase, conserved site <newline> IPR028889:Ubiquitin carboxyl-terminal hydrolase-like domain
Dpse\GA26445	homophilic cell adhesion ; GO:0007156 | inferred from electronic annotation with InterPro:IPR002126	calcium ion binding ; GO:0005509 | inferred from electronic annotation with InterPro:IPR002126, InterPro:IPR015919	IPR015919:Cadherin-like <newline> IPR020894:Cadherin conserved site <newline> IPR002126:Cadherin
Dpse\GA26193	translational initiation ; GO:0006413 | inferred from electronic annotation with InterPro:IPR001950	translation initiation factor activity ; GO:0003743 | inferred from electronic annotation with InterPro:IPR001950, InterPro:IPR005874	IPR005874:Eukaryotic translation initiation factor SUI1 <newline> IPR001950:Translation initiation factor SUI1
Dpse\GA26193	translational initiation ; GO:0006413 | inferred from electronic annotation with InterPro:IPR001950	translation initiation factor activity ; GO:0003743 | inferred from electronic annotation with InterPro:IPR001950, InterPro:IPR005874	IPR005874:Eukaryotic translation initiation factor SUI1 <newline> IPR001950:Translation initiation factor SUI1
Dpse\GA25781	-	-	IPR014716:Fibrinogen, alpha/beta/gamma chain, C-terminal globular, subdomain 1 <newline> IPR002181:Fibrinogen, alpha/beta/gamma chain, C-terminal globular domain
Dpse\GA25374	-	-	IPR001163:Ribonucleoprotein LSM domain <newline> IPR006649:Ribonucleoprotein LSM domain, eukaryotic/archaea-type <newline> IPR010920:Like-Sm (LSM) domain
Dpse\GA25208	-	-	-
Dpse\GA25038	cell cycle ; GO:0007049 | inferred from electronic annotation with InterPro:IPR000781	-	IPR000781:Enhancer of rudimentary
Dpse\GA24546	-	actin filament binding ; GO:0051015 | inferred from electronic annotation with InterPro:IPR013606	IPR006601:Uncharacterised protein family DM11, Drosophila melanogaster; IPR013606:IRSp53/MIM homology domain (IMD)
Dpse\GA24337	-	RNA binding ; GO:0003723 | inferred from electronic annotation with InterPro:IPR004087, InterPro:IPR004088	IPR004087:K Homology domain <newline> IPR004088:K Homology domain, type 1
Dpse\GA24311	-	-	-
Dpse\GA21798	-	-	IPR000215:Serpin family <newline> IPR023795:Serpin, conserved site <newline> IPR023796:Serpin domain
Dpse\GA21697	-	catalytic activity ; GO:0003824 | inferred from electronic annotation with InterPro:IPR003673	IPR023606:CoA-transferase family III domain <newline> IPR003673:CoA-transferase family III
Dpse\GA21174	peptidoglycan catabolic process ; GO:0009253 | inferred from electronic annotation with InterPro:IPR002502, InterPro:IPR006619, InterPro:IPR015510; transmembrane transport ; GO:0055085 | inferred from electronic annotation with InterPro:IPR004837	N-acetylmuramoyl-L-alanine amidase activity ; GO:0008745 | inferred from electronic annotation with InterPro:IPR002502, InterPro:IPR006619, InterPro:IPR015510 <newline> zinc ion binding ; GO:0008270 | inferred from electronic annotation with InterPro:IPR006619	IPR002502:N-acetylmuramoyl-L-alanine amidase domain <newline> IPR006619:Peptidoglycan recognition protein family domain, metazoa/bacteria <newline> IPR015510:Peptidoglycan recognition protein <newline> IPR017331:Peptidoglycan recognition protein, PGRP-S; IPR004837:Sodium/calcium exchanger membrane region
Dpse\GA20969	-	zinc ion binding ; GO:0008270 | inferred from electronic annotation with InterPro:IPR007087, InterPro:IPR012934, InterPro:IPR015880 <newline> nucleic acid binding ; GO:0003676 | inferred from electronic annotation with InterPro:IPR013087	IPR013087:Zinc finger C2H2-type/integrase DNA-binding domain <newline> IPR015880:Zinc finger, C2H2-like <newline> IPR007087:Zinc finger, C2H2 <newline> IPR012934:Zinc finger, AD-type
Dpse\GA20762	G-protein coupled receptor signaling pathway ; GO:0007186 | inferred from electronic annotation with InterPro:IPR000276	G-protein coupled receptor activity ; GO:0004930 | inferred from electronic annotation with InterPro:IPR000276	IPR000276:G protein-coupled receptor, rhodopsin-like <newline> IPR017452:GPCR, rhodopsin-like, 7TM
Dpse\GA20745	-	-	IPR017986:WD40-repeat-containing domain <newline> IPR001680:WD40 repeat <newline> IPR015943:WD40/YVTN repeat-like-containing domain
Dpse\GA20298	-	-	IPR004240:Nonaspanin (TM9SF)
Dpse\GA19364	positive regulation of autophagy ; GO:0010508 | inferred from electronic annotation with InterPro:IPR018791	-	IPR018791:UV radiation resistance protein/autophagy-related protein 14
Dpse\GA18464	-	-	IPR012943:Spindle associated
Dpse\GA18339	protein import into peroxisome matrix, docking ; GO:0016560 | inferred from electronic annotation with InterPro:IPR007223	-	IPR001452:SH3 domain <newline> IPR007223:Peroxin 13, N-terminal
Dpse\GA18138	potassium ion transport ; GO:0006813 | inferred from electronic annotation with InterPro:IPR001838	inward rectifier potassium channel activity ; GO:0005242 | inferred from electronic annotation with InterPro:IPR001838	IPR013518:Potassium channel, inwardly rectifying, Kir, cytoplasmic <newline> IPR014756:Immunoglobulin E-set <newline> IPR016449:Potassium channel, inwardly rectifying, Kir
Dpse\GA18034	-	N-acetyltransferase activity ; GO:0008080 | inferred from electronic annotation with InterPro:IPR000182	IPR000182:GNAT domain <newline> IPR016181:Acyl-CoA N-acyltransferase
Dpse\GA17351	-	-	IPR019716:Ribosomal protein L53, mitochondrial
Dpse\GA16823	-	zinc ion binding ; GO:0008270 | inferred from electronic annotation with InterPro:IPR001841, InterPro:IPR001878, InterPro:IPR013084, InterPro:IPR014891 <newline> nucleic acid binding ; GO:0003676 | inferred from electronic annotation with InterPro:IPR001878, InterPro:IPR013084	IPR001841:Zinc finger, RING-type <newline> IPR001878:Zinc finger, CCHC-type <newline> IPR014891:DWNN domain <newline> IPR013083:Zinc finger, RING/FYVE/PHD-type
Dpse\GA16591	chitin metabolic process ; GO:0006030 | inferred from electronic annotation with InterPro:IPR002557 <newline> carbohydrate metabolic process ; GO:0005975 | inferred from electronic annotation with InterPro:IPR002509, InterPro:IPR011330	hydrolase activity, acting on carbon-nitrogen (but not peptide) bonds ; GO:0016810 | inferred from electronic annotation with InterPro:IPR002509 <newline> chitin binding ; GO:0008061 | inferred from electronic annotation with InterPro:IPR002557	IPR011330:Glycoside hydrolase/deacetylase, beta/alpha-barrel <newline> IPR002509:Polysaccharide deacetylase <newline> IPR002557:Chitin binding domain
Dpse\GA16409	-	-	-
Dpse\GA16358	regulation of microtubule polymerization or depolymerization ; GO:0031110 | inferred from electronic annotation with InterPro:IPR000956	-	IPR000956:Stathmin family
Dpse\GA16328	protein polymerization ; GO:0051258 | inferred from electronic annotation with InterPro:IPR003008, InterPro:IPR008280, InterPro:IPR018316 <newline> GTP catabolic process ; GO:0006184 | inferred from electronic annotation with InterPro:IPR008280, InterPro:IPR018316 <newline> cytoplasmic microtubule organization ; GO:0031122 | inferred from electronic annotation with InterPro:IPR002454 <newline> mi…	GTP binding ; GO:0005525 | inferred from electronic annotation with InterPro:IPR000217, InterPro:IPR002454, InterPro:IPR008280, InterPro:IPR017975, InterPro:IPR018316 <newline> GTPase activity ; GO:0003924 | inferred from electronic annotation with InterPro:IPR008280, InterPro:IPR018316	IPR017975:Tubulin, conserved site <newline> IPR018316:Tubulin/FtsZ, 2-layer sandwich domain <newline> IPR000217:Tubulin <newline> IPR002454:Gamma tubulin <newline> IPR003008:Tubulin/FtsZ, GTPase domain <newline> IPR008280:Tubulin/FtsZ, C-terminal <newline> IPR023123:Tubulin, C-terminal
Dpse\GA15983	DNA metabolic process ; GO:0006259 | inferred from electronic annotation with InterPro:IPR020588	ATP binding ; GO:0005524 | inferred from electronic annotation with InterPro:IPR020588 <newline> DNA binding ; GO:0003677 | inferred from electronic annotation with InterPro:IPR020588 <newline> DNA-dependent ATPase activity ; GO:0008094 | inferred from electronic annotation with InterPro:IPR020588	IPR013632:DNA recombination and repair protein Rad51, C-terminal <newline> IPR027417:P-loop containing nucleoside triphosphate hydrolase <newline> IPR020588:DNA recombination and repair protein RecA-like, ATP-binding domain
Dpse\GA15862	-	-	IPR016024:Armadillo-type fold
Dpse\GA15834	ubiquitin-dependent protein catabolic process ; GO:0006511 | inferred from electronic annotation with InterPro:IPR001394, InterPro:IPR018200	ubiquitinyl hydrolase activity ; GO:0036459 | inferred from electronic annotation with InterPro:IPR001394, InterPro:IPR018200	IPR018200:Peptidase C19, ubiquitin carboxyl-terminal hydrolase, conserved site <newline> IPR001394:Peptidase C19, ubiquitin carboxyl-terminal hydrolase <newline> IPR028889:Ubiquitin carboxyl-terminal hydrolase-like domain
Dpse\GA15163	-	-	-
Dpse\GA15063	-	-	IPR014756:Immunoglobulin E-set <newline> IPR011021:Arrestin-like, N-terminal <newline> IPR011022:Arrestin C-terminal-like domain
Dpse\GA15063	-	-	IPR014756:Immunoglobulin E-set <newline> IPR011021:Arrestin-like, N-terminal <newline> IPR011022:Arrestin C-terminal-like domain
Dpse\GA14934	translational initiation ; GO:0006413 | inferred from electronic annotation with InterPro:IPR011400	translation initiation factor activity ; GO:0003743 | inferred from electronic annotation with InterPro:IPR011400 <newline> nucleotide binding ; GO:0000166 | inferred from electronic annotation with InterPro:IPR012677 <newline> translation initiation factor binding ; GO:0031369 | inferred from electronic annotation with InterPro:IPR011400	IPR000008:C2 domain <newline> IPR028928:CC2D2A, N-terminal, C2 domain; IPR013979:Translation initiation factor, beta propellor-like domain <newline> IPR012677:Nucleotide-binding, alpha-beta plait <newline> IPR011400:Eukaryotic translation initiation factor 3 subunit B <newline> IPR000504:RNA recognition motif domain <newline> IPR015943:WD40/YVTN repeat-like-containing domain; IPR024512:Small subu…
Dpse\GA14933	-	-	IPR019532:Nuclear RNA-splicing-associated protein, SR-25
Dpse\GA14597	-	-	IPR006984:rRNA-processing protein Fcf1/Utp23 <newline> IPR029060:PIN domain-like
Dpse\GA14173	-	-	IPR004942:Dynein light chain-related; IPR025875:Leucine rich repeat 4 <newline> IPR001611:Leucine-rich repeat <newline> IPR003591:Leucine-rich repeat, typical subtype
Dpse\GA12883	metabolic process ; GO:0008152 | inferred from electronic annotation with InterPro:IPR000917, InterPro:IPR017849, InterPro:IPR017850	sulfuric ester hydrolase activity ; GO:0008484 | inferred from electronic annotation with InterPro:IPR000917	IPR000917:Sulfatase <newline> IPR017849:Alkaline phosphatase-like, alpha/beta/alpha <newline> IPR017850:Alkaline-phosphatase-like, core domain <newline> IPR024607:Sulfatase, conserved site
Dpse\GA12461	RNA metabolic process ; GO:0016070 | inferred from electronic annotation with InterPro:IPR004649	RNA-DNA hybrid ribonuclease activity ; GO:0004523 | inferred from electronic annotation with InterPro:IPR001352, InterPro:IPR004649, InterPro:IPR023160 <newline> RNA binding ; GO:0003723 | inferred from electronic annotation with InterPro:IPR001352	IPR001352:Ribonuclease HII/HIII <newline> IPR004649:Ribonuclease H2, subunit A <newline> IPR012337:Ribonuclease H-like domain <newline> IPR023160:Ribonuclease HII, helix-loop-helix cap domain <newline> IPR024567:Ribonuclease HII/HIII domain
Dpse\GA12348	biological_process ; GO:0008150 | no biological data available	molecular_function ; GO:0003674 | no biological data available	IPR009764:Ovarian carcinoma immunoreactive antigen
Dpse\GA12248	translation ; GO:0006412 | inferred from electronic annotation with InterPro:IPR000589, InterPro:IPR012606; transmembrane transport ; GO:0055085 | inferred from electronic annotation with InterPro:IPR001140, InterPro:IPR011527	structural constituent of ribosome ; GO:0003735 | inferred from electronic annotation with InterPro:IPR000589, InterPro:IPR012606; ATP binding ; GO:0005524 | inferred from electronic annotation with InterPro:IPR001140, InterPro:IPR003439, InterPro:IPR011527, InterPro:IPR017871 <newline> ATPase activity, coupled to transmembrane movement of substances ; GO:0042626 | inferred from electronic annota…	IPR000589:Ribosomal protein S15 <newline> IPR009068:S15/NS1, RNA-binding <newline> IPR012606:Ribosomal protein S13/S15, N-terminal <newline> IPR023029:Ribosomal protein S15P; IPR027417:P-loop containing nucleoside triphosphate hydrolase <newline> IPR003439:ABC transporter-like <newline> IPR011527:ABC transporter type 1, transmembrane domain <newline> IPR017871:ABC transporter, conserved site <new…
Dpse\GA12224	-	-	IPR006773:26S proteasome complex ubiquitin receptor, subunit Rpn13
Dpse\GA11110	metabolic process ; GO:0008152 | inferred from electronic annotation with InterPro:IPR017849, InterPro:IPR017850	catalytic activity ; GO:0003824 | inferred from electronic annotation with InterPro:IPR017849, InterPro:IPR017850	IPR004245:Protein of unknown function DUF229 <newline> IPR017849:Alkaline phosphatase-like, alpha/beta/alpha <newline> IPR017850:Alkaline-phosphatase-like, core domain
Dpse\GA10221	chitin metabolic process ; GO:0006030 | inferred from electronic annotation with InterPro:IPR002557	chitin binding ; GO:0008061 | inferred from electronic annotation with InterPro:IPR002557	IPR002557:Chitin binding domain
Dpse\GA10221	chitin metabolic process ; GO:0006030 | inferred from electronic annotation with InterPro:IPR002557	chitin binding ; GO:0008061 | inferred from electronic annotation with InterPro:IPR002557	IPR002557:Chitin binding domain
Dpse\GA10105	proteolysis ; GO:0006508 | inferred from electronic annotation with InterPro:IPR001548	metallopeptidase activity ; GO:0008237 | inferred from electronic annotation with InterPro:IPR001548 <newline> peptidyl-dipeptidase activity ; GO:0008241 | inferred from electronic annotation with InterPro:IPR001548	IPR001548:Peptidase M2, peptidyl-dipeptidase A
