# Supplementary material for: Hybrid male sterility and genome-wide misexpression of male reproductive proteases
Source: Sci Rep. 2015 Jul 6;5:11976. doi: 10.1038/srep11976 (PMC4491705; doi:10.1038/srep11976)
Supplement: Supplementary Table S4 [file srep11976-s5.xls]

## Sheet: Table 4a
Table 4a: D. melanogaster gene orthologs of D. pseudoobscura genes uniquely misregulated in sterile hybrids. Genes with D. melanogaster GO term 'spermatogenesis' or 'sperm' polypeptyde expression are highlighted.
#SUBMITTED ID	ORTHOLOGS	GO_BIOLOGICAL_PROCESS	POLYPEPTIDE_EXPRESSION
Dpse\GA28949	ACXE <newline> ACXA <newline> ACXB <newline> ACXC	intracellular signal transduction ; GO:0035556 | inferred from electronic annotation with InterPro:IPR001054 <newline> cyclic nucleotide biosynthetic process ; GO:0009190 | inferred from electronic annotation with InterPro:IPR001054; spermatogenesis ; GO:0007283 | inferred from expression pattern <newline> intracellular signal transduction ; GO:0035556 | inferred from electronic annotation with I…	-
Dpse\GA26008	AGO2	RNA interference ; GO:0016246 | traceable author statement <newline> RNA interference ; GO:0016246 | inferred from direct assay <newline> production of siRNA involved in RNA interference ; GO:0030422 | inferred from direct assay <newline> autophagic cell death ; GO:0048102 | inferred from expression pattern <newline> salivary gland cell autophagic cell death ; GO:0035071 | inferred from expressio…	-
Dpse\GA20811	ana	negative regulation of neuroblast proliferation ; GO:0007406 | non-traceable author statement <newline> growth ; GO:0040007 | inferred from electronic annotation with InterPro:IPR001111	FBex0005747 <tab> immunolocalization <tab> larval stage <tab> optic lobe <newline> FBex0009299 <tab> immunolocalization <tab> embryonic stage 14 <tab> presumptive embryonic/larval central nervous system | restricted <newline> FBex0009299 <tab> immunolocalization <tab> embryonic stage 15 <tab> presumptive embryonic/larval central nervous system | restricted <newline> FBex0009299 <tab> immunolocali…
Dpse\GA28780	Ance-3	proteolysis ; GO:0006508 | inferred from electronic annotation with InterPro:IPR001548	-
Dpse\GA11668	Arc1	behavioral response to starvation ; GO:0042595 | inferred from direct assay <newline> muscle system process ; GO:0003012 | inferred from genetic interaction with Mhc inferred from expression pattern	FBex0018248 <tab> immunolocalization <tab> third instar larval stage <tab> ring gland | restricted <newline> FBex0006660 <tab> immunolocalization <tab> third instar larval stage <tab> neuron | subset <newline> FBex0007548 <tab> immunolocalization <tab> third instar larval stage <tab> ventral nerve cord | restricted <newline> FBex0018249 <tab> immunolocalization <tab> adult stage <tab> ventral ner…
Dpse\GA20502	beat-Ib	axon choice point recognition ; GO:0016198 | non-traceable author statement <newline> cell adhesion ; GO:0007155 | non-traceable author statement <newline> defasciculation of motor neuron axon ; GO:0007415 | non-traceable author statement <newline> heterophilic cell-cell adhesion ; GO:0007157 | inferred from sequence or structural similarity with beat-Ic	-
Dpse\GA17427	betaTub60D	axon guidance ; GO:0007411 | inferred from mutant phenotype <newline> axonogenesis ; GO:0007409 | inferred from mutant phenotype <newline> microtubule-based process ; GO:0007017 | inferred from sequence or structural similarity <newline> larval behavior ; GO:0030537 | inferred from mutant phenotype <newline> response to light stimulus ; GO:0009416 | inferred from mutant phenotype <newline> heart …	FBex0008590 <tab> immunolocalization <tab> embryonic stage 17 <tab> mesoderm | posterior <newline> FBex0016157 <tab> immunolocalization <tab> embryonic stage 15 <tab> Bolwig organ <newline> FBex0016157 <tab> immunolocalization <tab> embryonic stage 16 <tab> Bolwig organ <newline> FBex0016158 <tab> immunolocalization <tab> embryonic stage 15 <tab> Bolwig nerve <newline> FBex0016158 <tab> immunoloc…
Dpse\GA20955	boss	R7 cell fate commitment ; GO:0007465 | traceable author statement <newline> sevenless signaling pathway ; GO:0045500 | non-traceable author statement <newline> signal transduction ; GO:0007165 | inferred from sequence or structural similarity <newline> R7 cell differentiation ; GO:0045466 | non-traceable author statement <newline> R7 cell development ; GO:0045467 | non-traceable author statement …	FBex0008942 <tab> pupal stage <tab> ocellus <newline> FBex0008943 <tab> pupal stage <tab> eye-antennal disc <newline> FBex0008944 <tab> immunolocalization <tab> third instar larval stage <tab> photoreceptor cell R1 <newline> FBex0008944 <tab> immunolocalization <tab> third instar larval stage <tab> photoreceptor cell R3 <newline> FBex0008944 <tab> immunolocalization <tab> third instar larval stag…
Dpse\GA12924	CBP	defense response to Gram-negative bacterium ; GO:0050829 | inferred from mutant phenotype	-
Dpse\GA24794	CG10062	-	-
Dpse\GA24796	CG10073 <newline> CG10081	-	-
Dpse\GA27168	CG10126	neurogenesis ; GO:0022008 | inferred from mutant phenotype	-
Dpse\GA10227	CG10298	biological_process ; GO:0008150 | no biological data available	-
Dpse\GA10389	CG10550	biological_process ; GO:0008150 | no biological data available	FBex0016479 <tab> mass spectroscopy <tab> male <tab> spermatozoon <newline> FBex0016479 <tab> mass spectroscopy <tab> day 5 of adulthood <tab> spermatozoon <newline> FBex0016479 <tab> mass spectroscopy <tab> day 6 of adulthood <tab> spermatozoon <newline> FBex0016479 <tab> mass spectroscopy <tab> day 7 of adulthood <tab> spermatozoon
Dpse\GA22690	CG10588	proteolysis ; GO:0006508 | inferred from electronic annotation with InterPro:IPR001431, InterPro:IPR007863, InterPro:IPR011765	FBex0016479 <tab> mass spectroscopy <tab> male <tab> spermatozoon <newline> FBex0016479 <tab> mass spectroscopy <tab> day 5 of adulthood <tab> spermatozoon <newline> FBex0016479 <tab> mass spectroscopy <tab> day 6 of adulthood <tab> spermatozoon <newline> FBex0016479 <tab> mass spectroscopy <tab> day 7 of adulthood <tab> spermatozoon
Dpse\GA10468	CG10650	-	-
Dpse\GA28178	CG11043	mitochondrial electron transport, cytochrome c to oxygen ; GO:0006123 | inferred from sequence or structural similarity with UniProtKB:P10606	FBex0016479 <tab> mass spectroscopy <tab> male <tab> spermatozoon <newline> FBex0016479 <tab> mass spectroscopy <tab> day 5 of adulthood <tab> spermatozoon <newline> FBex0016479 <tab> mass spectroscopy <tab> day 6 of adulthood <tab> spermatozoon <newline> FBex0016479 <tab> mass spectroscopy <tab> day 7 of adulthood <tab> spermatozoon
Dpse\GA11263	CG11892	-	-
Dpse\GA11740	CG12655	-	-
Dpse\GA11842	CG12836	-	-
Dpse\GA12027	CG13077	-	-
Dpse\GA12058	CG13117	-	-
Dpse\GA12236	CG13369	D-ribose metabolic process ; GO:0006014 | inferred from electronic annotation with InterPro:IPR002139	-
Dpse\GA12399	CG13606	-	-
Dpse\GA12605	CG13891	-	-
Dpse\GA13457	CG15046	proteolysis ; GO:0006508 | inferred from electronic annotation with InterPro:IPR001254	-
Dpse\GA13658	CG15343	oxidation-reduction process ; GO:0055114 | inferred from electronic annotation with InterPro:IPR000659, InterPro:IPR011576, InterPro:IPR012349 <newline> pyridoxine biosynthetic process ; GO:0008615 | inferred from electronic annotation with InterPro:IPR000659	-
Dpse\GA22937	CG15399	biological_process ; GO:0008150 | no biological data available	-
Dpse\GA23102	CG1572	positive regulation of hemocyte proliferation ; GO:0035208 | inferred from genetic interaction with hop	-
Dpse\GA14251	CG16978	-	-
Dpse\GA14336	CG17124	regulation of phosphorylation ; GO:0042325 | inferred from electronic annotation with InterPro:IPR008025	-
Dpse\GA14475	CG17350	-	-
Dpse\GA14723	CG17917	biological_process ; GO:0008150 | no biological data available	-
Dpse\GA14724	CG17919	multicellular organism reproduction ; GO:0032504 | inferred from expression pattern	-
Dpse\GA14822	CG18171	biological_process ; GO:0008150 | no biological data available	-
Dpse\GA15058	CG18735	proteolysis ; GO:0006508 | non-traceable author statement <newline> proteolysis ; GO:0006508 | inferred from electronic annotation with InterPro:IPR001254, InterPro:IPR001314, InterPro:IPR018114	-
Dpse\GA15650	CG30101	-	-
Dpse\GA15685	CG30158	small GTPase mediated signal transduction ; GO:0007264 | inferred from electronic annotation with InterPro:IPR001806 <newline> GTP catabolic process ; GO:0006184 | inferred from electronic annotation with InterPro:IPR020849	-
Dpse\GA15722	CG30197	biological_process ; GO:0008150 | no biological data available	-
Dpse\GA16540	CG31871	neuron projection morphogenesis ; GO:0048812 | inferred from mutant phenotype <newline> lipid metabolic process ; GO:0006629 | inferred from electronic annotation with InterPro:IPR006693	-
Dpse\GA26803	CG34295	proteolysis ; GO:0006508 | inferred from electronic annotation with InterPro:IPR001254	-
Dpse\GA26856	CG34299	biological_process ; GO:0008150 | no biological data available	-
Dpse\GA17870	CG4017	proteolysis ; GO:0006508 | inferred from electronic annotation with InterPro:IPR000834, InterPro:IPR003146	-
Dpse\GA25574	CG42827	-	-
Dpse\GA30093	CG42827	-	-
Dpse\GA13601	CG43386	biological_process ; GO:0008150 | no biological data available	-
Dpse\GA20224	CG44325	biological_process ; GO:0008150 | no biological data available	-
Dpse\GA18507	CG45057	neuron projection morphogenesis ; GO:0048812 | inferred from mutant phenotype	FBex0019121 <tab> mass spectroscopy <tab> day 7 of adulthood <tab> adult heart <newline> FBex0019121 <tab> mass spectroscopy <tab> day 8 of adulthood <tab> adult heart <newline> FBex0019121 <tab> mass spectroscopy <tab> day 9 of adulthood <tab> adult heart <newline> FBex0019121 <tab> mass spectroscopy <tab> day 10 of adulthood <tab> adult heart <newline> FBex0019121 <tab> mass spectroscopy <tab> …
Dpse\GA25613	CG45783	biological_process ; GO:0008150 | no biological data available	FBex0016479 <tab> mass spectroscopy <tab> male <tab> spermatozoon <newline> FBex0016479 <tab> mass spectroscopy <tab> day 5 of adulthood <tab> spermatozoon <newline> FBex0016479 <tab> mass spectroscopy <tab> day 6 of adulthood <tab> spermatozoon <newline> FBex0016479 <tab> mass spectroscopy <tab> day 7 of adulthood <tab> spermatozoon
Dpse\GA27896	CG4763	-	-
Dpse\GA24206	CG6357	-	-
Dpse\GA19736	CG6628	biological_process ; GO:0008150 | no biological data available	-
Dpse\GA20090	CG7084	neurogenesis ; GO:0022008 | inferred from mutant phenotype <newline> transmembrane transport ; GO:0055085 | inferred from electronic annotation with InterPro:IPR005828	-
Dpse\GA20504	CG7653	proteolysis ; GO:0006508 | inferred from electronic annotation with InterPro:IPR001930	-
Dpse\GA20543	CG7720	transmembrane transport ; GO:0055085 | inferred from electronic annotation with InterPro:IPR001734	-
Dpse\GA20678	CG7910	regulation of cell cycle ; GO:0051726 | inferred from direct assay	FBex0019121 <tab> mass spectroscopy <tab> day 7 of adulthood <tab> adult heart <newline> FBex0019121 <tab> mass spectroscopy <tab> day 8 of adulthood <tab> adult heart <newline> FBex0019121 <tab> mass spectroscopy <tab> day 9 of adulthood <tab> adult heart <newline> FBex0019121 <tab> mass spectroscopy <tab> day 10 of adulthood <tab> adult heart <newline> FBex0019121 <tab> mass spectroscopy <tab> …
Dpse\GA24485	CG9168	metabolic process ; GO:0008152 | inferred from electronic annotation with InterPro:IPR017849, InterPro:IPR017850 <newline> multicellular organism reproduction ; GO:0032504 | inferred from expression pattern	-
Dpse\GA21651	CG9259	-	-
Dpse\GA21772	CG9416	-	FBex0019121 <tab> mass spectroscopy <tab> day 7 of adulthood <tab> adult heart <newline> FBex0019121 <tab> mass spectroscopy <tab> day 8 of adulthood <tab> adult heart <newline> FBex0019121 <tab> mass spectroscopy <tab> day 9 of adulthood <tab> adult heart <newline> FBex0019121 <tab> mass spectroscopy <tab> day 10 of adulthood <tab> adult heart <newline> FBex0019121 <tab> mass spectroscopy <tab> …
Dpse\GA26857	CG9682	-	-
Dpse\GA21967	CG9691	-	-
Dpse\GA22124	CG9920	protein folding ; GO:0006457 | inferred from sequence or structural similarity with SGD_LOCUS:HSP10; SGD:S0005546 <newline> 'de novo' protein folding ; GO:0006458 | inferred from sequence or structural similarity with UniProtKB:Q04984	-
Dpse\GA22131	CG9928	-	-
Dpse\GA18544	cib	brain development ; GO:0007420 | inferred from mutant phenotype <newline> larval central nervous system remodeling ; GO:0035193 | inferred from mutant phenotype <newline> cytoskeleton organization ; GO:0007010 | inferred from electronic annotation with InterPro:IPR001152	-
Dpse\GA28177	CoVb	mitochondrial electron transport, cytochrome c to oxygen ; GO:0006123 | inferred from sequence or structural similarity with UniProtKB:P10606	FBex0019121 <tab> mass spectroscopy <tab> day 7 of adulthood <tab> adult heart <newline> FBex0019121 <tab> mass spectroscopy <tab> day 8 of adulthood <tab> adult heart <newline> FBex0019121 <tab> mass spectroscopy <tab> day 9 of adulthood <tab> adult heart <newline> FBex0019121 <tab> mass spectroscopy <tab> day 10 of adulthood <tab> adult heart <newline> FBex0019121 <tab> mass spectroscopy <tab> …
Dpse\GA20583	DNaseII	DNA catabolic process ; GO:0006308 | traceable author statement <newline> nurse cell apoptotic process ; GO:0045476 | inferred from mutant phenotype <newline> DNA metabolic process ; GO:0006259 | inferred from electronic annotation with InterPro:IPR004947	-
Dpse\GA10010	drm	foregut morphogenesis ; GO:0007440 | inferred from mutant phenotype <newline> hindgut morphogenesis ; GO:0007442 | inferred from mutant phenotype <newline> imaginal disc-derived leg joint morphogenesis ; GO:0016348 | inferred from mutant phenotype <newline> embryonic foregut morphogenesis ; GO:0048617 | inferred from mutant phenotype <newline> embryonic hindgut morphogenesis ; GO:0048619 | inferr…	-
Dpse\GA23962	drpr	cell adhesion ; GO:0007155 | inferred from sequence or structural similarity <newline> larval locomotory behavior ; GO:0008345 | inferred from mutant phenotype <newline> phagocytosis ; GO:0006909 | inferred from mutant phenotype <newline> phagocytosis ; GO:0006909 | traceable author statement <newline> positive regulation of phagocytosis, engulfment ; GO:0060100 | inferred from mutant phenotype <…	FBex0021849 <tab> immunolocalization <tab> prepupal stage P3 <tab> glial cell of brain | subset <newline> FBex0021850 <tab> immunolocalization <tab> prepupal stage P3 <tab> mushroom body vertical lobe | restricted <newline> FBex0021855 <tab> immunolocalization <tab> adult stage <tab> glial cell of adult brain <newline> FBex0021856 <tab> immunolocalization <tab> adult stage <tab> glial cell of adu…
Dpse\GA19748	Esyt2	intracellular transport ; GO:0046907 | inferred from sequence model <newline> synaptic vesicle exocytosis ; GO:0016079 | inferred from sequence or structural similarity	FBex0019121 <tab> mass spectroscopy <tab> day 7 of adulthood <tab> adult heart <newline> FBex0019121 <tab> mass spectroscopy <tab> day 8 of adulthood <tab> adult heart <newline> FBex0019121 <tab> mass spectroscopy <tab> day 9 of adulthood <tab> adult heart <newline> FBex0019121 <tab> mass spectroscopy <tab> day 10 of adulthood <tab> adult heart <newline> FBex0019121 <tab> mass spectroscopy <tab> …
Dpse\GA10221	Gasp	chitin metabolic process ; GO:0006030 | inferred from electronic annotation with InterPro:IPR002557	-
Dpse\GA19543	Hayan	proteolysis ; GO:0006508 | non-traceable author statement <newline> proteolysis ; GO:0006508 | inferred from electronic annotation with InterPro:IPR001254, InterPro:IPR001314, InterPro:IPR018114 <newline> regulation of melanization defense response ; GO:0035007 | inferred from mutant phenotype	-
Dpse\GA14671	Idgf4	imaginal disc development ; GO:0007444 | inferred from direct assay <newline> chitin catabolic process ; GO:0006032 | inferred from electronic annotation with InterPro:IPR011583 <newline> carbohydrate metabolic process ; GO:0005975 | inferred from electronic annotation with InterPro:IPR001223, InterPro:IPR013781	FBex0019121 <tab> mass spectroscopy <tab> day 7 of adulthood <tab> adult heart <newline> FBex0019121 <tab> mass spectroscopy <tab> day 8 of adulthood <tab> adult heart <newline> FBex0019121 <tab> mass spectroscopy <tab> day 9 of adulthood <tab> adult heart <newline> FBex0019121 <tab> mass spectroscopy <tab> day 10 of adulthood <tab> adult heart <newline> FBex0019121 <tab> mass spectroscopy <tab> …
Dpse\GA11531	kek1	negative regulation of epidermal growth factor receptor signaling pathway ; GO:0042059 | inferred from genetic interaction with Egfr AND inferred from genetic interaction with grk AND inferred from mutant phenotype <newline> negative regulation of epidermal growth factor receptor signaling pathway ; GO:0042059 | traceable author statement <newline> negative regulation of epidermal growth factor-a…	-
Dpse\GA19361	Lip4	lipid metabolic process ; GO:0006629 | inferred from electronic annotation with InterPro:IPR006693	-
Dpse\GA10759	Mes2	embryonic development via the syncytial blastoderm ; GO:0001700 | inferred from mutant phenotype <newline> imaginal disc development ; GO:0007444 | inferred from mutant phenotype <newline> instar larval development ; GO:0002168 | inferred from mutant phenotype <newline> ecdysis, chitin-based cuticle ; GO:0018990 | inferred from mutant phenotype	FBex0016533 <tab> immunolocalization <tab> embryonic stage 6 <tab> trunk mesoderm <tab> nucleus <newline> FBex0016533 <tab> immunolocalization <tab> embryonic stage 7 <tab> trunk mesoderm <tab> nucleus <newline> FBex0016533 <tab> immunolocalization <tab> embryonic stage 8 <tab> trunk mesoderm <tab> nucleus <newline> FBex0016533 <tab> immunolocalization <tab> early extended germ band stage <tab> t…
Dpse\GA17404	mfas	axonogenesis ; GO:0007409 | inferred from mutant phenotype <newline> negative regulation of hemocyte proliferation ; GO:0035207 | inferred from genetic interaction with hop <newline> multicellular organism reproduction ; GO:0032504 | inferred from expression pattern	FBex0016479 <tab> mass spectroscopy <tab> male <tab> spermatozoon <newline> FBex0016479 <tab> mass spectroscopy <tab> day 5 of adulthood <tab> spermatozoon <newline> FBex0016479 <tab> mass spectroscopy <tab> day 6 of adulthood <tab> spermatozoon <newline> FBex0016479 <tab> mass spectroscopy <tab> day 7 of adulthood <tab> spermatozoon <newline> FBex0019121 <tab> mass spectroscopy <tab> day 7 of ad…
Dpse\GA18484	Mmp1	autophagic cell death ; GO:0048102 | inferred from expression pattern <newline> salivary gland cell autophagic cell death ; GO:0035071 | inferred from expression pattern <newline> open tracheal system development ; GO:0007424 | inferred from mutant phenotype <newline> dorsal trunk growth, open tracheal system ; GO:0035001 | inferred from mutant phenotype <newline> instar larval development ; GO:0…	FBex0008128 <tab> immunolocalization <tab> third instar larval stage <tab> prothoracic leg disc
Dpse\GA20650	Mur18B	chitin metabolic process ; GO:0006030 | inferred from electronic annotation with InterPro:IPR002557	-
Dpse\GA15652	NT5E-2	nucleotide catabolic process ; GO:0009166 | inferred from electronic annotation with InterPro:IPR006179, InterPro:IPR008334	-
Dpse\Obp56d	Obp56e <newline> Obp56d	sensory perception of chemical stimulus ; GO:0007606 | inferred from sequence or structural similarity with UniProtKB:P34174 <newline> sensory perception of chemical stimulus ; GO:0007606 | inferred from sequence alignment with UniProtKB:P34174 <newline> multicellular organism reproduction ; GO:0032504 | inferred from expression pattern <newline> sensory perception of chemical stimulus ; GO:00076…	-
Dpse\GA11061	Osi14	biological_process ; GO:0008150 | no biological data available	FBex0019121 <tab> mass spectroscopy <tab> day 7 of adulthood <tab> adult heart <newline> FBex0019121 <tab> mass spectroscopy <tab> day 8 of adulthood <tab> adult heart <newline> FBex0019121 <tab> mass spectroscopy <tab> day 9 of adulthood <tab> adult heart <newline> FBex0019121 <tab> mass spectroscopy <tab> day 10 of adulthood <tab> adult heart <newline> FBex0019121 <tab> mass spectroscopy <tab> …
Dpse\GA15525	Reg-5	circadian rhythm ; GO:0007623 | non-traceable author statement	-
Dpse\GA25196	santa-maria	defense response ; GO:0006952 | inferred from sequence or structural similarity with EMBL:U37799 <newline> defense response ; GO:0006952 | non-traceable author statement <newline> autophagic cell death ; GO:0048102 | inferred from expression pattern <newline> salivary gland cell autophagic cell death ; GO:0035071 | inferred from expression pattern <newline> phototransduction ; GO:0007602 | inferr…	-
Dpse\GA20821	scb	cell adhesion ; GO:0007155 | inferred from physical interaction with mys AND inferred from sequence or structural similarity <newline> cell adhesion ; GO:0007155 | traceable author statement <newline> dorsal closure ; GO:0007391 | traceable author statement <newline> cell adhesion ; GO:0007155 | non-traceable author statement <newline> cell migration ; GO:0016477 | traceable author statement <new…	FBex0000375 <tab> immunolocalization <tab> adult stage <tab> mushroom body beta-lobe <newline> FBex0001117 <tab> immunolocalization <tab> adult stage <tab> ellipsoid body <newline> FBex0010869 <tab> immunolocalization <tab> adult stage <tab> mushroom body calyx <newline> FBex0005744 <tab> immunolocalization <tab> adult stage <tab> mushroom body alpha-lobe <newline> FBex0013949 <tab> immunolocaliz…
Dpse\GA18944	sda	mechanosensory behavior ; GO:0007638 | inferred from mutant phenotype <newline> response to mechanical stimulus ; GO:0009612 | inferred from mutant phenotype <newline> response to mechanical stimulus ; GO:0009612 | inferred from genetic interaction with kcc <newline> regulation of membrane potential ; GO:0042391 | inferred from mutant phenotype <newline> proteolysis ; GO:0006508 | inferred from e…	-
Dpse\GA14907	S-Lap5	mesoderm development ; GO:0007498 | inferred from expression pattern <newline> proteolysis ; GO:0006508 | inferred from electronic annotation with InterPro:IPR000819, InterPro:IPR008283	FBex0016479 <tab> mass spectroscopy <tab> male <tab> spermatozoon <newline> FBex0016479 <tab> mass spectroscopy <tab> day 5 of adulthood <tab> spermatozoon <newline> FBex0016479 <tab> mass spectroscopy <tab> day 6 of adulthood <tab> spermatozoon <newline> FBex0016479 <tab> mass spectroscopy <tab> day 7 of adulthood <tab> spermatozoon
Dpse\GA26401	Sodh-2 <newline> Sodh-1	oxidation-reduction process ; GO:0055114 | inferred from electronic annotation with InterPro:IPR002085, InterPro:IPR002328, InterPro:IPR013149, InterPro:IPR013154	-
Dpse\GA12063	TbCMF46	-	-
Dpse\GA26604	tnc	wing disc morphogenesis ; GO:0007472 | inferred from mutant phenotype <newline> imaginal disc-derived wing morphogenesis ; GO:0007476 | inferred from mutant phenotype <newline> imaginal disc-derived male genitalia morphogenesis ; GO:0048803 | inferred from mutant phenotype <newline> embryonic hindgut morphogenesis ; GO:0048619 | inferred from mutant phenotype <newline> epithelial tube morphogenes…	FBex0016479 <tab> mass spectroscopy <tab> male <tab> spermatozoon <newline> FBex0016479 <tab> mass spectroscopy <tab> day 5 of adulthood <tab> spermatozoon <newline> FBex0016479 <tab> mass spectroscopy <tab> day 6 of adulthood <tab> spermatozoon <newline> FBex0016479 <tab> mass spectroscopy <tab> day 7 of adulthood <tab> spermatozoon
Dpse\GA22329	Tsf1	cellular iron ion homeostasis ; GO:0006879 | inferred from sequence or structural similarity <newline> defense response ; GO:0006952 | non-traceable author statement <newline> iron ion transport ; GO:0006826 | non-traceable author statement <newline> cellular iron ion homeostasis ; GO:0006879 | inferred from sequence or structural similarity with EMBL:J03298 <newline> iron ion transport ; GO:0006…	FBex0019121 <tab> mass spectroscopy <tab> day 7 of adulthood <tab> adult heart <newline> FBex0019121 <tab> mass spectroscopy <tab> day 8 of adulthood <tab> adult heart <newline> FBex0019121 <tab> mass spectroscopy <tab> day 9 of adulthood <tab> adult heart <newline> FBex0019121 <tab> mass spectroscopy <tab> day 10 of adulthood <tab> adult heart <newline> FBex0019121 <tab> mass spectroscopy <tab> …
Dpse\GA10921	Tsp	cell adhesion mediated by integrin ; GO:0033627 | inferred from mutant phenotype <newline> muscle organ development ; GO:0007517 | inferred from mutant phenotype <newline> muscle attachment ; GO:0016203 | inferred from mutant phenotype	FBex0021472 <tab> in situ <tab> embryonic stage 12 <tab> tendon cell <newline> FBex0021472 <tab> in situ <tab> dorsal closure stage <tab> tendon cell <newline> FBex0021472 <tab> in situ <tab> embryonic stage 13 <tab> tendon cell <newline> FBex0021472 <tab> in situ <tab> embryonic stage 14 <tab> tendon cell <newline> FBex0021472 <tab> in situ <tab> embryonic stage 15 <tab> tendon cell <newline> FB…
Dpse\GA18461	veil	nucleotide catabolic process ; GO:0009166 | inferred from electronic annotation with InterPro:IPR006179, InterPro:IPR008334	-
Dpse\GA21299	verm	regulation of tube length, open tracheal system ; GO:0035159 | inferred from mutant phenotype <newline> open tracheal system development ; GO:0007424 | inferred from mutant phenotype <newline> visual behavior ; GO:0007632 | inferred from mutant phenotype <newline> dorsal trunk growth, open tracheal system ; GO:0035001 | inferred from mutant phenotype <newline> trachea morphogenesis ; GO:0060439 |…	FBex0000343 <tab> western blot <tab> adult stage <tab> adult head <newline> FBex0020964 <tab> immunolocalization <tab> adult stage <tab> eye photoreceptor cell <newline> FBex0014515 <tab> immunolocalization <tab> adult stage <tab> retina | restricted <newline> FBex0008172 <tab> immunolocalization <tab> adult stage <tab> lamina | restricted <newline> FBex0023412 <tab> immunolocalization <tab> embr…
Dpse\GA16459	vir-1	defense response to virus ; GO:0051607 | inferred from expression pattern	FBex0019121 <tab> mass spectroscopy <tab> day 7 of adulthood <tab> adult heart <newline> FBex0019121 <tab> mass spectroscopy <tab> day 8 of adulthood <tab> adult heart <newline> FBex0019121 <tab> mass spectroscopy <tab> day 9 of adulthood <tab> adult heart <newline> FBex0019121 <tab> mass spectroscopy <tab> day 10 of adulthood <tab> adult heart <newline> FBex0019121 <tab> mass spectroscopy <tab> …
Dpse\GA15513	yin	oligopeptide transport ; GO:0006857 | inferred from direct assay	FBex0007882 <tab> western blot <tab> adult stage <tab> spermathecal duct <newline> FBex0007883 <tab> western blot <tab> adult stage <tab> posterior adult hindgut | restricted <newline> FBex0007884 <tab> western blot <tab> adult stage <tab> uterus <newline> FBex0007885 <tab> western blot <tab> adult stage <tab> adult fat body <newline> FBex0005744 <tab> immunolocalization <tab> adult stage <tab> m…
Dpse\GA18680	ZnT77C	zinc ion transmembrane transport ; GO:0071577 | inferred from mutant phenotype	-
Dpse\GA13600	-
Dpse\GA23961	-
Dpse\snRNA:U6:2	-
Dpse\GA24606	-
Dpse\GA22573	-
Dpse\GA22581	-
Dpse\GA23358	-
Dpse\GA23481	-
Dpse\GA23903	-
Dpse\GA24074	-
Dpse\GA24143	-
Dpse\GA24621	-
Dpse\GA24729	-
Dpse\GA25674	-
Dpse\GA30181	-
Dpse\GA26909	-
Dpse\GA27754	-
Dpse\GA27806	-
Dpse\GA30092	-
Dpse\GA30191	-
Dpse\GA30192	-

## Sheet: Table 4b
Table 4b: D. melanogaster gene orthologs of D. pseudoobscura genes uniquely misregulated in fertile hybrids. Genes with D. melanogaster GO term 'spermatogenesis' or 'sperm' polypeptyde expression are highlighted.
#SUBMITTED ID	ORTHOLOGS	GO_BIOLOGICAL_PROCESS	POLYPEPTIDE_EXPRESSION
Dpse\GA26488	akirin	muscle organ development ; GO:0007517 | inferred from mutant phenotype <newline> muscle attachment ; GO:0016203 | inferred from mutant phenotype <newline> larval somatic muscle development ; GO:0007526 | inferred from mutant phenotype <newline> defense response to Gram-negative bacterium ; GO:0050829 | inferred from mutant phenotype <newline> positive regulation of innate immune response ; GO:004…	-
Dpse\GA19947	CAH2	one-carbon metabolic process ; GO:0006730 | inferred from direct assay	-
Dpse\GA10562	CG10793	-	-
Dpse\GA11842	CG12836	-	-
Dpse\GA12171	CG13284 <newline> CG31809 <newline> CG31810	Golgi organization ; GO:0007030 | inferred from mutant phenotype <newline> negative regulation of cell proliferation ; GO:0008285 | inferred from mutant phenotype <newline> metabolic process ; GO:0008152 | inferred from electronic annotation with InterPro:IPR002198 <newline> phagocytosis ; GO:0006909 | inferred from mutant phenotype; steroid metabolic process ; GO:0008202 | inferred from sequence…	FBex0016479 <tab> mass spectroscopy <tab> male <tab> spermatozoon <newline> FBex0016479 <tab> mass spectroscopy <tab> day 5 of adulthood <tab> spermatozoon <newline> FBex0016479 <tab> mass spectroscopy <tab> day 6 of adulthood <tab> spermatozoon FBex0019121 <tab> mass spectroscopy <tab> day 7 of adulthood <tab> adult heart <newline> FBex0019121 <tab> mass spectroscopy <tab> day 8 of adulthood <ta…
Dpse\GA12584	CG13868	-	-
Dpse\GA13161	CG14669	small GTPase mediated signal transduction ; GO:0007264 | inferred from electronic annotation with InterPro:IPR001806 <newline> GTP catabolic process ; GO:0006184 | inferred from electronic annotation with InterPro:IPR020849 <newline> biological_process ; GO:0008150 | no biological data available	-
Dpse\GA27017	CG1607	amino acid transmembrane transport ; GO:0003333 | inferred from sequence or structural similarity with Eaat1	-
Dpse\GA15645	CG30095	-	-
Dpse\GA15685	CG30158	small GTPase mediated signal transduction ; GO:0007264 | inferred from electronic annotation with InterPro:IPR001806 <newline> GTP catabolic process ; GO:0006184 | inferred from electronic annotation with InterPro:IPR020849	-
Dpse\GA22311	CG3106	-	-
Dpse\GA18140	CG4372	biological_process ; GO:0008150 | no biological data available	-
Dpse\GA18368	CG4702	-	-
Dpse\GA18409	CG4757	biological_process ; GO:0008150 | no biological data available	-
Dpse\GA18806	CG5326	neurogenesis ; GO:0022008 | inferred from mutant phenotype <newline> fatty acid elongation ; GO:0030497 | inferred from sequence or structural similarity with bond	-
Dpse\GA19393	CG6149	-	-
Dpse\GA26799	CG9990	transport ; GO:0006810 | inferred from electronic annotation with InterPro:IPR000412, InterPro:IPR013526	-
Dpse\GA17813	Cyp4g1	lipid metabolic process ; GO:0006629 | inferred from mutant phenotype <newline> oxidation-reduction process ; GO:0055114 | inferred from electronic annotation with InterPro:IPR001128, InterPro:IPR002401, InterPro:IPR017972	FBex0019121 <tab> mass spectroscopy <tab> day 7 of adulthood <tab> adult heart <newline> FBex0019121 <tab> mass spectroscopy <tab> day 8 of adulthood <tab> adult heart <newline> FBex0019121 <tab> mass spectroscopy <tab> day 9 of adulthood <tab> adult heart <newline> FBex0019121 <tab> mass spectroscopy <tab> day 10 of adulthood <tab> adult heart <newline> FBex0019121 <tab> mass spectroscopy <tab> …
Dpse\GA11807	GNBP-like3 <newline> CG12780	defense response to Gram-negative bacterium ; GO:0050829 | inferred from sequence or structural similarity with EMBL:AF023916 <newline> detection of biotic stimulus ; GO:0009595 | inferred from sequence or structural similarity with GNBP3; defense response to virus ; GO:0051607 | inferred from expression pattern <newline> detection of biotic stimulus ; GO:0009595 | inferred from sequence or struc…	-
Dpse\GA17419	gsb	segment polarity determination ; GO:0007367 | non-traceable author statement <newline> ventral cord development ; GO:0007419 | traceable author statement <newline> salivary gland morphogenesis ; GO:0007435 | inferred from mutant phenotype <newline> regulation of transcription, DNA-templated ; GO:0006355 | inferred from sequence or structural similarity with MGD:Pax3; MGI:MGI:97487 <newline> synap…	FBex0000623 <tab> immunolocalization <tab> embryonic stage 9 <tab> tritocerebral neuroblast | subset <newline> FBex0000623 <tab> immunolocalization <tab> embryonic stage 10 <tab> tritocerebral neuroblast | subset <newline> FBex0000623 <tab> immunolocalization <tab> embryonic stage 11 <tab> tritocerebral neuroblast | subset <newline> FBex0000638 <tab> immunolocalization <tab> embryonic stage 9 <ta…
Dpse\GA18202	Hsp23	response to heat ; GO:0009408 | inferred from sequence or structural similarity with EMBL:U03561 <newline> response to heat ; GO:0009408 | non-traceable author statement <newline> response to hypoxia ; GO:0001666 | inferred from mutant phenotype inferred from expression pattern <newline> cold acclimation ; GO:0009631 | inferred from expression pattern	FBex0019121 <tab> mass spectroscopy <tab> day 7 of adulthood <tab> adult heart <newline> FBex0019121 <tab> mass spectroscopy <tab> day 8 of adulthood <tab> adult heart <newline> FBex0019121 <tab> mass spectroscopy <tab> day 9 of adulthood <tab> adult heart <newline> FBex0019121 <tab> mass spectroscopy <tab> day 10 of adulthood <tab> adult heart <newline> FBex0019121 <tab> mass spectroscopy <tab> …
Dpse\GA26755	Hsp70Aa <newline> Hsp70Bbb <newline> Hsp70Ba <newline> Hsp70Ab <newline> Hsp70Bc <newline> Hsp70Bb	heat shock-mediated polytene chromosome puffing ; GO:0035080 | inferred from mutant phenotype <newline> response to heat ; GO:0009408 | inferred from mutant phenotype <newline> response to heat ; GO:0009408 | non-traceable author statement <newline> response to hypoxia ; GO:0001666 | inferred from mutant phenotype inferred from expression pattern <newline> response to methotrexate ; GO:0031427 | …	FBex0016479 <tab> mass spectroscopy <tab> male <tab> spermatozoon <newline> FBex0016479 <tab> mass spectroscopy <tab> day 5 of adulthood <tab> spermatozoon <newline> FBex0016479 <tab> mass spectroscopy <tab> day 6 of adulthood <tab> spermatozoon <newline> FBex0016479 <tab> mass spectroscopy <tab> day 7 of adulthood <tab> spermatozoon
Dpse\GA19632	Hsp70Aa <newline> Hsp70Bbb <newline> Hsp70Ba <newline> Hsp70Ab <newline> Hsp70Bc <newline> Hsp70Bb	heat shock-mediated polytene chromosome puffing ; GO:0035080 | inferred from mutant phenotype <newline> response to heat ; GO:0009408 | inferred from mutant phenotype <newline> response to heat ; GO:0009408 | inferred from sequence or structural similarity with UniProtKB:P02824 <newline> response to hypoxia ; GO:0001666 | inferred from mutant phenotype inferred from expression pattern	FBex0016479 <tab> mass spectroscopy <tab> male <tab> spermatozoon <newline> FBex0016479 <tab> mass spectroscopy <tab> day 5 of adulthood <tab> spermatozoon <newline> FBex0016479 <tab> mass spectroscopy <tab> day 6 of adulthood <tab> spermatozoon <newline> FBex0016479 <tab> mass spectroscopy <tab> day 7 of adulthood <tab> spermatozoon
Dpse\GA15317	jdp	protein folding ; GO:0006457 | inferred from sequence or structural similarity with ECOGENE_G:dnaJ; ECOGENE:EG10240	-
Dpse\GA14462	jhamt	juvenile hormone biosynthetic process ; GO:0006718 | inferred from direct assay <newline> juvenile hormone biosynthetic process ; GO:0006718 | inferred from mutant phenotype	-
Dpse\GA25124	Jhe	juvenile hormone catabolic process ; GO:0006719 | inferred from direct assay <newline> behavioral response to ethanol ; GO:0048149 | inferred from mutant phenotype <newline> male mating behavior ; GO:0060179 | inferred from mutant phenotype	-
Dpse\GA15080	Kr-h1	negative regulation of compound eye photoreceptor development ; GO:0045316 | inferred from mutant phenotype <newline> response to ecdysone ; GO:0035075 | inferred from mutant phenotype <newline> metamorphosis ; GO:0007552 | inferred from mutant phenotype <newline> negative regulation of neuron projection development ; GO:0010977 | inferred from genetic interaction with babo <newline> regulation o…	-
Dpse\GA16002	LpR2 <newline> LpR1	neuron projection morphogenesis ; GO:0048812 | inferred from mutant phenotype; cholesterol metabolic process ; GO:0008203 | inferred from sequence or structural similarity with UniProtKB:Q99088 <newline> lipoprotein transport ; GO:0042953 | inferred from sequence or structural similarity with UniProtKB:Q99088 <newline> receptor-mediated endocytosis ; GO:0006898 | inferred from mutant phenotype in…	FBex0023478 <tab> immunolocalization <tab> larval stage <tab> embryonic/larval garland cell <newline> FBex0023479 <tab> immunolocalization <tab> larval stage <tab> embryonic/larval pericardial cell <newline> FBex0023480 <tab> immunolocalization <tab> adult stage <tab> adult garland cell <newline> FBex0023481 <tab> immunolocalization <tab> adult stage <tab> adult pericardial cell; FBex0023478 <tab…
Dpse\Mal-A3	Mal-A3	glucose metabolic process ; GO:0006006 | non-traceable author statement <newline> carbohydrate metabolic process ; GO:0005975 | inferred from electronic annotation with InterPro:IPR006047, InterPro:IPR006589, InterPro:IPR013781	-
Dpse\GA20757	rictor	cellular response to DNA damage stimulus ; GO:0006974 | inferred from mutant phenotype <newline> dendrite morphogenesis ; GO:0048813 | inferred from mutant phenotype <newline> synaptic growth at neuromuscular junction ; GO:0051124 | inferred from genetic interaction with Rheb <newline> TOR signaling ; GO:0031929 | inferred from electronic annotation with InterPro:IPR028268	-
Dpse\GA14783	sev	protein phosphorylation ; GO:0006468 | non-traceable author statement <newline> R7 cell fate commitment ; GO:0007465 | inferred from mutant phenotype <newline> anterior/posterior axis specification, embryo ; GO:0008595 | traceable author statement <newline> torso signaling pathway ; GO:0008293 | non-traceable author statement <newline> R7 cell development ; GO:0045467 | non-traceable author state…	-
Dpse\GA11038	svp	neuron-neuron synaptic transmission ; GO:0007270 | inferred from mutant phenotype <newline> phototaxis ; GO:0042331 | inferred from mutant phenotype <newline> ventral cord development ; GO:0007419 | traceable author statement <newline> fat body development ; GO:0007503 | traceable author statement <newline> R7 cell fate commitment ; GO:0007465 | traceable author statement <newline> R1/R6 cell fat…	FBex0012185 <tab> immunolocalization <tab> embryonic stage <tab> cardioblast of heart primordium <newline> FBex0004985 <tab> immunolocalization <tab> third instar larval stage <tab> photoreceptor cell R1 <newline> FBex0004988 <tab> immunolocalization <tab> third instar larval stage <tab> photoreceptor cell R6 <newline> FBex0005009 <tab> immunolocalization <tab> third instar larval stage <tab> pho…
Dpse\GA26964	-
Dpse\GA25809	-
Dpse\GA24310	-
